# Supplementary material for: Zygotic Splicing Activation of the Transcriptome is a Crucial Aspect of Maternal‐to‐Zygotic Transition and Required for the Conversion from Totipotency to Pluripotency
Source: Adv Sci (Weinh). 2024 Feb 2;11(14):2308496. doi: 10.1002/advs.202308496 (PMC11005748; doi:10.1002/advs.202308496)
Supplement: Supplementary file 2 — Supplemental Table 1 [file ADVS-11-2308496-s003.xls]

## Sheet: mfuzz1
ID	geneSymbol	exonStart_0base	exonEnd	membership	Growing	FGO	M2	X1CELL	X2CELL	X4CELL	X8CELL
73	Cnnm2	46871655	46871721	0.635288	0.534667	0.443333	0.597333	0.361333	-0.628667	-0.962667	-0.684
82	Fgf8	45741910	45741997	0.322775	0.573333	0.118	0.476	0.424667	0	0	0
157	Cyp2c53-ps	39271459	39271647	0.648317	0.835333	0.463333	0.821333	0.86	0	0	0
295	Zfand5	21277654	21277758	0.524469	1	0.993333	1	1	0.934	0.981333	0.947
507	Chka	3881997	3882120	0.318969	0	0	-0.333333	-0.333333	-0.983333	-0.957333	-0.633
578	Ier3ip1	76930623	76930759	0.144892	-0.968667	-0.482	-0.658	-1	-0.960667	-0.956	-0.971
738	Tcerg1	42535084	42535147	0.598417	0.872667	0.886667	0.862	0.806	-0.215333	-0.499333	-0.141
1529	Rpp21	36257605	36257706	0.42617	0.902	0.966667	0.981333	0.915333	0.764	0.866	0.658
1571	Atat1	35904107	35904176	0.464424	0.448667	0.568667	0.733333	0.728	0.012	-0.333333	-0.5
1573	Dhx16	35890914	35891088	0.804912	1	1	1	0.974667	0.779333	0.798	0.835
1610	Stk19	34824513	34824661	0.399474	0.7	0.632	0.934	1	-0.169333	-0.500667	-0.087
1611	Stk19	34824581	34824661	0.748272	0.351333	0.197333	0	0.333333	-0.745333	-0.818667	-0.709
1865	Rnps1	24418037	24418218	0.337149	0.879333	0.915333	0.946	0.946	0.612	0.764667	0.778
1925	Tbp	15506371	15506410	0.244456	-0.875333	-0.741333	-0.777333	-0.655333	-0.970667	-0.769333	-0.983
2089	Usp16	87461964	87462140	0.373165	1	0.998	1	1	0.955333	0.98	0.977
2117	RP23-299N4.1	78253436	78253496	0.468369	0.219333	0.665333	0.393333	0.842667	-0.118	0	-0.083
2265	Polq	37016312	37016408	0.164003	0.333333	0.333333	-0.666667	0	-0.325333	-0.554667	-0.686
2280	Ccdc58	36082690	36082816	0.175741	0.971333	0.965333	0.973333	1	0.958667	0.960667	0.965
2510	Ube2l3	17159989	17160176	0.415209	0.986	1	1	1	0.980667	0.983333	0.983
2526	Dnm1l	16318444	16318477	0.518799	0.869333	0.979333	0.957333	0.979333	0.406667	0.333333	-0.158
2656	Anks3	4941898	4941987	0.260488	0.333333	0.333333	0.435333	0	-0.281333	-0.088	0
2781	Cers5	99737546	99737653	0.546964	-0.923333	-0.930667	-0.924	-0.938667	-0.976667	-1	-0.994
2815	Rhebl1	98879007	98879055	0.378115	0.931333	1	0.988	1	0.838	0.960667	0.832
2859	Pphln1	93455450	93455530	0.472628	1	0.979333	0.988667	1	0.724	0.836667	0.855
2982	Rbx1	81470951	81471022	0.846681	0.994	0.994667	0.997333	0.999333	0.952	0.962667	0.935
3242	Gm15941	37431121	37431299	0.239513	0	0.853333	0.562	0.382667	0	0	0
3425	Mark3	111653389	111653434	0.506678	0.694	0.333333	0.666667	0.29	-0.700667	-0.726	-0.376
3650	Rbm25	83639127	83639191	0.439432	0.359333	0.631333	0.716	0.730667	0.255333	0.333333	0.096
3654	Rbm25	83642401	83642519	0.40074	0.565333	0.605333	0.701333	0.779333	-0.144	-0.187333	0.153
3675	Med6	81574524	81574552	0.95974	1	1	1	1	0.656667	0.729333	0.61
3823	Zcrb1	93393706	93393764	0.916316	0.727333	0.901333	0.71	0.712667	-0.908	-0.694667	-0.582
3824	Zcrb1	93393706	93393764	0.778076	0.51	0.609333	0.693333	1	-0.488	-0.564667	-0.474
3844	Mis18bp1	65161402	65162028	0.25709	0.686	0.813333	0.851333	0.850667	-0.06	0.882	-0.055
4023	Smc6	11273993	11274111	0.449855	0.780667	0.720667	0.664	0.711333	0.606	0.591333	0.569
4024	Smc6	11276259	11276365	0.369292	0.886	0.814	0.77	0.740667	0.646667	0.711333	0.559
4039	Eef1d	75896639	75896740	0.778655	1	1	1	1	0.931333	0.969333	0.947
4041	Eef1d	75897225	75897282	0.255243	-0.922	-0.978	-0.906667	-0.892667	-0.996	-0.996667	-0.978
4042	Eef1d	75897225	75897282	0.71222	-0.207333	-0.164	-0.112	0.28	-0.989333	-0.988	-0.969
4044	Eef1d	75900690	75900762	0.831801	0.940667	0.978667	0.941333	0.914	0.166	0.353333	0.417
4059	Ubxn2a	4891314	4891421	0.386659	0.970667	0.982667	0.957333	0.838667	0.642	0.874667	0.678
4193	Trappc13	104152164	104152182	0.42893	-0.676667	-0.471333	-0.308667	-0.018	-1	-1	-0.98
4303	Msh3	92353224	92353342	0.525043	0.751333	0.750667	0.850667	0.918667	0.33	0.666667	0.237
4306	Ssbp2	91642301	91642391	0.568621	0.972	0.827333	0.777333	0.862	0.506667	0.666667	0.385
4441	Naa35	59608760	59608844	0.510475	1	0.969333	1	0.959333	0.840667	0.891333	0.9
4569	Susd3	49238788	49238936	0.468112	0.972	0.619333	0.800667	0.622	0.146	-0.0446667	-0.388
4672	Snrnp48	38217373	38217495	0.738503	1	1	1	1	0.786667	0.712	0.685
4809	Mrps36	100743788	100743824	0.259324	-0.985333	-0.839333	-0.910667	-0.936667	-1	-1	-1
4970	Baiap2	120003037	120003085	0.225188	-0.116667	-0.024	1	-0.125333	-0.864	-1	-0.514
5198	Bptf	107044491	107044665	0.664331	0.082	0.633333	0.381333	0.379333	-0.385333	-0.132667	-0.393
5202	Bptf	107086711	107086897	0.643683	-0.490667	-0.314	-0.453333	-0.444667	-0.878667	-1	-0.894
5203	Bptf	107095001	107095190	0.288981	-0.0193333	-0.332667	-0.384	-0.356	-0.668667	-0.968667	-0.88
5293	Kansl1	104342858	104343047	0.442897	0.666667	0.866	0.327333	1	0.0113333	0.333333	-0.193
5383	Nbr1	101577931	101578037	0.385318	0.747333	0.542	0.444	0.474	0.242	0.224667	-0.024
5467	Fbxo47	97877956	97878127	0.299226	0.662667	0.389333	0.134667	0.491333	0	0	-0.5
5544	Eif5	111539800	111539882	0.725789	1	0.998	0.996	0.986	0.97	0.971333	0.964
5698	Aatf	84511482	84511578	0.349125	0.812667	0.952	0.860667	0.941333	0.564	0.58	0.71
5746	Rhot1	80255861	80255957	0.245677	-0.292	-0.519333	-0.631333	-0.528667	-0.737333	-0.734667	-0.747
6473	Ube2b	51995373	51995399	0.826641	0.996667	1	1	1	0.954667	0.978667	0.961
6475	Cdkn2aipnl	51968225	51968351	0.228815	-0.993333	-0.952	-0.990667	-0.973333	-1	-1	-1
6485	Hnrnpab	51601749	51601890	0.513685	-0.0126667	0.551333	0.310667	0.583333	-0.348	-0.292667	-0.309
6502	Clk4	51273077	51273168	0.314685	0.576	0.0806667	0.661333	0.666667	-0.606667	-0.454	-0.112
6521	Ltc4s	50237193	50237264	0.693476	0.944667	0.755333	0.928667	0.9	0.333333	0.333333	0
6643	Snrnp25	32208311	32208408	0.830127	1	1	1	1	0.839333	0.904667	0.797
6645	Snrnp25	32208333	32208408	0.95439	1	1	1	1	0.931333	0.954	0.93
6663	Rps27a	29547205	29547260	0.768175	0.998667	0.999333	1	1	0.994667	0.996667	0.996
6707	Polr2g	8793625	8793659	0.629072	1	1	0.997333	1	0.92	0.959333	0.952
6711	Polr2g	8797235	8797395	0.730098	0.902667	0.892	0.86	0.868667	0.75	0.790667	0.787
6820	Ppia	6419112	6419285	0.3364	0.998667	1	1	1	0.995333	0.999333	0.996
6867	Nipsnap1	4888879	4888950	0.47754	0.911333	0.977333	0.976667	0.914667	-0.31	-0.362667	0.133
6978	Slc6a20b	123612661	123612787	0.247464	0.31	0.024	0.233333	0.234667	0	0	0
7022	H3f3b	116023881	116024019	0.446934	0.999333	1	1	1	0.994667	0.998667	0.996
7139	Lrrfip2	111193046	111193118	0.866606	0.99	0.990667	0.946	0.985333	-0.361333	-0.623333	-0.685
7195	Nme6	109835269	109835414	0.519138	1	0.922667	0.8	0.533333	0.156	0.446667	-0.02
7196	Nme6	109835317	109835414	0.799998	1	0.966	0.91	0.814667	0.508	0.58	0.413
7273	Fbxw13	109195035	109195073	0.660924	0.737333	0.514	0.540667	0.629333	0	0.333333	0
7306	Impdh2	108563912	108563984	0.143118	-1	-0.984	-0.449333	-0.333333	-0.954667	-0.978667	-0.965
7480	Mslnl	25746305	25746400	0.200503	0.136	0.605333	0.012	0.736667	0	0	0
7523	Faim	98990914	98990971	0.703887	0.264667	0.587333	0.522	0.476667	-0.68	-0.653333	-0.382
7893	Gtf2a2	70019388	70019515	0.603544	0.986	0.980667	0.978	0.965333	0.939333	0.942667	0.947
7902	Tpm1	67029663	67029742	0.371948	0.393333	0.142667	-0.288667	-0.062	-0.642	-0.965333	-0.874
8029	Nptn	58618662	58619010	0.661789	-0.512667	-0.416667	-0.431333	-0.279333	-0.880667	-0.984667	-0.912
8054	Ubl7	57923154	57923277	0.313572	1	1	1	1	0.964667	0.932	0.94
8188	Dlat	50645969	50646021	0.466325	0.165333	0.127333	0.096	0.242	0	0	0
8189	Dlat	50645969	50646021	0.227363	0.0653333	0.231333	0.529333	0.804667	0	0	0
8211	Cadm1	47836716	47836770	0.473758	-0.726667	-0.57	-0.651333	-0.311333	-1	-1	-1
8212	Cadm1	47836716	47836770	0.72743	0.109333	-0.201333	0.100667	0.346	-0.820667	-0.666667	-1
8214	RP23-235J18.1	47278578	47278929	0.201612	0.516	-0.01	0.348	0.258	-0.18	0	0
8232	Rnf214	45866946	45867051	0.814585	0.283333	0.551333	0.205333	0.384	-0.462667	-0.186	-0.609
8236	Rnf214	45900210	45900256	0.875681	0.666667	0.906667	0.902667	0.728	-0.198	-0.27	-0.5
8452	Thyn1	27006800	27006951	0.674351	0.716667	0.712667	0.887333	0.661333	-0.540667	-0.868	-0.544
8518	Fdx1l	21073263	21073318	0.740089	1	1	0.941333	1	0.552	0.498667	0.268
8796	Epsti1	77972577	77972610	0.496099	0.268667	0.609333	0.690667	0.833333	0	0	0
9088	Ubxn7	32367343	32367409	0.88869	1	1	0.950667	1	0.621333	0.666667	0.491
9462	Ccnb1	100780021	100780132	0.818937	0.999333	1	1	1	0.994667	0.994	0.992
9528	2700099C18Rik	94755210	94755305	0.362656	0.541333	0.934667	0.734	0.55	0.31	0.489333	0.326
9591	Cog4	110881370	110881499	0.510919	1	0.992667	0.982667	0.980667	0.948667	0.954	0.915
9618	Akr7a5	139316709	139316806	0.610083	0.979333	0.657333	0.946	0.666667	0.200667	0.333333	0
9619	Akr7a5	139316933	139317033	0.363457	0.979333	0.322	0.955333	0.666667	-0.0353333	0.333333	0
9760	Tpra1	88908250	88908316	0.244495	0.834667	0.982	0.951333	0.266667	0.333333	0	0
9826	Runx1t1	13771375	13771545	0.135883	0	0.347333	0.337333	-0.0686667	0	0	0
10041	Tor1aip1	156018217	156018530	0.347278	0.666667	1	1	1	0.399333	0.595333	0.633
10111	Pde6b	108423439	108423583	0.359301	0.666667	0.468	0.679333	0.836	0.333333	0.333333	0
10231	Tmem39a	38585618	38585680	0.215936	-0.98	-0.900667	-0.952667	-0.919333	-0.97	-1	-1
10251	Lyar	38225888	38226003	0.389277	0.844	0.936	0.948	0.915333	0.670667	0.788667	0.786
10264	Itgb3bp	99798695	99798762	0.820446	0.870667	0.943333	0.78	0.783333	0	0.333333	0.238
10265	Itgb3bp	99798695	99798762	0.230044	1	0.886	0.33	-0.222667	-0.333333	0	-0.498
10266	Itgb3bp	99802096	99802232	0.23383	1	0.878	0.465333	0.439333	0.341333	0.333333	0.079
10450	Bnc2	84291692	84293662	0.524771	0.752667	0.803333	0.686	0.863333	0.480667	0.666667	0.5
10500	Atp13a3	30321805	30321895	0.354207	-0.59	-0.002	-0.327333	-0.0453333	-0.774	-0.866667	-0.76
10516	Atp13a3	30359668	30359749	0.296497	0.666667	0.972667	1	1	0.540667	0.648667	0.69
10608	BC051019	109720530	109720687	0.521332	0.926667	0.786	0.966	0.761333	-0.100667	0	0.266
10738	Tomm5	45106838	45106888	0.203561	-0.666667	-0.666667	-0.333333	0	-0.72	-0.740667	-0.857
10767	Clta	44030214	44030268	0.252634	-0.862	-0.965333	-0.830667	-0.888667	-0.974667	-1	-0.989
10992	Mat2b	40680655	40680769	0.794675	0.994	0.996667	0.996667	0.997333	0.972	0.984667	0.969
11091	1700123M08Rik	11980141	11980408	0.210018	-0.143333	-0.1	-0.286	-0.333333	-0.333333	-0.333333	-0.5
11129	Ccdc126	49339262	49339332	0.321664	-0.308667	-0.516	-0.282	0	-0.876667	-1	-0.757
11329	Slc25a48	56442788	56442832	0.909462	0.856	0.801333	0.883333	0.842667	0.157333	0.333333	0
11731	Dppa4	48289327	48289378	0.720279	0.666667	0.666667	0.666667	0	-0.994667	-0.991333	-0.971
11732	Dppa4	48289327	48289378	0.647499	1	0.666667	0.666667	0.666667	-0.935333	-0.637333	-0.338
11750	Myo9a	59790035	59790092	0.387135	0.666667	0.341333	1	1	0.0726667	-0.0533333	-0.021
11921	C87499	88629828	88630139	0.517478	0.943333	0.955333	0.95	0.936667	0.342667	0.666667	0
11939	Chmp2a	13032791	13032821	0.253201	0.596667	0.290667	0.555333	1	0.110667	-0.054	0.126
12091	Alg13	144355583	144355652	0.303322	0.666667	0.986	0.976	1	0.674	0.666667	0.415
12220	Uspl1	149185484	149185661	0.227551	-0.333333	0.333333	-0.177333	0.562667	-0.638	-0.262	-0.358
12239	Ubap2l	90001817	90001868	0.178236	0.704667	0.94	0.494667	1	0.620667	0.492	0.487
12914	Gm20716	168219219	168219245	0.727799	1	1	1	1	0.491333	0.322	0.396
12988	Gm11548	36504291	36504339	0.730512	0.688	0.711333	0.703333	0.420667	0	0	0
13027	Aadac	60026167	60026225	0.545097	0.552667	0.746	0.388667	0.538	0	0.333333	0
13108	Ect2	27148794	27148887	0.930734	1	1	0.994	1	-0.0953333	0	-0.411
13149	Immt	71853172	71853268	0.51704	0.472	0.130667	0.102667	0.201333	-0.453333	-0.152	-0.299
13185	Atp11c	60229147	60229252	0.61324	1	0.893333	0.772667	0.888	-0.350667	-0.874	-0.63
13253	Pag1	9787261	9787320	0.238669	0	0.509333	0	-0.282667	-0.292	-0.333333	-0.5
13335	Usp4	108388276	108388380	0.439379	0.918667	0.972	0.960667	0.871333	0.734667	0.883333	0.734
13540	Txndc9	37993991	37994110	0.541336	0.994667	0.996	0.995333	0.996667	0.984	0.992667	0.986
13816	Tmem234	129601406	129601625	0.16183	-0.547333	-0.0666667	-0.719333	-0.333333	-0.746	-0.474	-0.707
13819	Tmem234	129601869	129601961	0.457578	0.666667	0.588667	0.588667	0.588667	-0.233333	-0.460667	-0.104
14483	Dkc1	75100029	75100094	0.581757	1	0.95	0.973333	0.976667	0.854	0.918667	0.885
14752	5530601H04Rik	105047908	105048010	0.3924	0.522	0.254	0.213333	0.272667	-0.418	-0.666667	-0.362
14822	Rpusd1	25728202	25728391	0.283577	0	0.333333	0.666667	1	-0.688	0.333333	-0.5
14849	Dcun1d5	7205297	7205400	0.678348	1	0.995333	0.997333	0.988667	0.944	0.924	0.92
15007	Stk35	129810487	129811237	0.877823	1	1	1	1	0.363333	0.336667	0.096
15017	Aste1	105402717	105402776	0.806666	0.682667	0.756667	0.690667	0.906	-0.362667	-0.016	-0.007
15031	Lrriq4	30659053	30659192	0.266274	0.412	0.605333	0.0433333	0.814667	0	0	0
15052	Inip	59782253	59782334	0.346846	0.890667	0.95	0.923333	0.856	0.182	0.0613333	0.422
15099	Tex30	44093263	44093317	0.908497	0.472	0.820667	0.662	0.792	-0.685333	-0.402	-1
15327	Hp1bp3	138221525	138221718	0.428167	0.666667	0.473333	0.688	0.241333	0	0	0
15350	Uchl5	143802927	143803077	0.362352	-0.652667	-0.592667	-0.662	-0.692	-0.812	-0.735333	-0.738
15452	Dctn6	34104985	34105039	0.134715	-0.714667	-0.308667	-0.892667	-0.859333	-1	-0.666667	-0.984
15453	Dctn6	34104985	34105098	0.13066	-0.699333	-0.323333	-0.848667	-0.916667	-1	-0.666667	-0.976
15496	Tfcp2	100522388	100522495	0.372359	0.666667	0.333333	1	1	-0.28	-0.334	-0.005
15515	Ube2v1	167629169	167629288	0.370735	0.218	0.150667	-0.407333	0.824	-1	-0.333333	-0.915
15542	Naca	128039170	128045086	0.175922	-0.999333	-0.996667	-0.994	-0.985333	-0.999333	-0.999333	-1
15554	Ndufs3	90897999	90898093	0.207938	-0.977333	-0.891333	-0.951333	-0.973333	-1	-1	-0.987
15584	Sp110	85591522	85591789	0.436475	1	1	1	1	0.595333	0.624667	0.768
15798	Cnih4	181162074	181162215	0.320246	0.988667	0.963333	0.994667	1	0.954667	0.971333	0.945
16058	Exo1	175906605	175906660	0.448463	-0.926667	-0.960667	-0.921333	-0.93	-0.976667	-0.974667	-1
16256	Dusp12	170880572	170880691	0.491334	0.991333	0.998	0.997333	1	0.940667	0.964	0.899
16266	Ndufa3	3617902	3618140	0.15247	-0.922667	-0.668	-0.98	-0.527333	-0.975333	-0.873333	-0.948
16289	Macf1	123354478	123354580	0.665115	-0.46	0.0433333	-0.336667	-0.304667	-1	-1	-1
16372	Mpc2	165474953	165474994	0.933577	1	1	0.985333	1	0.876	0.881333	0.847
16420	2810403D21Rik	108871471	108871598	0.826894	0.746	0.751333	0.598	0.776667	-0.666667	0	-0.336
16515	Clcn3	60975731	60975907	0.176669	0.666667	0.622667	0.735333	-0.0613333	0.148667	0.0413333	0
16585	Tex35	157099703	157099747	0.261433	0.320667	0.0613333	0.564667	0.333333	0	0	0
16594	Banp	122020518	122020644	0.784981	0.854	0.917333	0.881333	0.892	0.372667	0.666667	0.451
16648	Rps15a	118109932	118110018	0.925964	1	1	0.999333	0.999333	0.995333	0.995333	0.995
16713	Aass	23096825	23096893	0.506192	0.975333	0.916	0.787333	0.894	0.333333	0	0
16887	Sycp1	102853387	102853498	0.721389	1	1	0.666667	1	0.228	0.344667	0.284
16890	Sycp1	102854110	102854227	0.882981	1	1	1	0.666667	-0.69	-0.0553333	-0.562
16904	Sycp1	102932642	102932807	0.293564	0.930667	0.094	0.22	-0.014	-0.441333	-0.370667	-0.861
17368	Ptges3l	101419674	101419728	0.953105	1	1	0.990667	1	-0.518	0	-0.312
17477	Ccdc73	104926903	104926975	0.747466	1	0.982	0.807333	0.900667	0.405333	0.333333	0.15
17531	Mpzl1	165601749	165601855	0.247437	0.00266667	-0.566	-0.08	-0.186	-0.819333	-0.666667	-0.564
17533	Mpzl1	165601749	165601864	0.329048	-0.177333	-0.654667	-0.416	-0.397333	-0.894	-0.666667	-0.839
17539	Igf2bp2	22151974	22152004	0.676669	0.902667	1	0.666667	0.333333	-1	-0.333333	-0.5
17662	Usp33	152389740	152389843	0.29829	1	0.982667	0.937333	0.918	0.888667	0.854	0.867
17732	Idh3g	73782297	73782309	0.712933	0.124667	0.13	0.458	0.666667	-0.874	-1	-0.936
17798	Fam188a	12403997	12404168	0.295528	-0.242667	-0.519333	-0.722667	-0.513333	-0.84	-0.788	-0.937
17915	Ubl4a	74368152	74368258	0.525693	1	0.988667	0.986667	0.927333	0.826667	0.910667	0.859
18133	Oaz3	94434463	94434549	0.458245	1	0.333333	0.638667	1	-0.0893333	-0.333333	-0.5
18149	C1d	17263608	17263675	0.587056	1	1	1	1	0.958667	0.966667	0.976
18284	Tmem255b	13443986	13444049	0.403521	0.868	0.905333	0.804667	0.636667	0.333333	0	0
18306	Cenpa	30668998	30669052	0.622864	0.106	-0.272667	-0.125333	0.168667	-0.838667	-0.833333	-0.787
18528	Cuta	26938571	26938617	0.291141	0.987333	0.98	0.961333	0.964667	0.798	0.978	0.792
18534	Gyg	20123121	20123172	0.645517	-0.994667	-0.99	-0.989333	-0.992667	-1	-1	-1
18547	Tbc1d14	36591958	36592142	0.890083	0.83	0.971333	0.685333	0.832667	-0.0353333	0	0
18626	Pvt1	62244718	62244857	0.190341	0.0826667	0.653333	0.078	0.146	0.04	0	-0.207
18795	Kifc3	95100646	95100673	0.618127	-0.382667	-0.350667	-0.502667	-0.506	-0.860667	-0.828	-0.747
18925	Rnf182	43665757	43665822	0.304885	0.282	0.180667	0.666	0.824	-0.0593333	0	0
18957	Fxr1	34064973	34065054	0.114622	-0.954	-0.907333	-0.963333	-1	-0.98	-0.982667	-0.976
18958	Fxr1	34068160	34068252	0.665493	-0.0926667	-0.0233333	-0.204	-0.138	-0.616667	-0.313333	-0.63
19086	Prkrir	98707936	98708031	0.234628	0.586667	0.149333	-0.273333	0.104	-0.666	-0.034	-0.62
19347	Rnf141	110837076	110837270	0.264975	0.98	0.905333	0.988	0.97	0.876	0.894667	0.906
19462	Oma1	103321639	103321868	0.522313	0.918667	0.983333	0.951333	0.863333	0.742	0.666667	0.597
19604	Mybl1	9671578	9671758	0.259548	1	0.324667	0.162667	-0.0566667	-0.662667	-0.190667	-0.5
19736	Lypla1	4839386	4839488	0.259073	1	0.956667	0.95	0.852	0.846	0.864667	0.808
19969	Cdk5rap2	70246947	70246974	0.262503	-0.076	0.0406667	-0.0546667	0.564667	-0.468	0	-0.5
20046	Ccnc	21747482	21747576	0.836689	0.736	0.774	0.718	0.575333	-0.568667	-0.155333	-0.184
20163	Smg7	152843229	152843379	0.796757	0.6	1	1	0.888667	-0.38	-0.333333	-1
20256	Cdk2	128699975	128700119	0.46254	0.485333	0.748	0.65	0.115333	-0.883333	-0.491333	-0.295
20463	Gm2427	85512845	85512923	0.583605	1	0.666667	0.333333	0.666667	-0.18	-0.13	-0.252
20528	Tmpo	91153277	91153397	0.357114	1	1	0.736667	1	0.598667	0.75	0.688
20599	Dnajc21	10447695	10447771	0.506706	1	1	1	1	0.958	0.991333	0.955
20678	Arid5a	36317203	36317662	0.433257	0.666667	0.333333	0.513333	0.666667	-0.446	0	0
20829	Gabpb1	126662990	126663088	0.622532	0.251333	0.522667	0.802	0.886	-0.955333	-0.204667	-0.481
20922	Gls	52204345	52204516	0.412771	0	-0.196667	-0.610667	0.333333	-0.996	-1	-1
21127	Csde1	103040440	103040533	0.790445	0.0106667	0.06	0.0973333	0.04	-0.31	-0.4	-0.46
21201	Lman2l	36429422	36429455	0.196354	-0.729333	-0.41	0.107333	-0.252667	-0.886667	-0.333333	-1
21344	Fat1	45049841	45049877	0.529894	-0.493333	0.128667	0.118667	0.108	-0.958	-1	-0.872
21364	Ankrd10	11623696	11623858	0.27495	0	-0.116667	-0.504667	-0.333333	-0.978667	-0.747333	-0.606
21464	Mms22l	24502747	24502835	0.395392	1	1	1	1	0.897333	0.974667	0.85
21508	2700029M09Rik	60895460	60895650	0.277244	1	0.997333	0.999333	0.997333	0.942	1	0.949
21513	2700029M09Rik	60896737	60896836	0.285258	1	0.996	0.999333	0.996667	0.948	1	0.945
21600	Hnrnpd	99963730	99963877	0.887659	0.587333	0.671333	0.626667	0.555333	0.124667	0.200667	0.219
21608	Cox19	139343120	139343232	0.192408	-0.711333	0	-0.666667	0	-0.754	-0.730667	-0.742
21654	Yipf1	107336113	107336194	0.858352	0.97	1	0.987333	1	0.822	0.826667	0.747
21724	R3hdm1	128162201	128162243	0.807254	0.800667	1	0.666667	1	-1	0	-0.793
21751	Nudt5	5853512	5853616	0.397156	0.314667	-0.00533333	0.266667	0.118667	-1	-0.333333	-0.481
21781	Zfp207	80393083	80393176	0.202855	-0.0186667	-0.402	-0.394667	-0.238	-0.545333	-0.659333	-0.559
21820	Trnau1ap	132319454	132319574	0.641644	0.823333	0.946667	0.928	0.954	0.647333	0.586	0.628
21822	Trnau1ap	132321678	132321810	0.610406	1	0.984667	0.988667	0.956	0.764	0.748	0.817
21823	Trnau1ap	132321688	132321810	0.76403	1	0.953333	0.971333	0.855333	0.554	0.542	0.58
21979	Smim8	34771873	34772053	0.284433	-0.36	-0.435333	-0.00133333	0.132	-0.724	-0.333333	-0.974
22061	Acin1	54678742	54678862	0.173347	-0.762	0.196667	0.328	0.0886667	-0.666667	-0.153333	-0.661
22270	Nif3l1	58449243	58449426	0.327519	-0.932	-0.477333	-0.558	-0.350667	-1	-1	-1
22434	Nasp	116610402	116611377	0.954224	0.863333	0.904	0.917333	0.917333	-0.62	-0.130667	-0.379
22438	Nasp	116614329	116614410	0.403434	1	1	0.998	0.99	0.982667	0.987333	0.987
22634	Bspry	62495997	62496571	0.440156	0.902	1	1	1	0.225333	-0.318667	-0.285
22661	Tceb1	16645685	16645829	0.614632	0.998	0.993333	0.992667	0.998	0.964667	0.978	0.977
22703	Gas5	161036207	161036579	0.421911	0.936667	1	1	1	0.618	0.775333	0.805
22705	Gas5	161036548	161036579	0.901595	0.969333	1	1	1	0.848667	0.878667	0.877
22706	Gas5	161036548	161036579	0.345387	1	0.992667	0.978	0.995333	0.969333	0.980667	0.957
22793	Wdr5	27530951	27530999	0.880474	0.0453333	0.345333	0.372	0.567333	-0.955333	-0.864	-0.994
22804	Paip2	35609592	35609673	0.379759	-0.185333	-0.229333	-0.0286667	0	-0.513333	-0.465333	-0.957
22891	Slc15a5	137987372	137987481	0.861049	1	0.902	0.829333	0.754667	0.0953333	0.333333	0
22909	Armc9	86252276	86252392	0.390384	0.899333	0.61	0.470667	0.166667	-0.371333	0	-1
23182	Mier1	103118238	103118315	0.501237	-0.068	-0.13	-0.129333	-0.166667	-0.524	-0.648667	-0.502
23183	Mier1	103118241	103118315	0.246586	0.0486667	-0.207333	-0.460667	-0.0173333	-0.725333	-0.342	-0.544
23670	Chmp3	71558974	71559128	0.218122	-0.950667	-0.992	-0.980667	-0.965333	-1	-1	-1
23766	Med21	146648255	146648279	0.693975	0.923333	0.908667	0.864	0.904	0.773333	0.821333	0.799
23796	Ppig	69731490	69731580	0.322093	0.333333	0.605333	0.722667	0.72	0.319333	0.259333	0.229
23871	Aknad1	108765109	108765237	0.573892	0.970667	0.953333	0.894667	0.965333	0.333333	0	0
23986	Pkp4	59350493	59350622	0.233423	0.685333	0.852	0.666667	0.223333	0.104667	0.348	0.264
24096	Mrpl48	100565193	100565427	0.920397	0.869333	0.934	0.874667	0.896667	-0.224667	0.166667	0.04
24200	Eif4g3	138084256	138084370	0.489959	0.333333	0.275333	0.483333	0.014	-0.492	0	-0.5
24352	Ankrd27	35622304	35622349	0.501119	0.333333	0.606	0.758	0.574	0	0.333333	0
24424	Yaf2	93317538	93317608	0.793395	0.666	0.966667	1	0.963333	-0.355333	-0.666667	-0.688
24553	Pou2f2	25093287	25093361	0.319622	0.600667	1	1	0.614667	0.392	0.500667	0
24772	Pop5	115238134	115238277	0.205489	0.68	0.605333	0.954	0.768	0.602	0.483333	0.488
24809	Snrpb	130176628	130176752	0.1121	-0.954	-1	-1	-0.666667	-0.988	-0.996667	-0.992
24916	Ly96	16700794	16700923	0.390646	1	1	1	1	0.914	0.961333	0.956
24944	Ccdc109b	129918585	129918746	0.348418	0.931333	0.862667	0.412	0.399333	-0.0533333	0.333333	0
24988	D7Ertd443e	134365355	134365423	0.453306	0.666667	0.588667	0.87	0.504	-0.248667	-0.333333	0
24991	D7Ertd443e	134375036	134375230	0.102141	0	0.702	-0.0513333	0.158667	0.124	0	0
25174	Spint1	119248010	119248181	0.666664	1	1	1	1	0.0453333	0.118667	0.371
25175	Spint1	119248355	119248403	0.82542	1	1	1	0.666667	-0.616667	0.078	-0.37
25355	Usp1	98926435	98926674	0.770459	1	1	0.756	1	0.302	0.495333	0.135
25356	Usp1	98926454	98926674	0.631794	1	1	0.772	1	0.377333	0.567333	0.095
25372	Zfp410	84329801	84329952	0.575766	0.666667	1	0.936	1	-0.0733333	0.348	0.313
25420	Shcbp1l	153447723	153447974	0.714395	0.948667	0.720667	0.920667	0.718	-0.381333	0	-0.949
25582	Nsfl1c	151502454	151502460	0.572392	-0.544	-0.0286667	0.064	-0.219333	-0.978667	-1	-0.976
25610	Rb1cc1	6223598	6223745	0.716846	0	0.333333	0.333333	0	-0.578667	-0.333333	-0.656
25702	Tomm34	164058665	164058813	0.856461	0.952667	0.992667	0.996	0.935333	0.644	0.778667	0.716
25781	Nhp2	51622484	51622590	0.785821	1	1	1	1	0.98	0.984667	0.987
25913	Tor1aip2	156041074	156041134	0.366311	0.666667	1	0.666667	0.333333	0.116	0.333333	0.107
25995	Trp53bp1	121203392	121203452	0.760115	0.869333	0.457333	0.690667	0.776	-0.685333	-1	-1
26062	Tprkb	85919916	85920024	0.115232	-0.729333	0.15	-0.872	0.245333	-0.534	-0.666667	-0.677
26117	Hormad1	95585534	95585589	0.198582	0.178667	0	-0.0513333	-0.333333	-0.585333	-0.284	-0.332
26151	Rad51	119120443	119120572	0.381554	-0.815333	-0.888667	-0.886667	-0.932667	-0.994667	-1	-1
26158	Chrng	87207386	87207542	0.29353	0.122	0.333333	0.37	0.792	-0.333333	0	0
26387	Stat5a	100881737	100881789	0.471342	0.116667	0.668	0.756	0.796667	-0.566667	-0.333333	-0.158
26410	Nlrp9c	26382281	26382446	0.368945	-0.666	-0.157333	-0.118	-0.19	-0.706667	-0.839333	-1
26412	Nlrp9c	26384299	26385881	0.18828	-0.938667	-0.0486667	0.176	-0.0693333	-0.627333	-0.968667	-0.906
26430	Ctsc	88286893	88286978	0.821988	-0.333333	0	0	0	-0.993333	-0.994	-0.972
26481	Rpn2	157323222	157323270	0.878289	0.517333	0.35	0.542667	0.308	-0.918	-1	-0.959
26511	Gfpt1	87053201	87053260	0.406811	-0.666667	-0.580667	-0.803333	-0.824	-0.96	-1	-1
26594	Gipc2	152128035	152128216	0.328633	0.736	0.796	0.879333	0.919333	0.513333	0.666667	0.671
26596	Naa20	145908590	145908615	0.269201	0.557333	-0.0746667	0.0413333	0.333333	-0.245333	-0.333333	-0.368
26710	Prr5l	101729423	101729550	0.500875	0.862	0.902	0.806667	0.778667	0	0.666667	0
26908	2023-03-05	37217182	37217313	0.544845	0.996	0.992	0.982667	0.98	0.947333	0.94	0.952
26919	5430405H02Rik	156853430	156854018	0.790779	1	1	1	1	-0.034	0.333333	0.337
26933	2610021A01Rik	41603435	41603534	0.444167	0.666667	0.666667	0.412667	0.258	-0.302667	0	0
27079	Rbm39	156176402	156176457	0.277607	0.333333	0	0	0.666667	-0.536	0.0626667	-0.404
27102	Acot8	164802996	164803133	0.157683	0.679333	0.834667	0.836667	0.0713333	0.213333	0.190667	0.306
27310	Txndc16	45172513	45172604	0.6682	0.666667	1	0.940667	0.954667	0.224667	0.333333	0.384
27392	Tmem56	121247001	121247086	0.868806	0	0.333333	0	0	-0.854667	-0.666667	-0.798
27519	Zfp94	24311464	24311503	0.569901	0.842667	0.695333	0.469333	1	-0.527333	0	-0.058
27527	Klhl32	24708952	24709051	0.652945	0.562667	0.980667	0.654667	0.544	0	0	0
27556	Mfsd14a	116633721	116633885	0.60083	1	0.994667	0.992	0.990667	0.781333	0.870667	0.875
27643	Gm13147	147256795	147256918	0.538238	0	0.333333	0.876667	-0.062	-0.963333	-1	-0.966
27730	Gm13097	149480421	149480552	0.367626	0.0193333	0.37	0	0.0106667	-0.936	0	-1
27797	Ube2d3	135463720	135463770	0.323776	-0.998667	-0.999333	-0.999333	-0.998	-1	-1	-1
27829	Il17f	20784172	20784259	0.940887	0.860667	0.913333	0.867333	0.968667	0	0	0
27916	Fmr1nb	68763931	68764009	0.457176	0.946	0.930667	0.952667	0.918667	0.319333	0.398	0.59
27918	Fmr1nb	68768955	68769093	0.912303	0.366	0.362667	0.492	0.317333	-0.514	-0.492	-0.748
27923	Fmr1nb	68772044	68772141	0.540463	1	0.982	1	1	0.968	0.97	0.953
27924	Fmr1nb	68772044	68772141	0.783824	1	1	1	1	0.908	0.922667	0.938
27926	Fmr1nb	68803604	68803693	0.969703	1	1	1	1	0.906	0.924667	0.898
27947	Gm6712	17316077	17316204	0.470475	0.971333	0.874667	0.892667	0.898	0.728667	0.666667	0.714
28349	Dnajb6	29756233	29756338	0.422482	-0.474667	-0.535333	-0.746	-0.709333	-0.912667	-0.946	-0.967
28479	Slc4a1ap	31546179	31546266	0.526428	0.594	0.312	0.477333	0.578	0.13	0.17	-0.009
28544	Slbp	33646009	33646069	0.42291	0.994	0.997333	0.995333	0.999333	0.978667	0.968	0.96
28547	Slbp	33649742	33649847	0.392563	0.966667	0.962667	0.969333	0.964	0.895333	0.865333	0.806
28558	Tacc3	33671981	33672076	0.677858	1	0.995333	0.988	1	0.842667	0.777333	0.779
28612	Aamdc	97558130	97558226	0.430572	0.873333	0.81	0.646667	0.856667	-0.012	0.380667	0.369
28622	Aamdc	97569686	97569774	0.361647	0	0.333333	0.666667	0	-0.582667	-0.550667	-0.352
28651	Lrpap1	35103180	35103315	0.0968133	-0.973333	-1	-1	-0.666667	-1	-0.936667	-0.981
28726	Pemt	59974067	59974179	0.23788	0.960667	1	1	1	0.951333	0.967333	0.969
28785	4930432K21Rik	84162299	84162404	0.385591	0.21	0.158667	0.014	-0.0733333	-0.504667	-0.234	-0.252
28879	5730480H06Rik	48377074	48377165	0.849607	0.995333	0.967333	0.968667	0.945333	0.743333	0.724	0.658
28883	5730480H06Rik	48380123	48380231	0.854982	1	0.994667	0.996	0.986667	0.694667	0.719333	0.558
28900	Wdr73	80898502	80898591	0.433428	0.986	1	0.989333	1	0.672667	0.939333	0.731
29115	Naalad2	18397227	18397354	0.694227	0	0.333333	0	0	-0.764667	-0.836667	-0.683
29116	Naalad2	18398031	18398123	0.507661	0	0	0	0	-0.474	-0.475333	-0.302
29204	Ociad1	73293965	73294010	0.443959	0.134667	0.353333	0.0993333	-0.056	-0.324	-0.563333	-0.649
29476	Plekhb1	100649927	100650032	0.36653	-0.182	-0.22	-0.309333	-0.506667	-0.639333	-0.666667	-1
29513	Fam47e	92578471	92578573	0.19492	0.656667	0.0653333	0.78	0.248667	0	0	0
29520	Fam47e	92585255	92585411	0.193493	0.264667	0.148	0.0873333	0.700667	0	0	0
29531	Ccdc158	92634235	92634316	0.314925	0.938	0.357333	0.363333	0.596	0	0	0
29532	Ccdc158	92636190	92636349	0.207236	0.328667	-0.0253333	0.325333	0.551333	0	0	0
29704	Cops4	100543838	100543923	0.51871	0.974	0.987333	0.976	0.956667	0.932	0.953333	0.935
29765	Gm6792	6266829	6266847	0.124313	0.335333	-0.352	0.518667	1	0	0	0
29779	Gm20548	101841970	101842073	0.926953	0.650667	0.649333	0.659333	0.6	-0.180667	0	0
29813	Lsm5	56703005	56703409	0.427514	1	0.974667	0.984	1	0.462	0.500667	0.688
29942	Tmed5	108125900	108126084	0.81983	1	1	1	1	0.933333	0.926667	0.94
30172	Mrps18c	100803052	100803110	0.900286	1	1	0.998667	1	0.98	0.979333	0.973
30241	Pebp1	117284063	117284129	0.794253	-0.888	-0.893333	-0.916	-0.862	-0.992667	-0.987333	-1
30395	Dppa3	122629300	122629336	0.206099	1	0.998	0.998667	1	0.997333	0.998	0.998
30467	Clip1	123581591	123581597	0.273528	-0.148	-0.252	-0.482	-0.735333	-0.842667	-1	-0.926
30566	Bri3bp	125452147	125452245	0.18236	-0.415333	-0.792	0.698	-0.475333	-0.933333	-0.904667	-0.951
30583	1600020E01Rik	86550916	86551114	0.2581	-0.691333	-0.614	-0.666667	0	-0.954667	-0.974667	-0.959
30846	Cttn	144450977	144451088	0.918721	0.576667	0.666667	1	0.666667	-0.946	-0.851333	-0.963
30886	Ndufa11	56721318	56721441	0.465799	0.998	0.999333	0.998	1	0.953333	0.981333	0.972
30908	Ppp1r35	137779625	137779762	0.485208	1	1	1	0.824	0.245333	0	-0.5
31056	Rac1	143509596	143509653	0.645047	-0.765333	-0.719333	-0.74	-0.773333	-0.923333	-0.986667	-0.956
31067	Aimp2	143904564	143904796	0.374816	0.984	0.977333	0.989333	1	0.970667	0.969333	0.962
31192	Vrk1	106073618	106073678	0.73741	0.661333	0.456	0.590667	0.392667	-0.311333	-0.0426667	-0.093
31286	Mark2	7279985	7280012	0.523442	-0.573333	-0.548667	-0.582	-0.541333	-0.78	-0.782667	-1
31335	Akap9	3954396	3954450	0.799663	0.579333	0.549333	0.358	0.568	-0.202	-0.333333	-0.402
31342	Tbc1d31	57962068	57962263	0.403774	0.09	0.0346667	0.666667	0.666667	-0.666667	-0.666667	-0.42
31347	Chac2	30979564	30979600	0.480495	1	0.598	0.636667	0.476	0	0	-0.5
31369	Ccdc173	69776129	69776269	0.260405	0.227333	0.882	1	1	-0.162	-0.02	0.301
31387	Rbm28	29127797	29127900	0.96086	1	1	0.985333	1	0.841333	0.851333	0.839
31439	Zc3hc1	30369932	30369976	0.150673	-1	-0.666667	-0.666667	0	-0.861333	-0.976	-0.973
31816	AC168977.1	142981	143248	0.837763	1	1	1	1	0.800667	0.892	0.856
31859	Stk31	49417188	49417547	0.720149	1	0.986	0.973333	0.924	-0.396	0.333333	-0.748
31872	Stk31	49457655	49457778	0.354833	0.928	0.980667	0.964667	0.952667	0.774	0.748	0.837
31878	Mpp6	50176876	50176918	0.1908	-1	-0.788667	-0.949333	-0.703333	-1	-1	-1
31930	Med27	29379933	29380004	0.942999	0.925333	0.924667	0.937333	0.952	-0.964667	-1	-1
32112	Ptma	86528774	86528856	0.220081	-1	-0.973333	-0.952	-0.967333	-0.998	-1	-0.997
32543	Hmces	87932858	87932982	0.544184	-0.997333	-0.994	-0.994667	-0.996667	-1	-1	-1
32548	Rab7	88015631	88015718	0.634476	0.104667	-0.159333	0.0606667	-0.251333	-0.870667	-0.467333	-0.914
32658	Mettl10	132831359	132831576	0.34724	0.666667	1	0.6	0.666667	0.0186667	0.274667	0.376
32742	Ppp4r2	100865073	100865217	0.609938	1	1	1	1	0.691333	0.801333	0.828
32911	Cpeb4	31908824	31908875	0.279861	0.333333	0.572667	0.794	1	0.304	0.333333	0
33080	Sec16a	26413678	26413738	0.185673	-0.46	-0.294	0.0353333	-0.330667	-0.482667	-0.480667	-0.477
33217	Glud1	34338759	34338883	0.338878	1	0.815333	1	1	0.292667	0.174	0.491
33947	RP24-370L8.5	11188115	11188290	0.294029	0.333333	0.842667	1	0.666667	-0.153333	0.32	0.25
34010	Snhg17	158358204	158358340	0.244924	-0.333333	-0.333333	-0.666667	0	-0.715333	-0.845333	-0.743
34166	Atxn2	121806221	121806275	0.557585	0.528667	0.443333	0.556	0.536	-0.204667	-0.333333	-0.891
34334	Lgals9	78969713	78969806	0.47376	0.333333	0.254667	0.666667	1	-0.333333	0	-0.71
34341	Aspscr1	120703602	120703665	0.731048	0.942667	1	0.985333	0.920667	0.461333	0.452667	0.579
34366	Nrg4	55249095	55249169	0.418692	0.513333	0.582667	0.152	0.600667	0	0	0
34527	Plekha4	45553568	45553681	0.809348	0.666667	0.58	0.688667	1	-0.329333	-0.333333	-0.715
34636	Eif3k	28980318	28980542	0.354916	0.971333	1	1	1	0.716	0.858667	0.861
34853	Morf4l1	90103654	90103768	0.284513	-0.905333	-0.822667	-0.895333	-0.792	-0.940667	-0.967333	-0.945
34854	Morf4l1	90103654	90103771	0.309137	-0.883333	-0.698	-0.809333	-0.724	-0.934667	-0.938	-0.905
34860	Dnajc4	6989422	6989584	0.601012	0.658667	0.944667	0.866	0.944667	-0.488667	0.384667	-0.148
34861	Dnajc4	6989422	6989587	0.638359	0.728667	0.958667	0.898	0.956667	-0.371333	0.384	5.55e-17
34938	D17Wsu92e	27768135	27768239	0.579746	0.741333	0.746667	0.759333	0.85	0.311333	0.498	0.031
34990	Pou4f1	104465684	104466871	0.62462	0.31	0.444	0.301333	0.663333	-0.718667	-0.0433333	-0.43
35250	Gtf2a1l	88691717	88691802	0.346022	0.0933333	0.35	0.168667	0.394667	0	0	0
35251	Gtf2a1l	88691717	88691802	0.773283	0.994	0.988667	0.982	0.927333	0.333333	0.666667	0.5
35270	Nipa2	55961451	55961572	0.269967	0.478	0.512667	0.846	1	-0.214667	0.688	-0.124
35714	H13	152703994	152704194	0.660478	0.856	0.974667	0.992	0.894	0.0546667	-0.333333	-0.307
35715	H13	152703994	152704194	0.51033	-0.596	-0.454	-0.448	-0.441333	-0.817333	-1	-0.966
35740	Mipep	60843207	60843282	0.350324	0.702667	0.741333	0.821333	0.913333	0.333333	0.666667	0.5
35816	Tmbim6	99399656	99399871	0.190415	0.634	0.527333	0.887333	0.278667	0.333333	0.333333	0.223
35842	l7Rn6	89930319	89930460	0.169513	-0.885333	-0.602667	-0.919333	-0.333333	-0.992667	-0.916	-0.892
35958	Zbtb32	30590632	30590701	0.555948	0.372667	0.476	0.839333	0.632	-0.236667	-0.062	0
36018	Rab11fip1	27149035	27149094	0.316816	-0.808667	-0.238	-0.444	-0.333333	-0.854	-0.924667	-0.889
36132	Kcnn2	45676936	45677064	0.414846	0.884667	0.583333	0.686667	0.481333	0.233333	0.333333	0
36376	Far1	113554116	113554288	0.789166	-0.397333	-0.446667	-0.359333	-0.396667	-0.985333	-0.666667	-1
36429	Ccp110	118732886	118732972	0.268078	1	0.254	0.525333	0.138	-0.147333	-0.108	-0.734
36602	Sgf29	126671733	126671880	0.632098	0.980667	0.993333	0.998667	0.975333	0.770667	0.819333	0.859
36603	Sgf29	126671768	126671880	0.825162	0.956667	0.984	0.996	0.934667	0.539333	0.669333	0.676
36618	Ppp4c	126787436	126787610	0.820121	1	0.992667	0.997333	1	0.904	0.886667	0.899
36934	Zfp735	73689691	73689818	0.810779	0.784	0.839333	0.679333	0.622	-0.32	0	0
36939	Hras	141191954	141192036	0.223221	-0.828	-0.959333	-0.598667	-0.439333	-1	-0.970667	-1
36966	Sfta2	35616594	35616719	0.377292	0.150667	0.126667	0.396	-0.0726667	-0.666667	0	-0.786
36968	Sfta2	35616594	35616719	0.309546	0.0633333	0.790667	0.78	1	0	0	0
37182	9430038I01Rik	137376954	137377117	0.482078	-0.723333	-0.384667	-0.434	-0.390667	-0.936	-0.986	-0.902
37183	9430038I01Rik	137376954	137377117	0.586738	0.846667	0.724	0.764667	0.634	-0.927333	-0.954	-0.41
37316	Rnf146	29361284	29361345	0.424591	1	0.47	0.448667	0.359333	-0.158667	0	-0.238
37354	Tbx3os1	119627281	119627423	0.445857	0.964667	0.888	0.844667	0.712	0.333333	0	0
37389	Avpi1	42128302	42128494	0.237466	-0.949333	-0.643333	-0.644667	-0.552	-0.894667	-1	-0.976
37490	Psap	60297536	60297545	0.73945	0.194	1	0.458	0.656667	-0.840667	-1	-1
37511	Gm20625	61040153	61040228	0.968772	0	0	0	0	-0.648	-0.486667	-0.57
37514	Atp5j	84833819	84833874	0.446189	-0.391333	-0.142	-0.394667	-0.333333	-0.722	-0.909333	-0.79
37624	Fam13c	70520777	70520925	0.679137	0.704667	0.829333	0.834667	0.802667	0.334667	0.333333	0
38134	Cpsf6	117355781	117355852	0.556121	-0.88	-0.821333	-0.852	-0.832	-0.934667	-0.961333	-0.947
38196	Clpx	65312097	65312139	0.346462	0.694	0.386667	0.818667	0.260667	0.0306667	0.0353333	-0.019
38259	Myl6	128492601	128492745	0.330194	1	0.996	1	0.978	0.898667	0.944	0.949
38459	Fbxo25	13938921	13938948	0.4027	0.03	-0.268	0.056	0.324	-0.52	-0.333333	-0.5
38575	Adam32	24863388	24863545	0.0994583	0	0.174	-0.254667	1	0	0	0
38581	Adam32	24878720	24878829	0.428473	0.358	0.897333	0.454667	1	0	0	0
38605	Gnl3	31017807	31017866	0.531801	1	1	1	1	0.935333	0.982	0.951
38680	Rbpms	33789391	33789495	0.880696	-0.0366667	0.004	0.0846667	0.00533333	-0.660667	-0.65	-0.576
38684	Rbpms	33796873	33797003	0.341679	-0.929333	-0.774667	-0.855333	-0.828	-0.96	-1	-0.981
38834	Arhgap20os	51842639	51842702	0.443784	0.856	0.796	0.813333	0.744667	0.551333	0.425333	0.5
38953	Eps15l1	72358312	72358445	0.269426	-0.386667	0.642667	0.302	-0.113333	-0.737333	-0.194	-0.59
39161	Zfp932	110003352	110003452	0.549465	-0.184	0.349333	0.151333	-0.33	-0.939333	-1	-0.915
39298	Ccdc79	104484276	104484402	0.425298	1	0.763333	0.884667	0.882667	0.200667	0.333333	0.5
39303	Ccdc79	104497966	104498095	0.725885	1	0.888667	0.870667	0.985333	0.233333	0	0
39354	1810019D21Rik	106137468	106137544	0.460034	-0.482	0.0926667	0.416	0	-0.885333	-0.949333	-0.9
39489	Emc8	120660493	120660670	0.397773	-0.962	-0.929333	-0.895333	-0.958667	-1	-0.991333	-1
39604	Tyms	30069833	30069955	0.189033	-0.619333	0.384	-0.418667	0.125333	-0.846667	-0.154	-0.846
39605	Tyms	30069833	30069955	0.19557	-0.948	-0.0293333	-0.624667	-0.694	-0.966	-0.933333	-0.986

## Sheet: mfuzz2
ID	geneSymbol	exonStart_0base	exonEnd	membership	Growing	FGO	M2	X1CELL	X2CELL	X4CELL	X8CELL
28	Gm17197	56364870	56364954	0.277267	-0.123333	0.204667	-0.0293333	0.333333	-0.333333	0	0
291	1110059E24Rik	21619108	21619215	0.771941	0.914667	0.950667	0.783333	0.699333	0.214	0.728	0.739
346	Oosp3	11705376	11705488	0.622551	0.996	0.996667	0.998667	0.997333	0.981333	1	1
459	Brms1	5047391	5047484	0.970025	1	1	1	1	0.708667	0.947333	0.987
460	Brms1	5048992	5049032	0.967503	0.979333	1	1	1	0.802667	0.96	0.945
550	Fbxo15	84977366	84977491	0.894335	1	1	1	1	0.992	0.997333	0.998
672	Csnk1a1	61571873	61571957	0.18318	-0.872667	-0.794667	-0.845333	-0.843333	-0.929333	-0.853333	-0.772
929	Riok3	12148790	12148988	0.920014	1	0.922	0.930667	1	0.341333	0.943333	0.957
1276	Ndufaf7	78942068	78942282	0.92873	0.992667	0.962	1	0.922667	0.447333	0.826	0.862
1428	Nfya	48398981	48399068	0.252808	-0.765333	-0.220667	-0.307333	-0.471333	-0.973333	-0.666667	-0.5
1429	Nfya	48398984	48399065	0.70197	-0.6	-0.52	-0.581333	-0.521333	-1	-0.666667	-0.5
1643	H2-K1	33996826	33996859	0.358678	0.933333	0.946667	1	1	0.786	0.927333	0.853
1693	U2af1	31654978	31655066	0.744874	1	0.949333	1	0.956	0.829333	0.956667	0.963
1695	Pknox1	31581803	31582050	0.46611	0.333333	-0.048	0.0873333	0	-0.938667	-0.333333	0.017
1802	Pigq	25931673	25931827	0.152753	-0.333333	-0.05	-0.352	0.18	-0.484	-0.224	0
1977	Mpc1	8293414	8293418	0.865317	0.966	0.978	0.971333	0.973333	0.880667	0.978667	0.976
2024	Hmgn1	96124722	96124845	0.859417	0.995333	0.986	0.991333	0.987333	0.952667	0.990667	0.988
2151	Gabrr3	59447923	59448120	0.390863	0.265333	0.302667	0.244667	-0.259333	-0.684667	0.334667	0
2173	Abi3bp	56595239	56595314	0.276513	0.380667	0.492	0.185333	0.120667	-0.333333	0	0
2175	Abi3bp	56650710	56650770	0.145593	0	-0.274667	0.658667	0.476667	-0.333333	0	0
2336	Pigx	32096999	32097063	0.451611	0.967333	0.921333	0.952667	0.962	0.710667	0.845333	0.941
2384	Eif4a2	23109119	23109259	0.375925	0.315333	0.491333	0.558667	0.546	0.066	0.46	0.226
2385	Eif4a2	23109984	23110153	0.765552	1	0.977333	0.982667	0.966	0.766667	0.907333	0.969
2410	Polr2h	20718990	20719084	0.354826	0.946	0.972667	0.955333	0.974	0.913333	0.953333	0.933
2569	Ntan1	13834680	13834794	0.368812	0.870667	0.882667	1	0.942	0.730667	1	0.912
2594	Rsl1d1	11199570	11199719	0.847313	0.998667	0.991333	0.992	0.992	0.942	0.990667	0.998
2630	Atf7ip2	10237165	10237232	0.490615	0.666667	1	1	1	0.286	0.794667	1
2702	Hnrnpa1	103243624	103243780	0.418207	1	0.990667	1	0.994667	0.978667	1	0.989
2720	Pcbp2	102487087	102487129	0.947266	0.987333	0.984667	0.966	0.99	0.83	0.96	0.975
2865	Pphln1	93465104	93465245	0.584404	1	0.984	0.994	1	0.888	0.956667	0.946
3005	Tomm22	79671172	79671291	0.823208	0.991333	1	1	0.913333	0.725333	0.935333	0.938
3150	Nsmce2	59416024	59416131	0.808742	0.976	0.995333	0.995333	0.973333	0.917333	0.974667	0.978
3269	Mtdh	34139740	34139897	0.361737	1	0.922667	0.946667	0.913333	0.736	0.878667	1
3314	Zfr	12149527	12149719	0.887135	1	0.962	0.964	1	0.449333	1	1
3435	Cinp	110883889	110884058	0.916207	1	1	1	1	0.828	0.953333	0.993
3466	Papola	105808554	105808666	0.957974	1	1	1	1	0.967333	0.997333	1
3618	0610007P14Rik	85822087	85822248	0.833165	0.971333	0.98	0.987333	0.99	0.728667	1	0.89
3679	Med6	81579569	81579685	0.831301	1	1	1	1	0.894667	0.968	0.96
3682	Synj2bp	81510828	81510965	0.527405	0.756667	0.778	0.695333	1	-0.002	0.476	0.653
3821	Zcrb1	93391453	93391565	0.685155	0.997333	0.997333	0.996667	1	0.904	0.958667	0.979
3841	Mis18bp1	65152687	65152830	0.635582	0.666667	0.91	0.944	0.984	0.152667	1	0.885
3876	Brms1l	55863133	55863173	0.818723	1	1	1	1	-0.137333	1	0.513
3939	Pnpla8	44304910	44305105	0.427068	1	0.987333	0.99	0.962	0.706667	0.860667	0.857
4019	Fam49a	12276342	12276415	0.53193	0.104	0.268	0.104	0	-1	-0.165333	-0.5
4295	Dhfr	92368184	92368300	0.902981	1	1	0.981333	1	0.901333	0.978667	0.992
4645	Cdk7	100717571	100717682	0.745864	0.997333	0.998667	0.999333	1	0.938667	0.983333	0.971
4733	Dcaf13	39119344	39119452	0.969686	0.989333	1	1	1	0.742667	0.964667	0.99
4750	Tdp2	24838146	24838265	0.982508	1	1	1	1	0.530667	0.932667	0.968
4805	Mrps36	100739013	100739195	0.763144	0.981333	0.996	0.980667	0.921333	0.739333	1	0.943
4806	Mrps36	100739013	100739201	0.801714	0.986	0.996667	0.986667	0.945333	0.795333	1	0.964
4998	Pgs1	118014573	118014722	0.33329	0.928667	0.955333	0.987333	0.985333	0.853333	1	1
5001	Pgs1	118014646	118014722	0.289565	0.854	0.905333	0.968	0.971333	0.72	1	1
5122	Ict1	115409479	115409539	0.425376	0.903333	0.970667	0.953333	1	0.716667	0.858	0.97
5137	Cd300lf	115124247	115124356	0.300278	0.294	0.422667	-0.266	0.0413333	-0.558667	0	0
5139	Cd300lf	115124247	115124377	0.360114	0.273333	0.423333	-0.224667	0.136	-0.565333	0	0
5140	Cd300lf	115124247	115124377	0.325635	-0.0173333	-0.283333	-0.235333	0.140667	-0.767333	-0.333333	0
5195	Bptf	107040225	107040412	0.405267	0.978667	0.976	0.98	0.988667	0.929333	0.988	1
5546	Eif5	111542679	111542841	0.969276	0.977333	0.958	0.954	1	0.650667	0.916667	0.92
5680	Myo19	84893324	84893394	0.172965	0	0.253333	0.234	0.262667	-0.0633333	0.333333	0
5727	Rffl	82811027	82811111	0.815735	0.769333	0.882667	0.938667	0.967333	0.086	1	0.753
5757	Crlf3	80048591	80048704	0.16624	0.604667	0.936667	0.840667	0.884667	0.490667	1	0.526
5773	Wsb1	79240687	79240795	0.97191	1	1	1	1	0.958667	0.989333	0.993
5801	1810055G02Rik	3714403	3714625	0.419196	1	0.666667	1	1	0.306	0.788667	1
5976	Siva1	112646837	112647032	0.504295	0.948667	0.916	0.879333	0.909333	0.744667	0.93	0.943
6031	0610010K14Rik	70235695	70235760	0.317376	-0.368667	0.206667	-0.034	0.0333333	-0.630667	-0.164667	-0.288
6032	0610010K14Rik	70235695	70235800	0.236374	0.196	0.75	0.322	0.318667	-0.03	0.294	0.36
6086	Senp3	69674046	69674097	0.467681	1	1	0.968	0.974	0.892667	0.949333	0.948
6159	Stx8	68020905	68020998	0.914521	0.904	0.962	0.935333	0.9	0.666667	0.874667	0.901
6395	Gpbp1	111453023	111453247	0.659486	1	0.988	0.996	0.979333	0.904	0.974	0.948
6443	Zcchc10	53330686	53330731	0.597682	0.996	0.983333	0.988667	0.992	0.938667	1	0.968
6461	Skp1a	52243614	52243758	0.542734	0.997333	0.997333	0.996	0.995333	0.971333	0.996667	0.981
6462	Skp1a	52244980	52245121	0.47496	1	0.999333	1	1	0.987333	0.997333	0.992
6560	Pwwp2a	43717029	43717149	0.222892	0.333333	0.39	0.666667	-0.333333	-0.855333	0.333333	-0.643
6563	Slu7	43436353	43436432	0.447794	0.526667	0.708667	0.64	0.103333	-0.640667	0.108667	0.032
6572	Pttg1	43424718	43424897	0.351062	0.996667	0.996667	0.996667	0.997333	0.991333	1	0.995
6597	Spdl1	34820889	34821030	0.877649	1	0.985333	0.974	1	0.804	0.947333	0.924
6630	Fbxw11	32708187	32708250	0.305819	0.333333	0.516	0.364667	0.109333	-0.236667	0.126667	0.469
6806	Ctsl	64366867	64367092	0.939352	1	1	1	1	0.966667	0.991333	0.998
6936	Drg1	3252643	3252811	0.969867	1	1	1	1	0.813333	0.987333	0.994
7065	Golga4	118537241	118537325	0.878858	0.666667	0.698	0.615333	0.700667	0.333333	0.666667	0.658
7256	Fbxw23	109533854	109534044	0.15879	-0.288	0.575333	0.312	0.0366667	-0.335333	0	0
7421	Poc1a	106329872	106330016	0.275751	0.994	0.972	0.926	0.93	0.836667	0.937333	1
7468	Pfdn1	36432305	36432390	0.428585	0.972667	0.995333	0.940667	0.97	0.852	1	0.991
7521	Fbxl6	76537089	76537197	0.404583	0.956	0.966667	0.97	0.982667	0.863333	1	1
7539	C430002N11Rik	96769617	96769735	0.598121	-0.206667	-0.004	-0.00733333	-0.132667	-0.666667	0	0
7688	Snap91	86769458	86769561	0.247167	0.468667	-0.0193333	0.192667	-0.456	-1	0	-0.628
7845	Zfp280d	72351524	72351570	0.227951	0	-0.0626667	0.558	0.313333	-0.437333	0.289333	-0.251
8023	Adpgk	59313039	59313236	0.37219	0.874	0.94	0.948	0.723333	0.43	0.666667	0.776
8323	Trip4	65852825	65852950	0.951084	1	1	0.991333	1	0.0866667	0.753333	0.908
8374	Gnb1l	18544110	18544273	0.463841	1	1	0.951333	0.904667	0.124667	0.560667	0.689
8379	Gnb1l	18544114	18544273	0.570661	1	1	0.908667	0.698667	-0.493333	0.395333	0.281
8403	Fam118b	35227163	35227391	0.857814	0.950667	0.987333	0.940667	0.95	0.164	0.776667	0.634
8429	Homer1	93386344	93386380	0.152987	-0.082	0.133333	0.612	-0.168	-0.306	0	0
8534	Ubl5	20645621	20645659	0.456308	0.878667	0.901333	0.910667	0.867333	0.770667	0.855333	0.918
8535	Ubl5	20645621	20645693	0.510903	0.874	0.894667	0.902667	0.857333	0.753333	0.843333	0.904
8626	Aasdhppt	4303093	4303215	0.937239	1	1	1	1	0.152667	0.968	0.729
8627	Aasdhppt	4303093	4303215	0.667843	1	1	1	1	0.273333	1	0.61
8628	Aasdhppt	4308693	4308919	0.370867	1	1	1	1	0.568667	1	0.673
8644	Clybl	122371240	122371429	0.341017	0.967333	0.974	0.976	0.86	0.747333	0.954	1
8649	Clybl	122375881	122375983	0.987128	1	1	0.986	1	0.333333	0.906667	0.935
8653	Clybl	122379202	122379370	0.978902	1	1	0.990667	1	0.227333	0.860667	0.944
8654	Clybl	122379202	122379370	0.499858	0.293333	0.588667	0.104667	0.403333	-0.794667	-0.120667	-0.03
8657	Clybl	122384197	122384322	0.735099	0.978	0.979333	0.982	0.874	0.541333	0.892	1
8731	Bora	99053517	99053563	0.526332	0.978667	0.937333	0.928	1	0.136	0.589333	0.661
8806	Dnajc15	77840167	77840238	0.823736	1	1	1	1	0.772667	0.925333	0.992
8978	Setdb2	59437436	59437765	0.72315	1	1	0.941333	1	0.708	0.908	1
9120	Hnrnpc	52098014	52098040	0.746196	0.44	0.484667	0.489333	0.550667	0.249333	0.485333	0.488
9254	Timm23	32191341	32191400	0.970487	1	0.998	0.998	0.996	0.972	0.996	0.995
9256	Timm23	32191341	32191400	0.888957	1	0.995333	1	1	0.954	0.997333	0.983
9263	Timm23	32193402	32193487	0.969906	1	1	1	1	0.956	1	0.995
9264	Timm23	32193853	32193947	0.912892	1	0.988667	1	1	0.918	0.994667	0.974
9266	Timm23	32193853	32193947	0.970587	1	1	1	1	0.912	1	0.989
9564	U2surp	95500687	95500819	0.467844	1	0.941333	1	0.991333	0.331333	0.676667	0.855
9736	Nmu	76335822	76335862	0.348305	0.7	0.951333	0.908667	1	0.175333	0.625333	0.5
9992	Ppil3	58438343	58438411	0.387756	0.994	0.996	0.984667	1	0.864	1	0.898
10040	Tor1aip1	156018217	156018259	0.429142	1	1	1	1	0.903333	0.97	0.943
10147	Tarbp2	102519121	102519291	0.610516	0.872667	0.912	0.499333	0.304	-0.826667	0.212667	0.573
10152	Tarbp2	102520474	102520577	0.217922	0.794667	0.584	0.194667	0.103333	-0.295333	0.248	0.504
10525	Tamm41	115034155	115034250	0.155225	-0.956	-0.957333	-0.912	-0.994667	-1	-0.933333	-0.97
10819	Stoml2	43029492	43029637	0.399118	1	0.985333	0.957333	0.933333	0.852	0.987333	0.982
10833	Phpt1	25574187	25574312	0.983201	0.992	1	0.938	1	0.232667	0.889333	0.82
10834	Phpt1	25574187	25574449	0.625011	0.976	0.666667	0.799333	1	-0.0233333	0.719333	0.485
10997	Ccbl2	142706688	142706791	0.856837	0	0	0	0	-0.531333	0	0.056
10998	Ccbl2	142706688	142706795	0.615509	0	0	0	0	-0.440667	0	0.122
11065	Dnajc17	119179351	119179462	0.720469	0.921333	1	1	1	0.707333	0.962	0.863
11122	Terf1	15833400	15833489	0.905792	0.971333	0.998	0.982667	1	0.721333	1	0.914
11130	Atpif1	132533295	132533387	0.5139	0.978667	1	0.986	0.904	0.824667	0.958667	0.931
11185	Sar1b	51788149	51788253	0.960775	0.977333	0.990667	0.998667	1	0.674667	0.95	0.986
11201	Tyw3	154587476	154587610	0.980568	0.878	0.904	0.944667	0.786	-0.379333	0.653333	0.685
11513	Chd8	52202143	52202323	0.213647	0.669333	0.819333	1	0.966	0.556667	0.842	1
11551	Hnrnpdl	100036480	100036651	0.824307	0.951333	0.984	0.997333	0.993333	0.604	0.848667	0.879
11670	Cenpm	82239292	82239384	0.786214	0.958	0.983333	0.970667	0.847333	0.074	0.682667	0.603
11826	Ubac1	26008860	26008969	0.860562	1	1	1	1	0.066	1	0.635
11926	Lsm2	34982619	34982687	0.78164	0.910667	0.940667	0.944	0.960667	0.520667	0.810667	0.948
11929	Lsm2	34982640	34982687	0.892452	0.724	0.796667	0.808667	0.846	-0.119333	0.596	0.81
11946	Yipf4	74498308	74498422	0.743386	1	1	0.998	1	0.956667	1	0.979
12233	Ilf2	90486850	90486912	0.674325	0.988667	1	0.991333	1	0.949333	0.982	0.976
12258	Hax1	89997737	89998003	0.794069	0.98	0.994667	0.996	0.994667	0.898	1	0.958
12260	Hax1	89997737	89998103	0.739216	0.972	0.992	0.993333	0.992	0.867333	1	0.939
12262	Hax1	89997801	89998003	0.80933	0.948667	0.987333	0.99	0.987333	0.760667	1	0.909
12364	Cct3	88300799	88300850	0.292115	1	0.996667	1	1	0.943333	1	0.952
12487	Haus8	71269225	71269284	0.441404	0.918	0.686	0.683333	0.54	0.143333	0.788667	0.626
12769	Dnajc8	132544656	132544751	0.9053	1	0.994667	0.992667	0.995333	0.844	1	1
13026	Akr1a1	116645503	116645593	0.526775	0.997333	0.997333	0.99	0.966667	0.934667	0.990667	0.973
13041	Dnajb14	137905884	137906057	0.969405	1	1	1	1	0.222667	0.911333	0.982
13089	Cep295	15325506	15325746	0.428513	0.881333	0.894	0.884667	0.847333	0.316	0.666667	1
13539	Txndc9	37990202	37990457	0.651139	0.998667	1	0.998667	0.992667	0.983333	0.996	0.997
13818	Tmem234	129601869	129601961	0.183606	-0.495333	0.036	-0.426667	0.469333	-0.744667	-0.139333	-0.349
13884	Smc4	69007928	69008120	0.965894	1	1	0.999333	1	0.549333	0.956	0.993
14064	Ruvbl2	45422091	45422206	0.708412	1	1	0.996	1	0.900667	0.958667	0.98
14178	Szrd1	141120323	141120373	0.510288	0.614667	0.302	0.466	0.646667	-0.333333	0.182	0.363
14341	Kansl2	98531322	98531437	0.493928	0.962667	0.967333	0.934	0.84	0.658	1	0.867
14343	Rpl11	136051170	136051302	0.631017	0.996667	0.998667	1	1	0.991333	1	0.997
14535	Fam50a	74318141	74318203	0.731797	0.93	0.988	0.972667	0.92	0.799333	0.93	0.932
14562	Ccdc163	116711310	116711378	0.141794	-0.394667	0.333333	0.152	-0.666667	-0.666667	0.105333	-0.367
14580	Rpl10	74270978	74271024	0.982133	1	1	1	1	0.937333	0.992667	0.996
14627	Ssr4	73790030	73790120	0.950027	1	1	0.988	1	0.802	0.949333	0.983
14800	Melk	44325640	44325739	0.77767	0.908667	0.674667	0.780667	0.822667	-0.502	0.429333	0.829
14933	Apoa1bp	88056985	88057133	0.271549	0.859333	0.994667	0.958	1	0.814667	1	0.94
15096	Tex30	44091360	44091591	0.785983	0.986667	0.996667	0.993333	0.99	0.473333	0.798667	0.934
15201	Upf3b	37104428	37104527	0.280627	1	0.92	0.93	0.932	0.772667	0.944	0.812
15307	Hnrnpk	58397752	58397796	0.410424	0.994	1	0.996	1	0.974667	0.992667	0.983
15580	Sp110	85579056	85579199	0.339175	0.992667	1	0.998	1	0.948667	1	0.959
15607	Jmjd6	116839837	116839926	0.164058	0.342	-0.132667	0.601333	-0.0253333	-0.29	0.323333	0.039
15732	Zp3	135984347	135984531	0.569374	0.99	0.995333	0.996667	1	0.97	1	1
15777	Trit1	123052065	123052175	0.174327	0.867333	0.760667	0.835333	0.500667	0.318667	1	0.441
15992	Adss	177773574	177773701	0.47303	0.942	0.988667	0.984667	0.987333	0.834	0.915333	0.924
16283	Rps10	27631199	27631255	0.291848	0.994667	1	0.998	0.99	0.983333	0.99	0.994
16376	Med14	12745745	12745896	0.854942	1	1	1	0.957333	0.815333	0.964	0.932
16453	Ppih	119319829	119319853	0.900534	1	0.990667	0.986667	0.977333	0.887333	0.988	0.962
16525	Pecr	72267406	72267517	0.866889	0.998667	0.995333	0.996667	0.998667	0.946667	1	1
16590	Sap18	57801493	57801616	0.576424	0.996	0.997333	0.996	0.999333	0.984667	0.992	0.995
16765	Swt1	151388619	151388768	0.990611	1	0.990667	0.99	0.979333	0.442	0.928	0.913
16766	Swt1	151391435	151391574	0.974112	1	0.989333	0.991333	0.977333	0.364	0.838	0.906
16811	Srrm2	23806931	23807202	0.939604	1	1	1	1	0.426	1	1
16891	Sycp1	102854110	102854227	0.915075	0.552	0.486	0.660667	0.652	-0.222667	0.466667	0.529
16919	Emc4	112364151	112364305	0.99189	1	1	1	1	0.903333	0.987333	0.986
16923	Emc4	112367401	112367516	0.666732	1	1	0.982	1	0.949333	0.985333	0.995
16927	Pfkfb1	150639580	150639710	0.454062	1	0.515333	0.732	0.958667	-0.0553333	0.666667	0.901
16950	Ensa	95626748	95626874	0.606522	1	1	1	1	0.492667	0.818	0.765
17114	2023-03-07	60245211	60245260	0.737098	0.912	0.954667	0.927333	0.832	0.654667	0.872667	0.863
17215	Trub2	29778731	29778868	0.450126	0.333333	0.666667	1	0.666667	-0.312	0.333333	0.552
17286	Zc3h11a	133653972	133654032	0.852935	1	0.974667	1	0.914667	0.53	0.918	1
17386	Tmem41b	109976594	109976733	0.917065	1	1	1	1	0.994667	0.999333	0.998
17391	Tmem41b	109978709	109978814	0.904015	1	1	1	1	0.992	0.998	1
17392	Tmem41b	109978709	109978814	0.985677	1	1	1	1	0.930667	0.989333	0.994
17393	Tmem41b	109978709	109978814	0.973811	1	1	1	1	0.979333	0.995333	0.998
17395	Tmem41b	109982655	109982773	0.927607	1	1	1	1	0.971333	0.992	0.998
17397	Tmem41b	109982655	109982773	0.151455	1	1	0.994	1	0.994667	0.999333	0.997
17415	Ccna2	36566999	36567113	0.926414	0.991333	0.992	0.990667	0.98	0.91	0.980667	0.989
17699	Accsl	93865681	93866229	0.683162	0.722667	0.753333	0.776	0.647333	0.364	0.604	0.682
17795	Fam188a	12403997	12404166	0.227333	0.236	-0.05	-0.148667	0.786	-0.685333	0.333333	0.5
17986	Nop58	59692336	59692389	0.888209	1	1	1	1	0.94	0.989333	0.976
18119	Atg13	91679919	91679997	0.412653	0.107333	0.333333	0.429333	0.832	-0.526	0.666667	0.145
18316	Cenpa	30673266	30673443	0.947032	1	1	1	1	0.952	0.986	0.989
18317	Cenpa	30673292	30673443	0.935361	1	1	1	1	0.974	0.992	0.995
18350	Znhit6	145596123	145596201	0.509664	1	1	1	1	0.88	0.949333	1
18361	Taz	74288661	74288714	0.481457	0.21	0.0246667	0.0593333	0.200667	-0.716667	0.333333	-0.311
18387	AC149090.1	56985	57151	0.190297	0.136	0.0173333	-0.157333	0	-0.722667	0.333333	-0.678
18426	Tpd52l2	181501904	181502053	0.438044	0.992	0.996667	0.974667	0.985333	0.917333	0.969333	0.946
18496	Prrc2c	162674098	162674151	0.306538	0.104	0.444667	0.414667	0.300667	-0.0933333	0.164667	0.172
18498	Prrc2c	162675604	162675841	0.194463	0.245333	0.505333	0.4	-0.332	-0.408	0.256667	-0.139
18724	Trmt11	30591020	30591102	0.557271	0.933333	0.910667	0.789333	0.854667	0.366	0.85	1
18809	Morf4l2	136735545	136735622	0.389595	0.965333	0.982	0.994667	1	0.938	1	0.987
18964	Rbm18	36127124	36127251	0.328999	0.876	0.808	0.886	0.801333	0.56	0.82	0.632
18965	Rbm18	36127180	36127251	0.31877	0.697333	0.520667	0.718667	0.491333	0.148	0.73	0.328
19066	Ndufb3	58591089	58591249	0.900228	0.97	0.996667	0.982667	1	0.697333	0.921333	0.99
19381	Spg7	123094473	123094640	0.419705	0.666667	0.926	1	1	0.383333	0.836667	1
19437	Bcas3	85354593	85354661	0.363821	0.333333	0.333333	0.333333	0.666667	-0.773333	-0.178	0.047
19438	Bcas3	85354593	85354679	0.688604	0	0.333333	0.333333	0.333333	-0.48	0.234	0.088
19683	Ufc1	171289170	171289261	0.285577	0.800667	0.633333	0.894667	0.921333	0.504	0.762667	0.668
19786	Arl6ip1	118126395	118126515	0.23449	1	0.998	0.994667	0.993333	0.984667	1	0.987
20023	Spata7	98634223	98634319	0.264045	-0.022	0.766667	0.620667	0.514	-0.333333	0.224667	0.641
20204	Hmgn5	109011421	109011445	0.68619	1	1	0.952	1	0.534667	1	0.759
20206	Psmb3	97711101	97711279	0.978422	0.996667	0.997333	0.992	1	0.924667	0.982	0.984
20271	Ankrd17	90230805	90230970	0.198057	0.923333	0.964667	0.956	0.971333	0.916667	0.97	0.939
20316	Tor2a	32759526	32759702	0.981444	1	1	0.992	1	0.607333	0.937333	0.971
20416	Slc25a17	81327216	81327362	0.935512	1	1	0.992667	1	0.546667	1	1
20437	Nmd3	69739919	69740037	0.702277	1	0.995333	0.995333	0.99	0.950667	1	1
20449	Spata21	141111267	141111443	0.493707	0.913333	0.948667	0.900667	0.798	0.243333	0.765333	0.5
20610	Cr1l	195106817	195106922	0.390747	0.722667	0.823333	0.792667	0.583333	0	1	0.845
20735	Psma3	70993012	70993080	0.917065	1	1	1	1	0.989333	0.998667	0.996
20783	Rnaseh1	28658170	28658295	0.908271	0.992	0.946	0.977333	0.934667	0.478667	1	0.905
21300	Mroh8	157221143	157221308	0.580226	0	0.333333	0	0	-0.608667	-0.0833333	-0.142
21348	Nup37	88177072	88177166	0.429831	0.992667	0.969333	0.967333	0.962	0.896	0.98	0.927
21433	Hat1	71434033	71434206	0.858644	1	1	0.990667	0.982667	0.866	1	0.952
21438	Hat1	71434054	71434206	0.869799	1	1	0.996	0.991333	0.933333	1	0.977
21500	2700029M09Rik	60893700	60893860	0.762907	1	0.998	0.995333	0.995333	0.942	1	0.973
21522	2700029M09Rik	60900083	60900234	0.766311	0.970667	0.988667	0.980667	0.974	0.899333	0.966	0.989
21526	2700029M09Rik	60903999	60904087	0.455762	0.974667	0.99	0.981333	0.982	0.958	0.983333	0.988
21655	Yipf1	107336113	107336194	0.272674	0.960667	0.648	0.654	1	0.366	0.707333	0.838
21750	Nudt5	5848107	5848190	0.469811	-0.094	-0.51	0.0886667	-0.147333	-1	-0.333333	-0.358
21889	Rpl13a	45126708	45126794	0.76477	1	0.997333	0.995333	1	0.882667	0.966667	0.947
21890	Rpl13a	45126708	45126827	0.622848	1	0.993333	0.986667	1	0.732667	0.930667	0.856
21993	Nup35	80654792	80654862	0.987945	1	1	0.998	1	0.756	0.956	0.971
22042	Tmem194b	52643121	52643236	0.462671	0.208	0.002	-0.0626667	0.086	-0.333333	0	0
22074	Esrp1	11338721	11338831	0.406537	0.220667	0.545333	0.162667	0.422	-0.318667	0.333333	0.536
22258	Ube2c	164771292	164771379	0.659695	0.994	1	1	1	0.974667	0.991333	1
22297	Rps9	3705732	3705919	0.937104	1	0.999333	1	1	0.991333	0.998667	0.997
22346	Ube2w	16597950	16598053	0.714361	0.954	0.952667	0.966667	0.964	0.829333	0.908	0.938
22724	Gas5	161037287	161037315	0.266941	1	1	0.976667	0.986667	0.964	0.981333	0.985
22866	Atrx	105899880	105899993	0.439455	0.817333	0.869333	0.892	0.954667	0.248667	0.629333	0.963
23199	Rpl17	75001349	75001390	0.981436	1	0.998	0.994667	0.998	0.872667	0.98	0.989
23282	Sycp2	178347775	178347834	0.24591	0.544	0.465333	0.544667	0.527333	0.195333	0.726	0.325
23541	Dap3	88928208	88928367	0.666672	0.744667	0.783333	0.758667	0.821333	0.419333	0.639333	0.66
23801	Ppig	69731745	69731813	0.418249	1	0.982	0.994	0.985333	0.862667	0.962	0.908
23803	Ppig	69731745	69731813	0.383263	1	1	1	1	0.860667	1	0.896
23808	Ppig	69743612	69743780	0.381884	1	1	0.996	0.994667	0.926667	0.995333	0.945
23817	Clk1	58417012	58417179	0.770786	0.932667	0.962	0.954667	0.921333	0.711333	0.944	0.977
24041	Tma7	109082170	109082226	0.721594	1	1	1	1	0.763333	0.912	0.99
24094	Mrpl48	100565193	100565279	0.846583	0.966	0.984667	0.976667	0.992667	0.626	0.854	0.893
24127	Eif2s2	154877670	154877819	0.936291	1	1	1	1	0.974	0.994667	1
24193	2023-03-02	33715942	33716062	0.10586	0.054	0.75	0.0366667	-0.54	-0.333333	0	0
24223	Gpcpd1	132558606	132558682	0.851691	1	0.844	0.94	0.845333	-0.272	0.532667	0.787
24360	Eif2d	131164402	131164506	0.466069	0.912667	0.981333	0.922667	1	0.797333	1	0.941
24414	Mdh2	135789625	135789777	0.469235	0.982	1	0.984667	1	0.878667	0.938	0.961
24703	Crem	3287903	3288092	0.419649	0.333333	0	0	0	-0.458	0	0
24881	Nav2	49551596	49552049	0.612373	0.132667	-0.0353333	0.262	0.416667	-0.709333	0.333333	0
24900	Rwdd1	34001657	34001790	0.991518	1	1	1	1	0.813333	0.968667	0.97
24921	Ly96	16706172	16706225	0.316129	0.916667	1	0.991333	1	0.887333	0.987333	0.975
25166	Eif2b3	117052723	117052835	0.964286	1	0.977333	0.981333	1	0.664667	0.932	0.972
25280	Ndufaf5	140202865	140202949	0.287735	0.914667	0.666667	1	1	0.438667	0.711333	0.914
25574	Ccdc130	84259112	84259251	0.455259	0.933333	0.956	0.922667	0.412	-0.395333	0.339333	0.749
25711	Fam126b	58562639	58562787	0.232563	0	-0.332	0.668	0.467333	-0.628667	0	0
25788	Arpc5l	39013116	39013187	0.572481	0.979333	0.976667	0.984667	0.961333	0.843333	1	1
25896	Immp1l	105930718	105930852	0.683931	0.994667	0.996667	0.993333	0.996667	0.978	1	0.993
26126	Spc24	21757116	21757193	0.766419	0.862	0.889333	0.926	1	0.348667	0.738	0.882
26204	Zfp106	120539294	120539492	0.381916	0.755333	0.716	0.620667	0.728	0.056	0.703333	0.231
26206	Zfp106	120539294	120539492	0.463742	1	0.914667	1	1	0.556667	0.953333	0.705
26226	4933406J08Rik	122187909	122188049	0.125882	0	0	0.666667	0	-0.155333	0.224	-0.002
26261	Pex11g	3459286	3459434	0.241972	0.491333	-0.058	-0.210667	0.666667	-0.642667	0	0
26674	Emg1	124705740	124705842	0.195557	0.989333	0.992667	0.905333	1	0.894667	0.944	0.971
26764	Thrap3	126194316	126194404	0.560751	0.666667	0.620667	0.591333	0.3	-0.404667	0.666667	0.654
26827	Gm13023	143792700	143793011	0.201451	0.772667	0.868667	0.885333	0.824	0.604	0.768	1
26920	5430405H02Rik	156853430	156854304	0.451431	1	1	1	1	0.172667	0.7	0.555
27036	Pstk	131373535	131373830	0.377328	0.954667	0.990667	0.95	0.961333	0.111333	0.542667	0.603
27135	Scamp3	89181925	89182043	0.898402	0.994	1	0.996667	0.962	0.696667	0.896667	0.923
27228	Pcmt1	7638008	7638225	0.713353	0.991333	0.992667	0.95	0.924667	0.728	0.984667	0.978
27230	Pcmt1	7638055	7638225	0.771256	0.991333	0.993333	0.953333	0.930667	0.711333	0.986	0.978
27245	Rtfdc1	172463176	172463290	0.652795	0.937333	0.996667	1	0.988667	0.862	0.982	0.968
27307	Pik3ip1	3335718	3335831	0.447685	0.282667	0.292	0.334	0.242	-1	-0.333333	0
27574	Btbd18	84661047	84661159	0.766977	0	0	0	0	-0.629333	-0.244	-0.183
27774	Park7	150908317	150908423	0.828778	1	1	0.995333	1	0.726	1	0.885
28180	Lrrc17	21560399	21561299	0.262712	0.886	0.861333	0.892667	0.646667	0.360667	1	0.5
28228	Dnaja1	40723972	40724150	0.306962	0.995333	0.999333	0.996	0.99	0.984	1	0.992
28280	Nub1	24702376	24702484	0.970933	1	1	1	1	0.89	1	0.984
28491	Mrpl33	31614602	31614621	0.277948	1	0.666667	0.651333	1	0.393333	0.806667	0.796
28613	Aamdc	97558130	97558226	0.607159	1	1	1	0.586	-0.108	0.582	0.754
28616	Aamdc	97565150	97565300	0.31328	0.666667	1	1	0.619333	0.208	0.553333	0.787
28669	Carkd	11511876	11511997	0.801275	0.920667	0.948	0.792667	1	0.2	1	0.78
28756	Psmd11	80470382	80470418	0.704534	1	0.998	1	1	0.931333	0.973333	0.995
29006	Tmem50b	91583275	91583388	0.985774	1	1	1	1	0.341333	0.912667	0.946
29125	Arfrp1	181361000	181361071	0.336917	1	0.333333	0.666667	1	-0.165333	0.472	0.686
29126	Arfrp1	181361000	181361071	0.416976	0.614	0.296	0.916	1	-0.180667	0.650667	0.627
29159	Amz2	109434579	109434756	0.862638	0.990667	1	0.986	1	0.453333	0.807333	0.923
29245	Fip1l1	74564518	74564626	0.458367	0.471333	0.150667	0.0713333	0.018	-0.535333	0.175333	-0.042
29548	Rpl41	128548657	128548680	0.216887	0.994667	1	1	1	0.994	1	0.998
29856	Ubxn4	128272820	128272952	0.733698	1	1	1	1	0.790667	1	0.897
30117	RP23-348E10.3	31493579	31493670	0.117632	-0.136	0.406	-0.469333	0.728	-0.333333	0.333333	0
30163	Mrps18c	100799551	100799613	0.451981	0.994667	0.996667	0.992667	1	0.918	0.961333	0.994
30196	Cox6a1	115348564	115348707	0.761757	0.997333	1	1	1	0.870667	0.950667	0.986
30626	Chchd2	129882428	129882579	0.97953	1	1	1	1	0.980667	0.998	0.995
30708	Gtf2ird1	134366835	134366916	0.390822	-0.171333	-0.120667	0.116	-0.0833333	-0.404	0	-0.106
30991	Caprin2	148868988	148869645	0.538301	1	0.681333	0.718667	0.898	-0.082	0.666667	1
31193	Vrk1	106073618	106073678	0.621523	0.941333	0.975333	1	1	0.716	0.916	0.848
31248	Shfm1	6560407	6560501	0.887251	0.977333	0.998	0.994	0.975333	0.876	0.988	0.984
32054	Pafah1b3	25297371	25297470	0.794109	1	0.666667	1	1	-0.261333	0.63	0.801
32078	Ndufa9	126834428	126834496	0.972911	0.968	0.99	0.987333	1	0.695333	0.972667	0.957
32184	Rps19	24886106	24886187	0.202666	0.333333	0.333333	0	-0.333333	-0.534	0.0173333	-0.264
32189	Atp5h	115416014	115416077	0.93695	0.999333	0.999333	0.999333	1	0.927333	0.98	0.978
32266	Ube2t	134972105	134972189	0.42296	0.982667	0.99	0.974667	0.974667	0.818	0.962667	0.868
32327	Rnf181	72360874	72360949	0.908148	0.994667	0.996667	0.997333	1	0.548	0.854	0.878
32329	Rnf181	72360874	72361013	0.36762	0.979333	0.987333	0.989333	1	0.261333	0.655333	0.634
32333	Rnf181	72361411	72361539	0.953197	1	0.992667	0.994	0.994667	0.851333	1	0.976
32381	Cecr2	120743782	120743866	0.328782	0.402667	0.769333	0.822667	0.599333	0.110667	0.435333	0.513
32578	Oaz2	65688820	65688906	0.450727	0.984667	0.995333	0.966	0.948667	0.716	0.959333	0.8
32690	Slc25a26	94592411	94592481	0.124033	0.538667	0.365333	1	1	0.333333	0.666667	1
32939	Rpl32	115806985	115807167	0.984917	1	1	1	1	0.963333	0.998	0.994
33045	Git2	114753147	114753153	0.295906	-0.333333	0.666667	0.432	0.272667	-1	-0.333333	0
33089	Tmub2	102285663	102285718	0.512767	0.666667	0.333333	0.666667	0	-0.736	0.282	0.055
33490	Gtsf1	103425430	103425531	0.868421	0.987333	0.99	0.990667	0.975333	0.847333	1	0.984
33656	Ergic2	148201415	148201486	0.969604	1	0.998	0.998667	1	0.760667	0.981333	0.992
33834	Rfpl4	5115283	5115578	0.84667	0.996	0.998667	0.999333	0.997333	0.966667	1	1
33875	Aurkc	6996518	6996710	0.35445	0.955333	0.954	0.952667	0.926667	0.844	1	0.941
34006	Dph3	32084906	32084981	0.344535	0.8	0.946667	0.892667	1	0.672	0.874	0.792
34008	Dph3	32084906	32085107	0.225431	0.464	0.523333	0.712	1	0.216	0.631333	0.421
34090	Obox2	15396799	15397061	0.451859	0.998	0.993333	0.996	0.987333	0.961333	1	1
34091	Obox2	15397187	15397386	0.505138	0.998667	0.997333	0.998	0.994	0.980667	1	1
34102	Obox1	15555116	15555378	0.865386	0.997333	0.994	0.998	0.998	0.938667	1	1
34103	Obox1	15555504	15555704	0.876287	0.998667	0.998	0.998667	0.999333	0.972667	1	1
34350	Orc1	108590652	108590777	0.249583	0.666667	0.92	0.850667	0.886	0.502	0.770667	1
34368	Nrg4	55249095	55249169	0.566654	0.249333	0.29	0.146	0.147333	-0.333333	0	0
34638	Eif3k	28980443	28980542	0.815422	0.995333	1	1	1	0.916667	0.970667	0.971
34646	Psmd8	29176072	29176173	0.958821	1	1	1	1	0.939333	0.994	1
34825	Pdcd5	35643623	35643715	0.678755	0.998	1	0.995333	1	0.788	0.911333	0.931
34909	Kxd1	70518364	70518517	0.594943	1	0.986	1	1	0.624	0.831333	0.911
34951	Etfb	43456478	43456637	0.291553	0.936667	0.954	0.951333	1	0.880667	0.935333	0.982
35137	Prkcd	30598717	30598846	0.867681	1	1	1	1	0.837333	0.988667	0.933
35387	Mkln1	31499886	31499941	0.863342	0.96	0.96	0.954667	0.974667	0.567333	1	0.973
35407	Mcee	64400168	64400344	0.23336	0.567333	0.427333	0.4	0.642	0.238	0.478	0.605
35589	Aen	78902229	78902830	0.647087	1	0.405333	0.638667	0.444	-0.769333	0.275333	0.246
35591	Aen	78902343	78902830	0.483975	1	0.435333	0.662667	0.105333	-0.804667	0.247333	0.265
35659	Sec11a	80923100	80923220	0.499276	0.984667	0.990667	0.98	1	0.951333	1	0.986
35663	Sec11a	80927736	80927886	0.647126	0.974	0.986	0.97	1	0.889333	1	0.989
35713	H13	152700182	152700268	0.944738	0.979333	0.994667	0.998	0.974667	0.840667	0.966667	0.945
35949	Clns1a	97716450	97716539	0.344068	1	0.994667	0.996667	0.977333	0.964667	0.985333	0.99
36270	Rpl27a	109519917	109519993	0.405167	0.974667	1	1	1	0.96	0.996	0.993
36496	Josd2	44468305	44468417	0.148776	-0.768	-0.145333	-0.280667	0.333333	-0.851333	0	-0.7
36505	Josd2	44471112	44471307	0.170039	0.885333	0.976	0.926	1	0.857333	1	0.975
36535	Nsmce1	125486337	125486484	0.941984	0.991333	0.99	0.968667	0.954	0.759333	0.968	0.96
36631	Orc4	48917164	48917338	0.676016	0.952	0.964	0.922	0.996667	0.798667	0.968667	0.963
36916	Mad2l2	148140914	148141033	0.845185	1	1	0.982	1	0.888	1	1
36917	Mad2l2	148143541	148143642	0.9242	0.972	0.922	0.932	0.924667	0.622667	0.936667	0.863
37100	Ppfia1	144514871	144514946	0.256394	0	-0.614	-0.385333	-0.118	-1	0	-0.5
37123	Uchl3	101666991	101667077	0.939604	1	1	1	1	0.867333	1	1
37132	Uchl3	101690571	101690647	0.58595	0.996	1	0.997333	1	0.969333	0.988	0.985
37357	Cep57l1	41728627	41728714	0.829798	-0.138	-0.0433333	-0.118	-0.0266667	-0.686667	0	-0.111
37386	Pdss2	43413514	43413547	0.717601	0.812	0.779333	0.936	0.906667	0.106	0.666667	0.534
37395	Atg5	44289862	44289990	0.89626	1	0.998667	0.994667	0.997333	0.927333	1	1
37537	Hnrnph3	63017221	63017337	0.635637	0.933333	0.991333	0.928667	0.95	0.701333	0.905333	0.823
37538	Hnrnph3	63018759	63018898	0.476562	0.518667	0.792	0.832	0.888667	-0.0426667	0.506	0.862
37556	Herc4	63315659	63315843	0.661789	1	0.730667	0.943333	1	0.341333	0.876	0.859
37680	Pttg1ip	77589633	77589742	0.703407	1	1	0.991333	1	0.946667	0.978667	0.981
37748	Gpx4	80054699	80054844	0.945927	0.996	1	0.997333	1	0.936	0.982	0.981
37772	Abhd17a	80585607	80585802	0.971769	0.958	1	1	1	0.066	0.78	0.754
37778	Elp5	69969095	69969196	0.775612	0.996667	1	0.998	0.965333	0.894	0.988667	0.987
38064	Tph2	115174766	115174933	0.43193	0.484	0.222667	0.159333	0.334	-0.452667	0	0
38107	Cnot2	116527826	116527949	0.483218	0.659333	0.825333	0.808	0.848667	0.417333	0.666667	0.644
38369	Ctbs	146454162	146454485	0.377978	1	0.719333	0.796	0.506667	0.160667	0.666667	0.626
38370	Ctbs	146454346	146454485	0.750107	1	0.833333	0.9	0.864	0.228	0.666667	0.781
38523	Cox4i1	120672724	120672892	0.859433	1	1	1	1	0.984667	0.996	0.994
38524	Cox4i1	120672728	120672892	0.866961	1	1	1	1	0.979333	0.994667	0.992
38676	Ubxn8	33629236	33629374	0.637849	1	1	1	1	0.682	1	0.823
38692	Rbpms	33834303	33834454	0.892949	0.925333	0.952	0.906	0.906667	0.662667	0.93	0.921
38715	Akip1	109707397	109707511	0.363615	0.986667	0.966667	0.97	0.93	0.88	0.93	0.95
38731	Frg1	41407644	41407759	0.956562	1	1	1	1	0.892	0.992667	1
38746	4930519F16Rik	103232801	103232941	0.592789	0.511333	0.386	0.202	0.501333	-0.196	0.333333	0.215
38777	Rwdd4a	47537278	47537359	0.782624	1	1	1	1	0.886667	0.956	0.977
38806	Snx6	54770718	54770840	0.435817	0.967333	0.997333	0.994667	0.989333	0.936667	0.974667	0.964
38887	Nit1	171345190	171345312	0.177432	0.236667	0.396667	-0.309333	-0.333333	-0.666667	0	-0.478
38896	Pbx4	69864897	69865014	0.252146	-0.115333	-0.248	0.694667	0.415333	-0.714667	-0.0933333	0
38906	Atp5k	108433730	108433829	0.696586	0.994	1	0.992667	1	0.971333	0.996667	0.986
38916	2810428I15Rik	70504983	70505060	0.25705	0.89	0.638	0.804667	1	0.521333	0.82	0.851
38952	Eps15l1	72345965	72346171	0.211525	-0.729333	0.229333	-0.254	-0.415333	-0.956	-0.408667	-0.573
39142	Orc6	85305208	85305321	0.827312	0.994667	0.99	0.980667	0.984	0.892	0.954	0.964
39237	Cfap20	95424616	95424696	0.734979	1	0.981333	0.986667	1	0.690667	0.96	0.841
39477	Emc8	120658527	120658622	0.92598	0.96	0.991333	0.989333	1	0.59	0.949333	1
39478	Emc8	120658527	120659074	0.904564	0.900667	0.979333	0.974	1	0.238	0.879333	1
39483	Emc8	120659004	120659074	0.476042	0.356667	0.192667	0.868	0.666667	-0.538	0.718	0.5
39492	Emc8	120660783	120660860	0.707702	0.914667	0.992667	0.988667	1	0.474	0.817333	1
39558	Rpl13	123102844	123102986	0.758273	1	1	0.991333	1	0.974	0.996667	0.997
39600	Tyms	30068465	30068538	0.222373	0.797333	0.944	0.623333	0.447333	0.312667	0.626	0.701
39616	Gm34816	139410479	139410581	0.252666	-0.127333	0.154667	0.485333	0.305333	-0.366667	0	0

## Sheet: mfuzz3
ID	geneSymbol	exonStart_0base	exonEnd	membership	Growing	FGO	M2	X1CELL	X2CELL	X4CELL	X8CELL
74	Wbp1l	46606711	46606759	0.199198	0.333333	0.734667	0.129333	-0.0733333	0	-0.333333	0.431
92	Btrc	45456532	45456610	0.765103	0.842667	0.809333	0.869333	0.961333	1	0.378667	0.904
95	Btrc	45471014	45471104	0.7254	0.966667	0.984667	0.918	0.977333	0.882667	0.666667	0.968
193	Rpp30	36089138	36089210	0.432189	1	0.912667	0.994667	1	0.907333	0.781333	0.99
311	Cep78	15959531	15959700	0.884791	0.915333	0.802667	0.770667	0.868667	0.946	0	0.809
378	Ttc9c	8815853	8816036	0.979431	0.967333	0.964	0.969333	0.928	0.942667	0.666667	1
386	Stx5a	8748806	8748899	0.189959	0.910667	0.646	0.982667	0.982667	1	0.666667	1
694	Gm15345	56795776	56795832	0.470632	0.377333	0.531333	0.572	0.712	0.510667	0	0.5
752	Arhgap26	38617609	38617774	0.527047	1	0.938667	0.686	0.744	0.528	0	1
1227	Mettl4	94743931	94743994	0.671915	0.530667	0.913333	0.878667	0.745333	0.716	0.0173333	0.944
1294	Memo1	74225431	74225574	0.454366	0.968667	1	0.976667	0.982	0.832	0.528	0.945
1298	Memo1	74225431	74225574	0.669608	0.984667	0.973333	0.970667	0.986667	0.984667	0.945333	0.984
1344	Ankrd12	66042532	66042601	0.530189	-0.258667	-0.451333	-0.440667	-0.482667	-0.450667	-0.764	-0.398
1433	Gm20517	47612962	47613117	0.751336	0.980667	0.962	0.966667	0.903333	0.91	0.434	0.868
1457	Klhdc3	46678280	46678493	0.987216	0.978	0.986667	0.924	0.882	0.898667	0	1
1690	U2af1	31652501	31652568	0.223527	-0.816	-0.751333	-0.792667	-0.858	-0.797333	-0.888	-0.711
1723	BC004004	29282059	29282267	0.540464	0.857333	0.975333	0.874	1	0.590667	0	0.951
1797	Pigq	25930957	25931038	0.399613	0.481333	0.892667	0.464667	0.574	0.544667	0.00666667	1
1803	Pigq	25931673	25932231	0.1998	-0.125333	0.224667	-0.024	0.658667	0.0633333	-0.360667	0.5
1898	Hcfc1r1	23674546	23674675	0.744828	0.828667	0.982667	0.946	0.951333	0.772667	0.333333	1
2122	RP23-299N4.1	78253612	78253718	0.5588	0.881333	0.785333	0.680667	0.785333	1	0.333333	1
2126	RP23-299N4.1	78253612	78253771	0.389824	0.915333	0.873333	0.808667	0.874	1	0.666667	1
2158	Cpox	58674379	58674521	0.422	1	0.898667	0.944667	0.787333	1	0.666667	1
2285	Fam162a	36046378	36046487	0.378668	0.995333	0.998	0.990667	0.982667	0.892667	0.78	1
2335	Pigx	32095552	32095708	0.408016	-0.875333	-0.853333	-0.811333	-0.894	-0.888667	-0.988667	-0.867
2364	Zfp946	22428480	22428565	0.318267	0.794667	0.704	0.617333	0.907333	1	0	0.5
2486	Med15	17663376	17663496	0.359903	0.666667	0.698667	0.826667	0.663333	1	0	0.5
2488	Med15	17680548	17680761	0.592132	0.666667	0.888	0.826667	0.713333	0.895333	0.333333	1
2782	Cers5	99739601	99739730	0.659037	0.988	1	1	1	0.903333	0.710667	1
2786	Cers5	99740943	99741036	0.852257	1	1	1	1	0.935333	0.692667	0.985
2886	Miox	89335810	89335907	0.324143	0.6	0.654667	0.671333	0.356	1	0	1
2888	Miox	89335839	89335907	0.909857	0.838	0.848667	0.876667	0.738667	1	0	1
2889	Miox	89336529	89336642	0.982908	0.985333	0.997333	0.996667	1	0.987333	0.666667	1
3094	Pycrl	75918672	75918852	0.936244	0.928	0.754667	0.88	0.754667	0.809333	0.0966667	0.896
3246	Ywhaz	36793478	36793675	0.677959	0.974667	0.923333	0.91	0.916	0.958667	0.666667	0.883
3309	Zfr	12118238	12118338	0.929482	0.982	0.937333	0.936	0.952	0.82	0.333333	1
3484	Tcl1	105218631	105218829	0.5905	0.884	0.907333	0.894667	0.857333	0.8	0.628667	1
3486	Tcl1	105218658	105218829	0.611529	0.945333	0.953333	0.946	0.924	0.89	0.791333	1
3488	Tcl1	105218707	105218829	0.73202	0.872	0.898	0.885333	0.845333	0.776667	0.521333	1
3489	Tcl1b4	105204641	105204812	0.949258	0.969333	0.989333	0.995333	0.982667	0.929333	0.666667	1
3581	Alkbh1	87441270	87441343	0.343684	0	0.333333	0.666667	0.333333	-0.018	-0.570667	0.529
3614	0610007P14Rik	85816315	85816434	0.981997	0.988	0.985333	0.974	0.972667	1	0.666667	1
3649	Rbm25	83639127	83639191	0.970895	0.939333	0.951333	0.970667	0.860667	0.916667	0	0.923
3687	Erh	80637489	80637610	0.486955	1	0.996667	0.998	0.993333	0.99	0.978	0.997
3772	Atl1	69934869	69934920	0.456483	0.629333	0.850667	0.874	0.826667	1	0.333333	0.789
3896	2700097O09Rik	55057241	55057352	0.407025	1	1	0.397333	1	0.751333	-0.0106667	0.86
4071	Cenpo	4231515	4231682	0.608027	0.751333	0.786667	0.758667	0.812	1	0.333333	1
4116	4833420G17Rik	119466010	119466304	0.663804	0.893333	0.933333	0.946	0.930667	0.766	0.451333	0.952
4135	Ndufs4	114307816	114307890	0.537985	0.92	0.899333	0.869333	0.852667	0.898667	0.699333	0.842
4137	Ndufs4	114351447	114351526	0.415981	0.962	0.965333	0.952	0.942	0.816	0.666667	0.995
4308	Ssbp2	91693030	91693059	0.169825	0.946	0.826	0.89	0.704	0.770667	0.666667	1
4327	Ccnh	85196251	85196325	0.54072	0.666667	1	1	1	0.719333	0.0933333	0.946
4331	Polr3g	81699743	81699893	0.424468	1	1	1	1	0.992	0.856	0.957
4339	Arsk	76072099	76072271	0.205232	0.916667	1	0.538667	0.198667	0.635333	0.126	1
4450	Agtpbp1	59460468	59460629	0.285548	0.922667	0.864667	0.910667	0.751333	1	0.666667	1
4583	Wnk2	49051356	49051527	0.216829	0.491333	0.0726667	0.0806667	0.218	0.333333	-0.333333	0
4598	Dtnbp1	44953171	44953194	0.600138	0.649333	0.642667	0.892667	0.333333	0.756	-0.339333	0.568
4748	Tdp2	24836854	24836946	0.971968	0	0	0	0	0.032	-0.666667	0
4802	Stard3nl	19370249	19370367	0.715886	0.93	0.943333	0.92	0.965333	0.972667	0.572667	0.873
4822	B3galnt2	13975437	13975634	0.210833	1	0.764667	0.742	0.98	0.949333	0.666667	1
4857	Zmynd11	9710145	9710307	0.470383	0.419333	0.642667	0.489333	0.742667	0.666667	-0.00666667	0.5
5013	Syngr2	117813045	117813185	0.829332	0.841333	0.721333	0.926667	0.639333	0.920667	0	0.961
5138	Cd300lf	115124247	115124356	0.248148	0.194	-0.166	-0.0313333	0.236667	0.139333	-0.333333	0
5245	Pecam1	106671741	106671798	0.21603	0.189333	-0.256	0.0153333	-0.0633333	0.518	-0.692667	-0.199
5294	Kansl1	104368679	104368778	0.377179	0.0306667	0.747333	0.531333	0.534	0.566	-0.296	0.894
5401	Tubg2	101156447	101156560	0.54697	0.748667	0.922	0.91	0.873333	0.674	0.333333	1
5403	Tubg1	101120830	101120998	0.762077	0.958	0.816667	1	0.965333	0.914	0.506	0.96
5410	Mlx	101088235	101088325	0.224732	0.972	0.910667	0.918	0.776	1	0.666667	0.814
5512	Skap1	96754030	96754139	0.806416	0.984667	0.979333	0.987333	1	0.875333	0.333333	0.921
5624	Tex14	87542489	87542567	0.33432	0.578	0.383333	0.175333	0.566667	0.386667	0	0.5
5656	Gdpd1	87063898	87063941	0.983865	0.991333	0.986667	0.974667	0.942667	1	0	1
5743	Rhot1	80227279	80227332	0.901014	0.900667	0.984667	0.960667	0.958	0.961333	0.666667	1
5748	Rhot1	80257513	80257636	0.652296	0.103333	0.226	0.476667	0.41	0.512	-0.586	0.733
5810	Sdf2	78250420	78250545	0.250527	-0.977333	-0.954	-0.974	-0.99	-0.979333	-1	-0.964
6046	Clec10a	70169128	70169224	0.242281	1	0.666667	1	0.666667	0.6	0.356	1
6226	Ncor1	62403435	62403462	0.968206	0.254667	0.290667	0.158667	0.141333	0.142667	-0.759333	0.382
6254	Epn2	61553509	61553579	0.418894	0.666667	0.058	0.0566667	0.33	0	-0.666667	0.5
6488	Alg3	20608485	20608646	0.616863	0.961333	0.651333	0.984	0.927333	0.828667	-0.333333	0.659
6492	Alg3	20608986	20609086	0.72648	0.460667	0.504667	0.821333	0.398667	0.666667	-0.333333	0.826
6566	Pttg1	43421027	43421265	0.957481	0.999333	0.999333	0.999333	0.998	0.994667	0.956	0.997
6567	Pttg1	43421106	43421257	0.912946	0.999333	0.999333	1	0.998667	0.994667	0.971333	0.998
6568	Pttg1	43421106	43421265	0.938576	1	1	1	0.999333	0.997333	0.982	0.999
6631	Fbxw11	32708187	32708250	0.650726	0.666667	1	0.834667	0.446667	0.852667	-0.160667	0.857
6695	Pigp	94367560	94367633	0.482768	0.967333	0.933333	0.937333	0.893333	0.814667	0.666667	1
6787	Ppp3r1	17182106	17182146	0.816897	0.666667	0.514667	0.858	0.695333	0.891333	-0.333333	1
7005	Tcaim	122826192	122826290	0.937832	0.905333	0.802667	0.85	0.826667	1	0	1
7074	Baz1a	54923384	54923480	0.207011	0.835333	0.817333	0.54	0.976	0.636	0.448	0.94
7210	Fbxw27	109770052	109770177	0.413535	0.974	0.954667	0.985333	0.948667	0.889333	0.807333	1
7216	Fbxw27	109779563	109779773	0.638663	0.904	0.898667	0.941333	0.824	0.877333	0.666667	1
7217	Fbxw27	109779563	109779773	0.9704	0.989333	0.958	0.987333	0.96	1	0.666667	1
7219	Fbxw27	109779563	109779773	0.966856	0.974	0.966	0.953333	0.984	1	0.666667	1
7220	Fbxw27	109779563	109779773	0.535438	0.976667	0.890667	0.943333	0.938	0.83	0.666667	1
7224	Fbxw27	109788020	109788139	0.98039	0.984	0.970667	0.978667	0.982	1	0.666667	1
7260	Fbxw28	109338395	109338559	0.982413	0.997333	0.996	0.994	0.998	1	0.666667	1
7265	Fbxw20	109225858	109226068	0.623179	0.305333	0.436	0.442667	0.447333	0.519333	-0.666667	0.172
7268	Fbxw20	109232268	109232387	0.981774	0.992	0.997333	0.992	0.996	1	0	1
7270	Fbxw13	109180979	109181104	0.968439	0.982667	0.993333	0.978	0.898	1	0.333333	1
7540	C430002N11Rik	96769617	96769735	0.593385	-0.0733333	-0.00466667	-0.0453333	0.108667	0	-0.333333	0
7570	Tfdp2	96223093	96223198	0.53143	0.666667	0.710667	0.692	0.789333	0.718667	0.333333	1
7633	Ctsh	90061501	90061624	0.758263	0.938	0.838667	0.925333	0.868667	0.8	0.529333	0.925
7636	Ctsh	90061518	90061624	0.959025	0.960667	0.904667	0.954667	0.914	0.882667	0.549333	0.964
7742	Mb21d1	78434312	78434415	0.971736	0.978	0.967333	0.926667	1	1	0.333333	1
7839	Zfp280d	72339011	72339048	0.927934	0.666667	0.79	0.652667	0.701333	0.642667	0	0.706
7867	Laptm4b	34258680	34258792	0.987412	0.980667	0.990667	0.975333	0.991333	0.945333	0.333333	1
8001	Pias1	62902758	62902832	0.77507	1	0.985333	0.996667	0.994	0.899333	0.667333	1
8171	Btg4	51116505	51116704	0.737919	0.998	0.99	0.992	0.99	0.968667	0.92	1
8192	Dym	75063100	75063173	0.921983	0.980667	1	0.983333	0.974667	0.917333	0.666667	1
8321	Trip4	65838934	65839037	0.503853	0.936667	0.816667	0.956667	1	0.672667	0.246667	0.958
8492	Sft2d1	8324433	8324463	0.448194	0.918667	1	0.979333	0.900667	0.567333	0.00666667	0.95
8513	Ilf3	21403135	21403501	0.234767	0.815333	1	0.497333	0.868667	1	0.441333	0.875
8577	Wdyhv1	58152596	58152745	0.43931	-0.216	0.666667	0.564667	0.666667	0.131333	-0.951333	0.751
8579	Wdyhv1	58153579	58153704	0.323948	0.0293333	0.333333	0.542667	0	0.296	-0.418667	0.78
8596	Zfyve21	111827542	111827685	0.670008	0.964	0.846667	0.877333	0.894	0.926	0.666667	1
8948	Ebpl	61347371	61347441	0.858604	0.992	0.994	0.99	0.99	1	0.961333	1
8986	Zdhhc20	57865520	57865641	0.97998	0.966667	0.942	0.963333	0.938	0.974	0.636	0.991
9311	Dcp1a	30512983	30513097	0.351387	0.842	0.728667	0.806	0.791333	0.908	0	0.5
9429	Ap3m1	21045487	21045763	0.685774	0.666667	0.924667	0.84	0.874	0.825333	0.333333	0.893
9486	Nkiras1	18276825	18276968	0.671191	0.855333	0.796667	0.718667	0.752667	0.948	0.333333	1
9846	Zmym1	127050743	127050872	0.92438	1	0.896667	0.993333	0.908667	0.890667	0.316667	0.933
10002	Mbtd1	93887021	93887073	0.238701	0	-0.548667	-0.114	-0.192	-0.335333	-0.666667	0.017
10090	Nsun6	15039732	15039842	0.281949	0.798667	0.683333	0.796667	0.187333	1	0	1
10137	Echdc2	108172738	108172972	0.875175	0	0	0	0	-0.15	-0.635333	0.005
10173	Cmc2	116894087	116894159	0.515413	0.863333	0.693333	0.783333	0.767333	0.630667	0.379333	0.826
10390	Lsr	30962810	30962867	0.547306	0.032	-0.162	-0.012	-0.0846667	0	-0.333333	0.04
10606	BC051019	109720530	109720687	0.262903	0.242	0.676	0.743333	0.63	1	0	0.594
10806	Unc13b	43161442	43161478	0.202023	-0.837333	-0.327333	-0.810667	-0.682667	-0.434	-1	-0.5
11281	Iscu	113776770	113776849	0.397584	0.968	0.966	0.944667	0.994667	0.951333	0.906	0.988
11443	Baiap2l1	144318928	144319015	0.932143	0.989333	0.936	0.964	0.934667	1	0.666667	1
11568	Alg14	121298603	121298758	0.238528	0.831333	0.91	0.864667	1	0.933333	0.755333	0.881
11649	Tpk1	43469001	43469148	0.52872	0.333333	0.78	0.600667	0.387333	0.287333	-0.333333	0.716
11777	Npm2	70652531	70652695	0.97913	0.884	0.909333	0.924	0.862667	0.897333	0.333333	1
11908	Zar1l	150512868	150512943	0.982216	0.975333	0.997333	0.976	0.981333	1	0.333333	1
12008	Zcchc9	91798822	91798891	0.142226	0.892	-0.0653333	0.732667	0.651333	0.966	0.00666667	0.482
12201	Fer	64035446	64035562	0.948553	0.98	0.98	0.782	0.876	0.848	0	1
12202	Fer	64037569	64037664	0.859316	0.986667	0.982667	0.849333	0.913333	0.806667	0.333333	1
12404	Chadl	81692986	81693153	0.533792	0.756667	0.907333	0.536667	1	0.493333	-0.182667	1
12450	Arfip1	84515632	84515790	0.977372	1	0.996	0.994667	0.976	0.977333	0.83	1
12571	Emsy	98602582	98602747	0.392177	0.628	0.974	0.614667	0.822	0.834	0.333333	1
12624	Camk2g	20764860	20764955	0.804689	1	0.984667	0.974	0.940667	0.888667	0.666667	1
12625	Camk2g	20771006	20771061	0.954774	0.974667	0.953333	0.914	0.965333	0.944	0.666667	1
13319	Rbpms2	65649966	65650005	0.778975	0.995333	0.994667	0.997333	0.982	0.993333	0.666667	0.935
13716	Tmem116	121482332	121482437	0.21645	0.55	0.172	0.432667	1	0.646	0	1
13772	C130026I21Rik	85257385	85257469	0.427091	0.374667	0.0773333	0.161333	0	-0.140667	-0.564	0.342
13932	Dlgap4	156748331	156748403	0.283238	0.733333	0.914	0.917333	0.936	1	0.666667	1
13933	Dlgap4	156748331	156748420	0.862379	0.900667	0.969333	0.970667	0.978	1	0.666667	1
13983	Cpne9	113294611	113294793	0.486568	0.894667	0.946667	0.986	0.798	0.888	0.666667	1
13984	Cpne9	113300562	113300665	0.974311	0.967333	0.988667	0.984	0.963333	1	0.666667	1
13985	Cpne9	113300562	113300665	0.919237	0.900667	0.910667	0.878667	1	1	0.333333	1
14019	Fbxo34	47526204	47526314	0.418384	0.946667	0.902667	0.856	0.810667	1	0.666667	1
14111	Huwe1	151806275	151806407	0.402845	0.01	-0.241333	-0.326667	-0.252	0.388667	-1	0.096
14369	Tgds	118127494	118127585	0.749671	0.654667	0.633333	0.687333	0.572667	0.677333	0.200667	0.873
14410	Gm2694	87513808	87513896	0.855049	0.754667	0.878	0.759333	0.886	0.962667	0.144	1
14449	Fbxw21	109157517	109157681	0.906971	0.940667	0.948	0.988667	0.82	1	0.333333	1
14450	Fbxw21	109157517	109157681	0.970094	0.968	0.992	0.928	0.912	1	0.333333	1
14592	Oas1e	120788738	120788971	0.982674	0.989333	0.982	0.984667	0.990667	1	0.666667	1
14699	Xlr3a	73094182	73094252	0.865394	0.981333	0.938	0.908667	0.924	1	0.666667	1
14701	Xlr3a	73094960	73095082	0.29574	0.794667	0.475333	0.864667	0.823333	1	0.333333	0.93
14710	Phf20	156264280	156264360	0.870883	0.654667	0.838	0.802667	0.85	0.777333	0.044	1
14833	Dtx2	135996289	135996452	0.722711	0.983333	0.960667	0.863333	0.932	0.889333	0.666667	1
14903	Nt5dc1	34398113	34398198	0.332349	1	0.168	0.491333	0.588	0.333333	-0.333333	1
15222	Zbtb24	41456531	41456615	0.121966	0.666667	0.472667	0.322667	0.852667	0.666667	0.333333	0.5
15256	Cdc27	104529340	104529438	0.785645	1	0.973333	0.978	0.966667	0.911333	0.666667	0.956
15273	Eps15	109382784	109382966	0.938668	0.949333	0.921333	0.886	0.905333	0.969333	0.372667	0.907
15274	Eps15	109382846	109382966	0.826832	0.918667	0.834	0.775333	0.808667	0.958667	0.266667	0.837
15329	Hp1bp3	138221525	138221723	0.754199	1	0.778	0.896667	0.662	0.666667	0	1
15386	Ptdss2	141152191	141152242	0.241628	1	0.666667	1	1	0.783333	0.543333	0.943
15411	Ccndbp1	121008717	121008777	0.812282	0.895333	0.992	0.994	0.993333	1	0.666667	1
15418	Ccndbp1	121013957	121014018	0.988621	0.994667	0.998667	0.991333	0.993333	0.982667	0.825333	1
15722	Cenpf	189668515	189668638	0.550867	1	0.974	0.930667	0.922667	1	0.696667	0.898
15731	Zp3	135984161	135984265	0.927618	0.986667	0.994	0.995333	1	0.93	0.666667	1
15807	Sp140	85642934	85643012	0.178857	0.666667	0.333333	0.666667	0	0.110667	-0.168	0.822
15943	Cenph	100764168	100764232	0.956346	1	0.989333	0.986667	1	1	0.72	0.983
15949	Edem2	155728890	155729001	0.980463	0.935333	0.916667	0.912667	0.957333	0.964667	0.333333	1
16073	Zmpste24	121065813	121065957	0.46053	1	1	1	1	0.831333	0.552667	0.985
16168	Prep	45115062	45115254	0.701288	1	0.86	0.932	0.953333	1	0.666667	1
16192	Ggta1	35407944	35408082	0.219077	0.252667	0.869333	0.853333	0.809333	1	0	0.5
16354	Sec22a	35318803	35318869	0.817458	0.910667	0.952	0.966	0.951333	0.879333	-0.161333	0.784
16357	Sec22a	35329497	35329613	0.979257	0.992	1	0.987333	0.966667	1	0.666667	1
16358	Sec22a	35329497	35329613	0.988088	1	0.976667	0.982	0.942667	0.899333	0	1
16366	Osgepl1	53317901	53318289	0.243719	0.952	0.957333	0.933333	0.944	1	0.871333	0.922
16472	Baz2b	60076869	60076911	0.807197	0.333333	0.394667	0.284	0.331333	0.16	-0.333333	0.5
16523	Pecr	72267406	72267499	0.394125	0.997333	0.986	0.988	0.995333	0.845333	0.666667	1
16531	Pecr	72274885	72274967	0.975632	0.981333	0.988667	0.992	0.992667	0.946667	0.666667	1
16536	Pecr	72276165	72276331	0.58604	0.92	0.856667	0.852667	0.861333	0.948	0.666667	1
16592	Banp	121989954	121990071	0.436062	0.751333	0.671333	0.792	0.628667	0.246667	-0.314	0.797
16639	Cox6b2	4752723	4752849	0.427207	0.946667	1	1	1	0.96	0.0793333	0.711
16836	Fkbp1a	151543905	151544140	0.596931	-0.951333	-0.958667	-0.958	-0.929333	-0.950667	-1	-0.94
16837	Fkbp1a	151544012	151544140	0.403878	-0.909333	-0.957333	-0.959333	-0.936667	-0.939333	-1	-0.932
17045	Mybl2	163074381	163074804	0.1717	0.545333	0.817333	0.229333	0.373333	0.73	0.155333	0.5
17164	Tasp1	140042093	140042162	0.517895	0.64	0.869333	0.899333	0.621333	0.756667	0.302	0.813
17289	Zc3h11a	133655344	133655398	0.877551	0.844	0.956667	0.748	0.914	0.624	-0.530667	0.827
17498	Ccdc73	104945416	104945455	0.283581	1	0.883333	0.565333	0.664667	1	0	0.5
17603	Commd10	46967739	46967895	0.356803	0.956	0.73	0.832667	0.614	0.697333	0.333333	0.733
17762	Dguok	83496685	83496798	0.866306	0.97	0.872667	0.882	0.903333	0.672	0	1
17769	Fam188a	12350928	12351000	0.868402	0.949333	0.975333	0.948667	0.977333	0.87	0.366	0.916
17796	Fam188a	12403997	12404166	0.247111	0.704667	0.943333	0.893333	0.970667	0.936	0.666667	1
17802	Fam188a	12403997	12404168	0.535804	0.809333	0.967333	0.934667	0.982667	0.956667	0.666667	1
17811	Fam188a	12410000	12410080	0.574643	0.554	0.804	0.786	0.641333	0.66	0.148667	1
17883	Usp9x	13072214	13072325	0.901241	0.864	0.937333	0.89	0.807333	0.972	0.333333	1
18308	Cenpa	30668998	30669052	0.242769	-0.972	-0.993333	-0.980667	-0.96	-0.975333	-1	-0.962
18422	Tpd52l2	181499302	181499453	0.301915	-0.967333	-0.982667	-0.967333	-0.986667	-0.964	-1	-0.976
18431	Tpd52l2	181511573	181511615	0.488102	0.864	0.588	0.716	0.69	0.569333	0.246	0.872
18548	Tbc1d14	36591958	36592344	0.329757	0.666667	0.784667	0.499333	0.247333	0.666667	0	0.5
18731	Camkmt	85402425	85402492	0.778905	0.751333	0.934667	0.845333	0.969333	0.666667	0	1
18735	Camkmt	85431470	85431545	0.854572	0.990667	0.947333	0.915333	0.983333	0.714	0	1
18776	Slc25a31	40722625	40722751	0.981418	0.99	0.992667	0.986	0.986	1	0.820667	1
18838	C87977	144209341	144209652	0.195376	0.68	0.957333	0.951333	0.969333	0.852667	0.666667	1
19306	Pola1	93375590	93375684	0.803107	0.548667	0.746	0.521333	0.664	0.836667	-0.333333	1
19404	Tcf3	80412826	80413062	0.455648	0.478667	0.594667	0.561333	0.560667	1	-0.146667	1
19463	Oma1	103328837	103328966	0.873735	0.980667	0.935333	0.946667	0.901333	1	0.666667	1
19750	Amn1	149166805	149166917	0.929858	0.992667	0.996	0.992667	0.951333	1	0.732	0.98
19812	Rsrc1	66996464	66996590	0.431991	1	0.934667	0.95	0.913333	0.666667	0.333333	1
19813	Rsrc1	66996470	66996590	0.839996	1	0.873333	0.909333	0.854	0.666667	0	1
19925	Dsn1	157005167	157005491	0.914126	0.884	0.907333	0.890667	0.917333	0.984	0.493333	1
19945	Rab11a	64726623	64726817	0.721139	0.998	0.983333	0.984	0.992667	0.982667	0.950667	0.992
19946	Rab11a	64728233	64728429	0.757647	0.995333	0.952667	0.968	0.982	0.947333	0.851333	0.986
19997	Reep5	34357091	34357230	0.70731	0.954667	0.993333	0.982667	0.992667	0.849333	0.504667	0.967
20257	Mrpl47	32730080	32730211	0.615385	0.992	0.996667	0.986667	0.996	0.973333	0.901333	0.981
20288	Sh3kbp1	159961764	159961893	0.92296	0.666667	0.883333	0.848	0.966667	0.835333	-0.333333	1
20743	Psmd9	123246193	123246282	0.455865	1	0.981333	0.982	0.967333	0.980667	0.946	0.993
20744	Psmd9	123246196	123246282	0.332561	1	0.963333	0.958667	0.932667	0.955333	0.900667	0.981
20853	Gm14820	8060215	8060286	0.628498	0.774	0.734667	0.884	0.786667	1	0.333333	1
20880	Mgat4a	37466536	37466583	0.745399	0.918667	0.959333	0.962667	0.946	0.9	0.666667	0.919
20931	Birc3	7850919	7851086	0.969779	0.988	0.935333	0.941333	0.958	0.950667	0.666667	1
21000	Gm15246	169330697	169330779	0.572354	0.524	0.902667	0.878667	0.830667	0.606667	0	1
21064	3110009E18Rik	120171400	120171482	0.725068	1	0.889333	0.977333	0.889333	1	0.666667	1
21065	3110009E18Rik	120171400	120171482	0.91806	0.78	0.778667	0.756	0.720667	0.624667	0.136667	0.861
21069	Gm45040	107782480	107782626	0.229443	0.479333	0.0793333	0.309333	0.261333	0.333333	0	0.5
21151	Mapkap1	34563054	34563162	0.375549	0.975333	0.952	0.892	0.887333	0.807333	0.666667	0.944
21257	Hsd17b14	45565954	45566022	0.684415	0	0	0	0	0.078	-0.269333	0.166
21383	Mff	82741817	82741976	0.171369	-0.995333	-0.989333	-0.980667	-0.984	-0.993333	-1	-0.974
21452	Ndufaf6	11053431	11053488	0.508786	1	0.728	0.983333	1	0.799333	0.268667	0.871
21502	2700029M09Rik	60893700	60893860	0.583037	0.824	0.854	0.848	0.78	0.431333	-0.17	0.926
21506	2700029M09Rik	60895460	60895650	0.466059	0.861333	0.866	0.833333	0.675333	0.298	-0.36	0.897
21509	2700029M09Rik	60896737	60896836	0.715575	0.951333	0.949333	0.936	0.876	0.773333	0.458	0.972
21528	2700029M09Rik	60903999	60904087	0.990417	0.998667	0.995333	0.996667	0.997333	0.994667	0.953333	1
21753	Nudt5	5866232	5866241	0.951899	0.952	0.975333	0.949333	0.958	1	0.323333	0.941
21996	Nup35	80655948	80656077	0.674118	0.989333	0.998667	0.987333	0.978667	0.989333	0.923333	0.977
21997	Nup35	80655948	80657353	0.535404	0.974667	0.996667	0.964	0.951333	0.982	0.864667	0.949
21998	Nup35	80657188	80657353	0.569949	0.990667	0.998667	0.985333	0.982	0.994	0.941333	0.979
22010	Asf1b	83965030	83965146	0.919395	0.934	0.986667	0.988	0.955333	0.920667	0.666667	1
22166	7420461P10Rik	162657035	162657168	0.225322	0.706667	0.647333	0.642	0.600667	0.514667	0.333333	1
22253	Oosp2	11651477	11651659	0.938618	0.941333	0.88	0.920667	0.879333	0.81	0.365333	1
22552	3110045C21Rik	169970449	169970802	0.392553	0.654667	0.781333	0.873333	1	1	0.333333	0.782
22553	3110045C21Rik	169970469	169970802	0.262269	0.56	0.719333	0.813333	1	1	0.333333	0.725
22579	Prim2	33464052	33464121	0.833075	0.956	0.952667	0.920667	0.924667	0.881333	0.718667	0.975
22667	Tceb1	16656295	16656459	0.173574	-0.774	-0.886667	-0.756667	-0.713333	-0.782	-0.875333	-0.757
22814	Taf1a	183405895	183405962	0.986241	0.977333	0.986	0.988667	0.991333	0.969333	0.755333	1
22845	Ppa2	133326647	133326701	0.446176	0.910667	0.903333	0.934	0.825333	1	0.666667	0.87
22846	Ppa2	133326647	133326701	0.63525	0.742	0.562667	0.626667	0.789333	0.587333	0.103333	0.942
22847	Ppa2	133330392	133330512	0.968713	0.934	0.790667	0.869333	0.874	0.849333	0.144667	0.974
22864	Atrx	105899880	105899993	0.947378	1	0.972667	0.972667	0.930667	1	0.666667	1
22872	Atrx	105911469	105911654	0.860546	0.623333	0.877333	0.893333	0.88	0.715333	-0.666667	0.729
23062	Gtpbp4	8992644	8992815	0.869422	1	1	0.943333	1	0.929333	0.678667	0.991
23245	Epha4	77380863	77381013	0.812687	1	0.758	0.754667	0.833333	0.666667	0	1
23296	Cnot7	40499294	40499439	0.975119	0.986667	0.989333	0.996667	0.988667	0.974	0.589333	0.981
23329	Mllt10	18082510	18082725	0.333886	0.333333	-0.253333	-0.00666667	0.478667	-0.0326667	-0.666667	0.484
23335	Mllt10	18101457	18101512	0.867892	0.791333	0.87	0.926667	0.864	0.845333	0.209333	0.816
23543	Dap3	88928446	88928527	0.824447	0.902	0.753333	0.777333	0.852	0.864	0.376667	0.828
23850	Fpgs	32687144	32687222	0.938181	0.988	0.943333	0.914	0.957333	0.968667	0.666667	1
24023	Swi5	32280226	32280510	0.263697	-0.994667	-0.989333	-0.992667	-0.996	-0.994667	-1	-0.994
24091	Mrpl48	100559747	100559917	0.881565	0.994	0.981333	0.993333	1	1	0.893333	0.987
24095	Mrpl48	100565193	100565279	0.753243	0.960667	0.979333	0.964	0.968667	0.882667	0.676667	0.973
24097	Mrpl48	100565193	100565427	0.560248	0.909333	0.916667	0.920667	0.91	0.711333	0.354	0.914
24177	Zmynd8	165787163	165787247	0.197275	0.333333	0.277333	0.708	0.048	0.269333	-0.204	1
24476	Dram2	106561748	106561816	0.542645	0.983333	0.968667	0.952667	0.973333	0.85	0.666667	0.984
24510	Pdpk1	24088003	24088221	0.584643	0.955333	0.957333	0.964	0.973333	0.928	0.22	0.785
24517	Rif1	52074246	52074325	0.768623	1	0.763333	0.870667	0.761333	0.934	0.291333	1
24837	Ddb2	91217052	91217230	0.816251	0.795333	0.904	0.974	0.902	0.797333	0.333333	1
24844	Ddb2	91218743	91218889	0.820526	1	0.972	0.93	1	0.694667	-0.281333	0.914
24945	Ccdc109b	129926364	129926469	0.76255	0.967333	0.962667	0.826667	0.776	0.779333	0.333333	1
25020	Chn1	73659679	73659757	0.381337	0.83	0.611333	0.732	0.751333	0.706	0	0.5
25022	Chn1	73679614	73679903	0.987953	0.908	0.938667	0.909333	0.845333	0.836667	0	1
25024	Chn1	73679614	73679903	0.953444	0.986	0.912667	0.836	0.843333	1	0	1
25184	Serpine2	79821276	79821557	0.789145	1	0.970667	0.988	0.971333	0.964667	0.838667	0.967
25226	RP23-323L3.5	46969152	46969404	0.568726	0.789333	0.796	0.794667	0.798	0.772	0.514667	1
25229	RP23-323L3.5	46970334	46970441	0.287758	0.46	0.448667	0.45	0.346667	0.399333	-0.0613333	1
25274	Brox	183292474	183292625	0.185795	0.261333	0.950667	0.931333	0.916	0.692	0.222	0.799
25399	Prpsap2	61755409	61755462	0.362557	0.782	0.821333	0.685333	0.697333	0.783333	0.588667	0.747
25433	Zfp939	39472861	39474772	0.446041	1	0.991333	0.926	0.722667	0.888667	0.55	0.929
25851	Suv39h2	3472501	3472647	0.34559	0.462667	0.875333	0.686	0.735333	0.735333	0.002	0.5
25963	Hsf2bp	32013317	32013467	0.972802	0.911333	0.902667	0.875333	0.904	0.832	0.333333	1
25998	Trp53bp1	121208354	121208504	0.473426	1	0.922667	0.944	0.848	0.666667	0.333333	1
26000	Trp53bp1	121209080	121209352	0.336731	0.456	0.533333	0.386667	0.919333	0.666667	0	1
26169	Nup214	32047402	32047574	0.870668	0.944667	0.978	0.981333	0.939333	0.978667	0.804	1
26224	Gm14413	177168990	177169117	0.293732	0	0	0.333333	0	0.269333	-0.333333	0.474
26277	Dtwd1	126158409	126158553	0.502098	0.656667	0.767333	0.831333	0.769333	1	0.336667	0.95
26408	Nlrp9c	26382281	26382446	0.633554	0.746667	0.618	0.564	0.556	0.662667	-0.008	0.5
26442	Smox	131522058	131522219	0.751581	0.653333	0.958667	0.844667	0.722667	0.666667	0	1
26455	Car9	43512411	43512438	0.291522	0.676667	0.695333	0.008	0.522	1	-0.333333	0.5
26776	Rnf34	122861688	122861907	0.853744	1	0.988667	0.992667	0.971333	0.904667	0.666667	1
26807	Psmd14	61720443	61720571	0.452965	0.908	0.930667	0.977333	1	0.688667	0.237333	0.935
26810	Psmd14	61722709	61722761	0.582847	0.927333	0.878	0.979333	0.666667	0.721333	0.282667	0.941
26939	Tcl1b3	105193415	105193586	0.989995	0.984667	0.981333	0.991333	0.978667	0.982667	0.666667	1
27785	Mical3	121019695	121019779	0.134194	-0.859333	-0.247333	-0.331333	-1	-0.42	-1	-0.675
28185	Commd6	101640287	101640299	0.205739	0.858	0.881333	0.928	0.552	0.658	0.476667	0.851
28254	Mettl5	69879101	69879184	0.257803	0.899333	0.57	0.806667	0.375333	0.514	0.129333	0.665
28489	Rsu1	13241744	13241795	0.385216	0.872667	0.839333	0.768	0.774667	0.892667	0.666667	0.891
28549	Tacc3	33661221	33661384	0.976386	0.959333	0.960667	0.964667	1	1	0.333333	1
28554	Tacc3	33663820	33663902	0.986079	0.994	0.982667	0.972667	1	0.936	0.0426667	1
28555	Tacc3	33664266	33664855	0.985008	0.998	0.993333	0.988	1	0.961333	0.529333	1
28562	Gm1673	33983719	33983896	0.229709	0.334	0.965333	0.970667	0.604667	1	0	0.517
28565	Gm1673	33983756	33983896	0.316833	0.434667	0.971333	0.976667	0.707333	1	0	0.608
29040	Smim14	65460523	65460572	0.986722	0.998	0.996667	0.994	0.996	0.986	0.666667	1
29189	Zar1	72578425	72578518	0.823999	0.975333	0.928	0.93	0.889333	1	0.666667	1
29205	Ociad1	73293965	73294010	0.74806	1	0.674667	0.624667	0.716	0.781333	0	0.925
29206	Ociad1	73294284	73294347	0.851567	1	0.947333	0.957333	0.953333	0.967333	0.825333	0.995
29276	Exoc1	76557818	76557863	0.365075	0.748667	0.361333	0.457333	0.543333	0.906667	-0.176667	0.435
29535	Ccdc158	92648648	92649131	0.220431	0.812	0.148	0.404667	0.581333	0.666667	0	0.5
29578	Ndufs7	80254839	80255019	0.826763	0.993333	0.997333	1	1	0.985333	0.862667	0.98
29593	AA545190	10977859	10977906	0.808724	0.634667	0.673333	0.684	0.670667	0.666667	0	1
29610	Parl	20293353	20293402	0.773417	0.931333	0.901333	0.847333	0.888	0.880667	0.363333	0.805
29693	Cops4	100527973	100528053	0.879703	0.976667	0.989333	0.980667	0.958667	0.942667	0.811333	0.979
29700	Cops4	100541536	100541652	0.675864	0.994667	0.999333	0.999333	1	0.973333	0.833333	0.972
29719	Helq	100766687	100766801	0.893769	0.929333	0.923333	0.908667	0.926	0.882667	0.61	0.895
29723	Helq	100768281	100768699	0.66958	0.781333	0.920667	0.970667	0.947333	1	0.516	1
29904	1700028K03Rik	107546200	107546279	0.813984	0.800667	0.62	0.587333	0.806	0.666667	0	0.902
29960	Golgb1	36886130	36886228	0.311547	0.832667	0.626667	0.744	0.684667	0.692667	0.503333	0.714
29969	Tmem175	108642695	108642779	0.553015	0.97	0.914667	0.906	0.927333	1	0.666667	0.876
30088	Auh	52889102	52889195	0.90029	0.882667	0.88	0.9	0.897333	0.766	0.333333	1
30138	A730082K24Rik	114973992	114974133	0.420214	0.635333	0.786667	0.766667	0.734	0.799333	0	0.5
30313	2010107G23Rik	62142265	62142349	0.303417	0.689333	0.242667	0.289333	0.573333	0.508	0	0.5
30314	2010107G23Rik	62142265	62142382	0.339193	0.753333	0.262	0.531333	0.667333	0.602	0	0.5
30672	Fbxw22	109401969	109402088	0.79821	0.474	0.570667	0.573333	0.54	0.462	0	0.5
30755	Wbscr22	135056338	135056384	0.271862	0.562	0.666667	1	0.666667	0.766667	0.389333	0.884
30801	Rasa4	136105603	136105739	0.982391	0.998667	0.991333	0.983333	0.995333	1	0.666667	1
30930	Ceacam10	24778125	24778485	0.472465	0.649333	0.575333	0.684667	0.386	0.555333	0	1
31064	Eif2ak1	143899013	143899247	0.951076	1	0.983333	0.979333	0.932	1	0.662667	1
31453	Cpa1	30639981	30640063	0.948653	0.940667	0.98	0.986667	0.960667	1	0.666667	1
31511	Fam98c	29154418	29154535	0.350146	0.899333	0.666667	0.514	0.666667	0.438	0.104	0.782
31572	1810058I24Rik	35252955	35253045	0.238721	-0.708	-0.604	-0.778667	-0.564667	-0.704	-0.837333	-0.59
31608	Parp12	39091304	39091380	0.980726	0.978	0.976	0.983333	0.982667	1	0.666667	1
31739	Rhbdf1	32210826	32210902	0.201529	0.497333	0.480667	0.696667	0.465333	0.666667	0.333333	0.5
31863	Stk31	49421683	49421799	0.416414	0.666667	0.820667	0.866667	1	0.478	0	1
31945	Med27	29471292	29471386	0.346235	0.993333	0.995333	0.994	0.996	0.978667	0.964	1
31949	Med27	29509422	29509464	0.548581	0.984	0.985333	0.982667	0.993333	0.958	0.858	0.968
31985	Znrf2	54884764	54884846	0.807441	0.979333	0.97	0.986667	0.990667	0.992	0.870667	0.97
32265	Ube2t	134971900	134971999	0.725853	0.954	0.952	0.954667	0.968	0.977333	0.887333	0.991
32586	Gm1965	89144547	89144676	0.986887	0.991333	0.971333	0.96	0.979333	0.978	0.666667	1
32587	Gm1965	89144561	89144676	0.987031	0.992667	0.975333	0.965333	0.982	0.983333	0.666667	1
32588	Gm1965	89144612	89144676	0.987921	0.991333	0.969333	0.958667	0.976667	0.972	0.666667	1
32614	Akap17b	36623567	36624336	0.811438	0.860667	0.632	0.697333	0.538667	0.745333	-0.157333	1
32615	Akap17b	36636472	36636574	0.701194	0.755333	0.812	0.798667	0.867333	0.82	0.455333	1
32755	Rad18	112628461	112628524	0.451317	-0.188	-0.304667	-0.452667	-0.05	-0.407333	-1	0.23
32784	Tmem126a	90452706	90452900	0.508303	0.993333	1	0.662	1	0.780667	0.100667	0.82
32811	Nedd1	92700719	92700949	0.473323	0.796	0.966667	0.961333	0.946	1	0.666667	0.979
32857	Mtmr14	113240284	113240433	0.482947	0.977333	0.969333	0.953333	0.995333	1	0.666667	0.883
32871	Mtmr14	113269731	113269870	0.202629	0.956	0.84	0.813333	0.804	0.756667	0.666667	0.862
33035	Dab2	6424634	6424697	0.321948	0.608667	0.671333	0.29	0.510667	0.786	0	1
33373	Minos1	139105855	139105903	0.451875	0.990667	0.991333	0.981333	0.988667	0.996667	0.972	0.993
33569	Kras	145225073	145225197	0.19121	-0.756	-0.849333	-0.867333	-0.898	-0.929333	-1	-0.708
33592	Tm7sf3	146609815	146609968	0.974458	0.981333	0.936	0.921333	0.944667	1	0.333333	1
33610	Arntl2	146827215	146827324	0.287212	0.465333	0.769333	0.472667	0.756667	1	0	0.5
33750	Nae1	104513340	104513455	0.939686	0.997333	0.989333	0.990667	0.986667	1	0.933333	1
33760	Nae1	104527377	104527449	0.303713	0.978	0.958	0.971333	0.968	0.977333	0.932	0.956
33818	Map4k1	29002347	29002403	0.467077	1	0.333333	0.666667	0.666667	1	-0.797333	0.338
33820	Ccdc138	58509504	58509632	0.355033	0.298	0.852	0.666667	0.962667	0.666667	0	1
33961	Rad54b	11612617	11612818	0.322006	0.678	0.816667	0.84	0.938667	0.772	0.518667	0.802
33966	Farsb	78476189	78476305	0.987031	0.994	0.988667	0.994	0.978667	0.976	0.666667	0.993
33971	Anapc16	59996447	59996614	0.486054	1	0.951333	0.996	0.986667	0.934	0.731333	0.938
34283	Gemin7	19573308	19573544	0.19771	0.593333	0.611333	-0.158667	0.297333	0.462667	-0.146667	0.609
34401	Nlrp5	23413304	23413352	0.964886	0.956	0.91	0.885333	0.868	0.836	0.333333	1
34491	Nlrp4a	26444149	26444488	0.967146	0.978667	0.954	0.986667	0.958	1	0.666667	1
34500	Nlrp4a	26449246	26450819	0.89703	0.928	0.988667	0.978	0.992	0.964	0.731333	1
34511	Nlrp9a	26560674	26560839	0.311273	-0.0793333	0.141333	0.116	0.168667	0.327333	-0.333333	0.5
34814	Rhpn2	35384637	35384784	0.675792	0.954667	0.958	0.975333	0.990667	0.890667	0.734667	1
35020	Whsc1	33871406	33871634	0.193405	0.760667	0.620667	0.372	0.114667	0.604667	0	1
35377	Mkln1	31431139	31431249	0.850318	1	0.969333	0.952667	0.907333	0.901333	0.666667	1
35384	Mkln1	31458954	31459067	0.902979	0.962667	0.925333	0.895333	0.971333	0.948667	0.666667	0.962
35471	Lrrc28	67628294	67628335	0.974788	1	0.907333	0.912	0.894667	1	0	1
35472	Lrrc28	67628294	67628335	0.981253	0.975333	0.978667	0.981333	0.935333	1	0.333333	1
35496	Pkd2l2	34412680	34412814	0.959942	0.971333	0.947333	0.952667	0.942	0.927333	0.729333	1
35520	Nek1	61050027	61050159	0.642225	-0.00933333	0.234	0.204	-0.0573333	-0.0666667	-0.86	0.571
35538	Pomgnt1	116137693	116137828	0.296484	0.420667	0.803333	0.72	0.745333	1	0	0.5
35624	Prc1	80300300	80300433	0.283204	1	0.968667	0.986	0.944	0.94	0.902667	1
35632	Prc1	80313529	80313568	0.557992	-0.872	-0.814	-0.818667	-0.834	-0.804667	-0.939333	-0.829
35803	Mtf2	108099653	108099731	0.213885	-0.972	-0.900667	-0.938667	-0.919333	-0.93	-0.98	-0.917
35851	Eed	89962255	89962361	0.643798	0.993333	1	0.990667	0.998667	0.979333	0.751333	0.944
36172	Trim30a	104421434	104421457	0.274839	0.642667	0.128667	-0.00733333	-0.137333	0.333333	-0.666667	0
36486	Ubfd1	122071701	122071767	0.430145	1	0.850667	1	1	0.821333	0.55	0.954
36490	Ndufab1	122093616	122093704	0.872043	0.998	0.994	0.997333	0.988	1	0.92	0.987
36500	Josd2	44470411	44470537	0.326641	0.673333	0.988	0.952	1	0.881333	0.333333	0.765
36626	Orc4	48909265	48909333	0.50522	0.992	0.994	0.998	0.996	0.968	0.744	0.935
36637	Hirip3	126862817	126862926	0.656057	0.798667	0.624	0.430667	0.368667	0.666667	-0.333333	1
36972	Sfta2	35627993	35628163	0.423851	0.41	0.909333	0.918	1	0.666667	0	1
36975	Sfta2	35627993	35628163	0.674632	0.626	0.912667	0.621333	0.879333	0.666667	0	1
37094	Ppfia1	144481084	144481250	0.837071	0.881333	0.945333	0.911333	0.877333	0.972	0.612	1
37224	Reps1	18107667	18107748	0.660906	0.941333	0.783333	0.812667	0.805333	0.816667	0.228	0.722
37225	Reps1	18107670	18107748	0.28128	0.865333	0.636667	0.678667	0.592	0.723333	0.23	0.523
37271	Mrpl45	97325708	97325757	0.908442	0.972	0.992667	1	1	0.827333	0.136667	0.976
37355	Tbx3os1	119627281	119627423	0.710323	-0.288	-0.11	-0.072	-0.138667	-0.0113333	-0.666667	0.007
37400	Atg5	44294595	44294674	0.990298	0.985333	0.988667	0.986667	0.986	0.965333	0.626	1
37408	Atg5	44319459	44319554	0.942775	0.88	0.88	0.908	0.916	0.932	0.559333	0.911
37411	Atg5	44346956	44347074	0.599322	0.988	0.991333	0.997333	0.998667	0.977333	0.946667	1
37450	Fam184a	53638176	53638281	0.919811	1	0.711333	0.818	0.894	0.692667	-0.322667	1
37590	Arid5b	68118250	68118348	0.910694	0.978667	0.947333	0.979333	0.940667	0.926	0.748	1
37743	Daglb	143472946	143473118	0.673048	0.968	0.876	0.948	0.871333	1	0.666667	1
37785	Elp5	69970560	69970742	0.473827	0.968	0.996	0.984667	0.98	0.977333	0.940667	0.981
37900	Chpt1	88480814	88480946	0.714855	1	0.666667	1	1	0.818	-0.0433333	0.89
37952	Fgd6	94123543	94123615	0.387915	0.981333	0.89	0.945333	0.881333	0.954	0.802	1
38019	Bscl2	8846465	8846563	0.942238	0.978	0.957333	0.982667	0.926667	1	0.666667	1
38098	Cnot2	116517316	116517383	0.850889	0.950667	0.938667	0.899333	0.914	0.694	0	0.933
38100	Cnot2	116517316	116517383	0.970412	0.666667	0.614	0.813333	0.614667	0.734667	-0.666667	0.847
38104	Cnot2	116527826	116527949	0.948616	1	0.725333	0.879333	0.794	0.746667	-0.522667	0.858
38239	Shmt2	127518791	127518957	0.255456	0.832667	0.952667	0.982	0.728667	1	0.666667	1
38262	Rps26	128625206	128625337	0.189927	1	0.998667	0.994	1	0.999333	0.993333	0.997
38462	Naa40	7229947	7230106	0.572329	0.666667	0.846	0.878667	0.984	1	0.333333	1
38560	Gins4	23227248	23227339	0.804225	0.984	0.996	0.984667	1	0.960667	0.814667	0.976
38966	Tmem38a	72584699	72584817	0.262205	0.834	0.965333	0.534667	0.599333	1	0.333333	1
38990	Crlf1	70503596	70503639	0.33508	0.252667	0.734667	0.225333	0.608667	0.739333	-0.333333	0.318
39117	Hook2	84998489	84998524	0.535115	0.848667	0.643333	0.726	0.618	0.632	0.333333	0.764
39145	4921524J17Rik	85426859	85426956	0.937376	0.970667	0.974	0.935333	0.954	0.957333	0.808	0.976
39160	Ypel3	126778053	126778097	0.511052	0.279333	0.428	0.522667	0.584667	0.724	-0.205333	0.44
39257	Slc25a35	68971183	68971336	0.534708	0.398	0.591333	0.430667	0.642667	0.666667	0	0.5
39327	Acd	105699578	105699730	0.509803	0.741333	0.929333	0.922	0.866667	0.754	0.423333	0.86
39375	Cirh1a	106900845	106900935	0.966342	0.992667	0.972	0.990667	0.940667	0.94	0.666667	1
39391	Dhodh	109594915	109595069	0.960341	0.970667	0.903333	0.837333	0.959333	0.865333	-0.002	0.919
39420	Mlkl	111316362	111316514	0.261154	0.284667	0.0733333	0.468	-0.200667	0.333333	-0.333333	0.413
39523	Fam172a	77951984	77952104	0.761305	0.885333	0.898	0.769333	0.711333	0.891333	0.333333	1

## Sheet: mfuzz4
ID	geneSymbol	exonStart_0base	exonEnd	membership	Growing	FGO	M2	X1CELL	X2CELL	X4CELL	X8CELL
33	Tcf7l2	55755013	55755082	0.361359	-0.252	-0.822667	-0.372667	-0.160667	-0.666667	-0.333333	0.339
153	Sorbs1	40376644	40377016	0.422928	-0.358667	-0.764	-0.712	-0.624667	-0.423333	-0.518	0.033
215	Sgms1	32156569	32156647	0.410701	-1	-0.913333	-0.923333	-0.956	-0.92	-0.666667	-0.5
248	Smarca2	26749851	26749947	0.880105	-0.980667	-0.996	-0.987333	-0.976	-0.974667	-1	-0.408
260	Smarca2	26759877	26759931	0.870435	-0.686667	-0.559333	-0.664	-0.729333	-0.644	-0.666667	0.563
399	Rtn3	7456299	7458423	0.686528	-0.997333	-0.996667	-0.998	-0.998667	-0.990667	-1	-0.971
728	A330093E20Rik	45701867	45701922	0.461373	-0.658	-0.479333	-0.576	-0.501333	-0.333333	0	0.5
838	Srp19	34331749	34334364	0.673984	0.589333	0.6	0.646667	0.632667	0.587333	0.52	1
841	Srp19	34334292	34334364	0.351257	0.940667	0.947333	0.956	0.959333	0.928	0.926	1
936	Esco1	10577637	10577759	0.27291	-0.869333	-0.861333	-0.852667	-0.817333	-0.920667	-0.954667	-0.7
982	Arhgap12	6056978	6056993	0.453094	-0.610667	-0.696667	-0.802	-0.534	-0.820667	0	0.5
1222	Eif2s3y	1013378	1013473	0.787427	0	0	0	0	-0.130667	-0.094	0.752
1255	Ppm1b	85023031	85023079	0.482694	-0.764667	-0.826	-0.804	-0.801333	-0.778667	-1	-0.344
1284	Strn	78670354	78670441	0.419408	-1	-0.864	-0.808667	-0.840667	-1	0	0.5
1292	Memo1	74217026	74217103	0.546006	0.400667	0.602667	0.462	0.508	0.408	0.643333	0.931
1300	Memo1	74241904	74242016	0.339004	0	0.333333	-0.608667	-0.25	0.0366667	0.333333	1
1352	Gpr108	57236696	57236740	0.369417	0.422667	0.644667	0.386667	0.161333	0.333333	0.666667	1
1612	Stk19	34832012	34832152	0.235583	0.586	0.333333	0.666667	0.405333	0.286667	0.26	0.874
1800	Pigq	25931461	25931673	0.171245	0.156	0.470667	0.433333	0.819333	0.204	0.0513333	1
1857	Nubp2	24885418	24885617	0.0925488	0.722	0.450667	0.875333	1	0.758667	0.810667	0.86
1924	Tbp	15501311	15501357	0.361369	-0.496667	-0.606	-0.607333	-0.298667	-0.385333	-0.441333	-0.09
2496	Ccdc74a	17648794	17648960	0.279883	-1	-0.844667	-0.637333	-0.876	-0.84	-0.205333	0
2799	Fmnl3	99318917	99319017	0.172189	0.607333	0.880667	0.885333	0.558	0.476667	0.666667	1
3268	Mtdh	34123667	34123766	0.374314	-0.03	0.0673333	0.288667	0.324	0.254	0.191333	0.656
3539	Rps6ka5	100595814	100595918	0.269185	0.333333	0.548667	0.54	-0.012	0.618	0.52	1
3658	Rbm25	83651645	83651750	0.861184	-0.978667	-0.994667	-0.994	-1	-0.988667	-0.98	-0.92
3696	Fbxw4	45582715	45582801	0.393104	-0.98	-0.971333	-0.986	-0.996	-0.951333	-0.333333	0
3921	G2e3	51363951	51364020	0.200295	-0.333333	-0.333333	-1	-0.333333	-0.720667	-0.666667	0
4102	Asxl2	3455546	3455640	0.277014	0	-0.589333	-0.333333	-0.0453333	-1	-0.660667	0.787
4572	Susd3	49240482	49240671	0.205798	0.35	0.704	0.600667	0.526667	0.345333	0.318667	0.894
5564	Abcc3	94364351	94364439	0.264614	-0.134667	-0.666667	0.275333	-0.430667	-0.333333	0	0.5
5761	9130204K15Rik	79810231	79810274	0.411162	-0.908667	-0.989333	-0.948	-0.933333	-1	-0.333333	0
5774	Wsb1	79243399	79243575	0.845458	-1	-1	-1	-1	-0.984	-1	-0.901
5780	Cyb561a3	10585181	10585390	0.2783	-0.19	0.0733333	0.337333	0.218	0.0473333	0.636667	0.894
5781	Cyb561a3	10585181	10585390	0.327559	-0.333333	-0.0986667	0.0633333	-0.216667	-0.218	0.666667	1
5943	Ube2g1	72645536	72645652	0.528248	-1	-0.918	-0.972	-0.976	-1	-1	-0.808
6124	AU016765	64516133	64516355	0.53766	-0.197333	-0.417333	-0.362667	-0.277333	-0.135333	-0.52	0.5
6194	Map2k4	65735191	65735366	0.143961	0.934667	0.924	1	0.963333	0.963333	0.920667	1
6249	Epn2	61553509	61553579	0.220762	0.169333	0.378667	-0.109333	-0.336667	-0.0633333	0	0.5
6255	Epn2	61555468	61555603	0.266808	-0.333333	-0.332667	0.328	0.643333	0	0	1
6257	Epn2	61555468	61555603	0.478797	0.333333	0.150667	0.356667	0.076	-0.103333	0	1
6263	Epn2	61565821	61565894	0.259962	0	0.00333333	-0.0726667	0.0986667	0.168	-0.666667	1
6265	Epn2	61565821	61565894	0.213853	0.666667	0.48	-0.0653333	-0.56	0	0	1
6282	Tmem11	60875759	60876047	0.370192	-0.731333	-0.84	-0.748	-0.684667	-0.682	-0.774667	-0.537
6688	Smad2	76286859	76286949	0.207529	0.478667	0.746667	0.567333	0.47	0.399333	0.333333	0.882
6902	Rnf215	4137211	4137368	0.238228	0.106667	0.67	-0.054	0.333333	0	0.666667	1
7255	Fbxw23	109532476	109532595	0.224412	0.206	0.0693333	-0.132667	0.288	0.255333	0	0.5
7299	Son	91674694	91674774	0.883047	-1	-0.965333	-1	-1	-0.93	-0.934667	-0.575
7301	Upk3a	85021262	85021395	0.268391	0	0	0	-0.333333	-0.190667	-0.883333	1
7442	Atp2c1	105494414	105494482	0.545594	-0.394667	-0.972667	-0.983333	-0.97	-0.741333	-0.333333	0.5
7479	Mslnl	25746055	25746186	0.160028	0.234667	0.151333	0.66	0.818	0.333333	0	1
7569	Tfdp2	96223093	96223198	0.196524	0.471333	0.729333	0.699333	0.376667	0.720667	0.666667	0.892
7625	Ctsh	90054503	90054634	0.313877	0.308	-0.426667	-0.264667	-0.347333	-0.216	-0.000666667	0.624
7805	Rab27a	73060975	73061124	0.746638	0	0.150667	-0.262	-0.199333	0	0	1
7889	Gtf2a2	70017072	70017191	0.859567	-0.977333	-0.983333	-0.974667	-0.979333	-0.986667	-0.981333	-0.9
7890	Gtf2a2	70018679	70018818	0.811146	-0.997333	-1	-0.996667	-0.995333	-0.996667	-1	-0.969
7929	Csnk1g1	65921003	65921068	0.197934	0.666667	0.0553333	-0.0593333	-0.666667	-0.338667	-0.244	0.863
7931	Csnk1g1	65950015	65950064	0.487837	0.286667	0.584	0.516	0.324667	0.498	0.333333	1
8178	Alg9	50783257	50783328	0.424765	0.354	0.51	0.165333	0.498	0.333333	0.666667	1
8209	Cadm1	47829376	47829409	0.477094	0.160667	0.344667	0.38	0.192	0.333333	0	1
8210	Cadm1	47829376	47829409	0.534227	-0.584667	-0.452667	-0.532667	-0.672	-0.672	-0.552667	-0.197
8397	Pate2	35611771	35611871	0.173411	0.775333	0.926	0.881333	0.649333	0.696667	0.666667	1
8536	Zfp846	20589456	20589558	0.56136	-0.666667	-0.908667	-0.714	-0.698	-0.462	-0.262667	0.373
9044	Emc9	55581880	55581975	0.48031	0.333333	0	0.333333	0	0.244	0.351333	0.814
9169	Ktn1	47734154	47734264	0.428179	-0.386667	-0.636667	-0.556667	-0.638	-0.428	-0.544667	-0.129
9679	Kdm1a	136582039	136582099	0.196908	0.160667	0.137333	-0.155333	0.279333	0	0.121333	0.364
9688	Hmgcl	135960782	135960908	0.196146	0.666667	0.643333	0.666667	1	0.662667	0.712667	0.979
9874	Omt2b	78328965	78329131	0.656074	-0.990667	-0.982667	-0.983333	-0.990667	-0.986	-0.998	-0.941
10004	Mbtd1	93887021	93887073	0.356759	-0.0493333	-0.293333	-0.189333	-0.0113333	0.154667	0.333333	0.788
10016	Med8	118411525	118411573	0.379912	-0.946	-0.96	-0.938667	-0.853333	-0.963333	-1	-0.747
10096	4930522H14Rik	109514828	109514865	0.428497	-0.658667	-0.663333	-0.49	-0.498	-0.888667	-0.333333	0.116
10135	Echdc2	108172088	108172175	0.190252	0	0.333333	1	0	0.478667	0.285333	1
10175	Cmc2	116896339	116896514	0.472845	-1	-0.993333	-1	-1	-0.943333	-1	-0.876
10242	Lyar	38223133	38223227	0.339951	0.333333	0.703333	0.601333	0.402	0.621333	0.432	1
10245	Lyar	38223133	38223231	0.663249	0.666667	0.746	0.735333	0.648667	0.616	0.698	1
10364	Elavl2	91254140	91254179	0.329302	-0.854	-0.558	-0.478	-0.431333	-0.588667	-0.333333	0
10463	Rbfox2	77094450	77094490	0.239532	0.443333	0.545333	0.658667	0.76	0.674	0.468667	0.934
10487	Pip5k1a	95064330	95064474	0.109412	0.177333	-0.274667	-0.510667	1	3.7e-17	0.066	0.504
10602	BC051019	109717924	109718159	0.304715	0.571333	-0.00533333	0.00666667	-0.308667	0.22	0	0.94
10633	Sdccag3	26388491	26388560	0.364394	-0.054	-0.421333	-0.103333	-0.333333	-0.377333	0	0.352
10922	Slc35a1	34673808	34673928	0.21806	-0.886	-0.890667	-0.923333	-0.931333	-1	-1	-0.783
11054	Mphosph9	124316081	124316171	0.162212	0	0.368	0.295333	1	-0.0646667	0.333333	1
11061	D6Ertd474e	143248849	143248942	0.61676	-0.461333	-0.457333	-0.548	-0.472667	-0.556667	0	0.5
11176	Zranb2	157546074	157546149	0.290675	-1	-0.88	-0.879333	-0.832	-0.949333	-0.943333	-0.722
11188	Phf11d	59351146	59351218	0.142281	0.002	0.666667	0.0426667	-0.266	-0.248	0	0.519
11283	Iscu	113776770	113777078	0.146971	0.843333	0.816	0.703333	0.966667	0.797333	0.783333	0.942
11355	Mok	110810604	110810778	0.278834	-0.175333	0.345333	-0.0593333	-0.08	0.0566667	0	0.481
11532	Gm15507	59961065	59961414	0.327276	-0.764	-0.445333	-0.475333	-0.614	-0.380667	-0.333333	0
11735	Prpf38b	108905917	108905988	0.627977	-0.903333	-0.991333	-0.978667	-0.976667	-0.806667	-0.824	-0.494
11737	Prpf38b	108906071	108906125	0.569538	-0.96	-0.97	-0.946667	-0.978667	-1	-1	-0.845
11770	Homer2	81688281	81688589	0.17503	0.331333	-0.23	-0.38	-0.445333	-0.114	-0.666667	0.5
11838	I830077J02Rik	105927964	105928022	0.562249	0.129333	-0.0413333	0.0846667	-0.151333	0.333333	0.333333	1
11883	Magi3	104016601	104016692	0.39567	-0.654	-0.461333	-0.239333	-0.780667	-0.333333	0	0.5
12061	Rprd2	95786319	95786451	0.310955	-0.435333	-0.825333	-0.924667	0	-0.224	-0.333333	0.515
12100	Polk	96496602	96496842	0.586541	0.333333	-0.286667	0.0306667	0.100667	0	0	1
12463	Arfip1	84529169	84529265	0.902549	-0.994667	-0.974	-0.983333	-0.991333	-0.960667	-0.938667	-0.727
12505	Map4	110071025	110071139	0.627749	-0.666667	-0.786667	-0.683333	-0.884	-0.36	-0.333333	0.5
12506	Map4	110072612	110072705	0.527588	-0.234	-0.854	-0.688	-0.918	-0.262	-0.0786667	1
12599	Snx7	117800840	117800993	0.40056	0.0306667	-0.0986667	-0.036	-0.548667	0.332	0	1
12620	Camk2g	20745791	20745860	0.514871	-0.926	-0.702667	-0.761333	-0.710667	-0.738667	-1	-0.068
12710	Slc25a14	48628135	48628183	0.405899	-0.829333	-0.850667	-0.655333	-0.853333	-0.402667	-0.265333	0.336
12759	Dnajc8	132535982	132536146	0.709075	-0.993333	-0.987333	-0.993333	-0.994667	-0.983333	-1	-0.938
13058	Oas1c	120806295	120806405	0.397584	-0.992667	-0.991333	-0.996	-0.998	-1	-0.666667	-0.5
13085	Pld1	28123688	28123757	0.858528	-1	-0.961333	-0.923333	-0.942	-0.880667	-0.666667	0
13289	Cfap97	46164761	46164896	0.399231	0.0913333	-0.117333	0.000666667	-0.233333	-0.217333	-0.103333	0.345
13594	Phc3	30935951	30935999	0.870719	-0.294667	-0.475333	-0.357333	-0.516	-0.333333	0	1
13635	Ncoa6	155405474	155408450	0.546679	0.024	-0.624	-0.582	-0.672	-0.647333	-0.545333	0.714
13897	Sytl4	133943559	133943668	0.517174	-0.558667	-0.586667	-0.528	-0.586667	-0.376	0	0.5
13966	Gm2042	87955402	87955585	0.707548	-0.724	-0.519333	-0.422	-0.538667	-0.543333	-0.494	0.143
13973	Gm2042	87957800	87958111	0.237412	-0.714667	-0.296667	-0.373333	-0.530667	-0.496667	-0.192	-0.006
13995	Fbxo34	47500793	47500870	0.5017	0.165333	0.342	0.0333333	0.171333	0.498667	0.333333	1
13997	Fbxo34	47500793	47500870	0.328966	-0.623333	-0.233333	-0.342667	-0.466	0.333333	0	1
14013	Fbxo34	47509056	47509229	0.430914	-0.228667	-0.357333	-0.444667	0.0626667	-0.122	0	0.5
14014	Fbxo34	47509056	47509229	0.742523	-0.144	-0.376667	-0.461333	-0.578667	-0.122	0	1
14038	Dmxl2	54379774	54379837	0.47362	0	-0.765333	-0.651333	-0.934667	-0.666667	0.00933333	1
14057	Naa50	44144780	44144918	0.390623	-0.964	-0.966	-0.988	-1	-0.977333	-1	-0.922
14277	Gm14004	125131940	125132104	0.258151	-0.257333	-0.365333	-0.537333	-0.236667	-0.193333	-0.333333	0
14655	Spata5	37529982	37530019	0.431406	-1	-1	-1	-0.98	-0.87	-1	-0.731
14899	Ddx26b	56494132	56494243	0.761805	0	0	0	0	0.0146667	-0.09	0.5
14902	Nt5dc1	34398113	34398195	0.335142	0.333333	-0.153333	0.244667	0.52	0.333333	0	1
15744	Ctnnd1	84605183	84605246	0.297463	-0.058	-0.15	-0.0593333	0.123333	-0.00333333	0.267333	0.422
15887	Mia3	183330796	183330934	0.821331	0.334667	0.412	0.393333	0.420667	0.390667	0.580667	1
15952	Kat6b	21621954	21622087	0.404035	0.666667	0.465333	0.59	0.795333	0.676667	0.666667	1
16003	Klc1	111795547	111795678	0.686251	-0.704667	-0.850667	-0.748667	-0.553333	-0.346667	-0.457333	0.516
16100	Rps27l	66948638	66948717	0.369375	-0.958	-0.966667	-0.970667	-0.969333	-0.974	-0.965333	-0.948
16101	Rps27l	66948640	66948717	0.516364	-0.987333	-0.986667	-0.989333	-0.988	-0.988667	-0.984667	-0.981
16173	1700086O06Rik	38239572	38239751	0.416735	0.084	0.106667	-0.00933333	0.333333	0.457333	0	1
16415	2810403D21Rik	108871471	108871598	0.329988	0.388	0.234	0.15	-0.028	-0.0993333	0	0.73
16573	BC026585	157467165	157467247	0.619565	-0.333333	0	-0.333333	0	-0.237333	0	0.721
16717	Senp6	80087429	80087523	0.583241	0.333333	-0.00733333	0.0633333	0.210667	0.02	-0.0793333	1
17385	AU019823	50616657	50616684	0.549759	-1	-0.954	-0.851333	-0.866667	-0.666667	-0.853333	-0.27
17389	Tmem41b	109978709	109978814	0.306658	0	0	0	0	-0.432	0	0.541
17532	Mpzl1	165601749	165601855	0.49725	-0.174667	-0.360667	-0.07	-0.0433333	0.333333	0	1
17683	Accsl	93855903	93855980	0.742624	-0.874667	-0.860667	-0.855333	-0.879333	-0.906667	-0.917333	-0.602
17724	Sfmbt1	30738538	30738630	0.705547	-0.0626667	-0.280667	-0.326	-0.337333	0.0366667	-0.333333	1
17813	Fam188a	12410000	12410080	0.745233	0.438667	0.463333	0.426667	0.347333	0.47	0.333333	1
17988	Nop58	59692611	59692728	0.302027	0	0	0.333333	0	0.0466667	0.574	0.781
18171	Nin	70042131	70044252	0.342857	-0.934	-0.992667	-0.982667	-0.996	-0.748	-0.86	-0.55
18385	Ankrd13c	157999656	157999736	0.378069	0.916	0.852	0.875333	0.834667	0.840667	0.831333	0.976
18491	Mdm4	133019353	133019431	0.598218	-0.561333	-0.763333	-0.799333	-0.691333	-0.618	-0.544	-0.184
18769	Spint2	29263594	29263765	0.352323	-0.953333	-0.940667	-0.892667	-0.992667	-0.872	-0.770667	-0.645
19402	Tcf3	80410397	80410624	0.593481	-0.512667	-0.609333	-0.642	-0.622667	-0.169333	-0.333333	0.5
19405	Tcf3	80412826	80413062	0.67072	0.212	0.196667	0.0993333	-0.0286667	0.375333	0.333333	1
19465	Porcn	8197974	8198085	0.465954	0	0	0.333333	0.333333	-0.00933333	0.316667	0.831
19935	Lrp1b	40598412	40598511	0.389636	-0.764667	-0.887333	-0.920667	-0.906667	-1	-0.333333	0
20158	Oas1h	120870918	120871154	0.534775	-0.688	-0.611333	-0.51	-0.684	-0.641333	0	0.5
20159	Oas1h	120871789	120871943	0.588786	-0.728667	-0.714667	-0.676667	-0.712667	-0.714	-0.333333	0
20641	Pter	12974368	12974453	0.15894	0.386	0.252667	0.244	-0.0413333	0.26	0	0.5
20981	Lmo7	101885290	101885572	0.919809	-0.864	-0.942	-0.944	-0.934	-1	-0.666667	1
20982	Lmo7	101886936	101887656	0.872108	-0.920667	-0.988667	-0.968	-0.994667	-0.947333	-0.666667	0
20984	Lmo7	101886936	101887891	0.870587	-0.918	-0.99	-0.97	-0.993333	-0.957333	-0.666667	0
21515	2700029M09Rik	60896737	60896836	0.248508	0.762667	0.471333	0.859333	0.482667	0.476	0.666667	1
21603	Hnrnpd	99976533	99976590	0.222415	0.728	0.0613333	0.346667	0.0933333	0.124	0	0.897
21641	Slc25a41	57033719	57033867	0.217569	0	0	0	0	-0.39	-0.230667	0.413
21695	Gm19705	136681468	136681562	0.161038	0.671333	-0.166667	0.622667	-0.0593333	0.265333	0	0.822
21768	Cables1	11905924	11906002	0.224482	-0.666667	-0.022	0.00533333	-0.501333	0	0	0.5
21896	Snap23	120569282	120569382	0.194497	0.333333	0	-0.254	-0.0586667	-0.0293333	-0.512667	0.643
21932	Abi1	22963213	22963228	0.293339	-0.578667	-0.961333	-0.964667	-0.947333	-0.905333	-0.666667	-0.355
21945	Gm29290	153940226	153940286	0.329597	0	0	-0.333333	0	-0.138	-0.084	0.28
21985	Mrpl24	87919802	87919828	0.456098	-0.418667	-0.269333	-0.356667	-0.242	-0.540667	-0.333333	0.109
22075	Esrp1	11338721	11338831	0.542164	-0.582667	-0.56	-0.520667	-0.578667	-0.606	-0.559333	-0.434
22079	Esrp1	11344111	11344262	0.566991	-0.082	-0.118667	-0.0466667	0.23	0.301333	0	1
22424	Csad	102178526	102178616	0.173778	0.49	0.399333	0.327333	0.0346667	0.273333	0	0.686
22663	Tceb1	16646987	16647053	0.268829	-0.984	-0.994667	-0.991333	-0.972	-0.97	-0.977333	-0.954
23056	Fmnl2	53130411	53130458	0.183746	-0.184667	-0.668667	-0.292	-0.443333	-0.756667	-0.666667	0.033
23327	Mllt10	18082510	18082725	0.293732	0.300667	-0.731333	-0.229333	-0.366	-0.505333	0	0.742
23380	Osbpl6	76548318	76548372	0.626155	0	0	0.333333	0	-0.0706667	-0.0506667	0.948
23614	Frrs1	116890904	116891003	0.911231	0	0	0	0	-0.0526667	0.128667	0.85
23620	D930015E06Rik	83909151	83909334	0.54693	-0.518	-0.078	0.160667	-0.358667	-0.333333	-0.354667	1
23770	Pkig	163659149	163659235	0.336283	0.424667	0.0913333	-0.532667	-0.58	-0.172667	-0.333333	1
23821	Clk1	58420120	58420211	0.652118	0.332	0.302	0.416667	0.188	0.39	0.362	0.751
24061	Zfp420	29861015	29861068	0.281107	0.18	0.144667	0.0113333	0.319333	0.18	0	0.5
24080	Nav3	109866930	109866999	0.264084	-0.348667	-0.332	-0.234	-0.044	-0.333333	0.333333	0.5
24217	Gemin8	166178533	166178642	0.301324	-0.22	-0.884	-0.856667	-0.755333	-0.666667	0	0.5
24594	Wdr20	110789177	110789237	0.732122	-1	-0.979333	-0.980667	-0.996	-0.949333	-1	-0.808
24802	Hnrnph1	50385140	50385190	0.441937	0.703333	0.744	0.654	0.746	0.684	0.793333	0.894
24975	D7Ertd443e	134298115	134298400	0.284683	0.470667	0.744	0.693333	0.752	0.538667	0.560667	1
25106	Cwc22	77940301	77940362	0.3937	0.333333	-0.234	-0.326	0.170667	-0.332	-0.333333	1
25228	RP23-323L3.5	46970334	46970441	0.69869	-0.879333	-0.819333	-0.833333	-0.827333	-0.868	-0.640667	-0.372
25523	Tgs1	3594934	3595032	0.481944	-1	-1	-1	-0.666667	-0.878667	-0.660667	-0.256
25794	Serpinc1	160987440	160987583	0.376511	-0.124	0.176	0.0873333	-0.130667	0.163333	0	0.5
25961	Hsf2bp	31987347	31987451	0.344264	0.845333	0.590667	0.602667	0.648667	0.533333	0.666667	1
25999	Trp53bp1	121208354	121208504	0.172295	0.426	0.661333	0.478667	0.866667	0.666667	0.333333	1
26141	Knstrn	118817863	118817990	0.481034	0.984	0.982667	0.978	0.97	0.976	0.974	1
26685	Cdc42se2	54755825	54755924	0.298355	-1	-0.977333	-0.983333	-0.986	-0.996	-0.970667	-0.956
27076	Rbm39	156174096	156174168	0.769897	-1	-1	-1	-0.984667	-0.896667	-0.957333	-0.646
27150	Pabpc1l	164044263	164044380	0.403067	0.206	0.0113333	-0.122	0.012	-0.187333	0	0.5
27153	Cct6b	82723813	82723947	0.304967	0	0	0.333333	0	0.431333	0.304	0.782
27191	1110037F02Rik	11548730	11548874	0.373814	0.956667	0.935333	0.92	0.964667	0.947333	0.931333	1
27217	Blvra	127082931	127083050	0.657472	0.523333	0.241333	0.422667	0.387333	0.522	0.514	1
27293	Dedd	171331252	171331285	0.208764	0.740667	0.459333	0.479333	0.734	0.333333	0.333333	1
27312	Txndc16	45217770	45217862	0.44824	-0.832667	-0.928	-0.770667	-0.893333	-0.917333	-0.333333	0
27332	Sdhaf3	6957003	6957137	0.925325	-0.955333	-0.978667	-0.968667	-1	-0.946	-0.8	-0.008
27459	Wdr45	7723314	7723753	0.824691	0	0	0	0	-0.0626667	-0.0673333	0.639
27460	Wdr45	7723564	7723753	0.866626	0	0	0	0	0.0233333	-0.036	0.748
27606	Oog2	144194808	144195369	0.569391	-0.247333	-0.219333	-0.18	-0.280667	0.175333	0.237333	1
27700	Pqlc1	80272461	80272515	0.329715	0	0	0	0	-0.212667	-0.666667	1
27897	Ube2j2	155946254	155946417	0.315776	-0.747333	-0.647333	-0.721333	-1	-0.042	-0.302667	0.624
28972	Rita1	120611979	120612074	0.204645	-0.666667	-0.537333	-0.436667	-0.692	-0.469333	-0.590667	-0.353
29044	Ube2k	65565988	65566082	0.198165	0.89	0.903333	0.928	0.955333	0.867333	0.858	1
29337	Dlgap5	47389411	47389458	0.674955	0.606667	0.493333	0.41	0.526	0.575333	0.666667	1
29370	AY512915	95315916	95316042	0.630108	-0.601333	-0.98	-0.940667	-1	-1	-0.666667	0
29442	Mob1b	88745056	88745150	0.189585	0.923333	0.972667	0.900667	0.936667	0.874667	0.898	1
29892	Phc1	122332521	122332677	0.204326	-0.333333	-1	0.0126667	-0.253333	0	0	0.5
29936	Evi5	107872600	107872655	0.287801	0	-0.0653333	-0.35	-0.538	0	0	0.5
30011	Chfr	110144771	110144987	0.175392	0.666667	0.841333	0.912667	0.759333	0.841333	0.666667	1
30057	Ep400	110753803	110753914	0.324673	-0.715333	-0.696	-0.540667	-0.722	-0.408	-0.756667	-0.135
30311	2010107G23Rik	62110235	62110314	0.688406	-0.643333	-0.527333	-0.497333	-0.53	-0.706667	-0.478667	0
30591	Ppif	25695472	25695503	0.482059	0	0.333333	0.144	-0.333333	-0.1	0.333333	1
30594	Ppif	25697572	25697669	0.185149	0.596667	0.263333	0.856667	0.585333	0.65	0.718	0.92
30680	Folr1	101868397	101868467	0.831429	0	0	0	0	-0.111333	0.188	0.731
30682	Folr1	101868397	101868470	0.698179	0	0	0	0	-0.231333	0.108667	0.682
30685	Folr1	101868397	101868554	0.829615	0	0	0	0	0.074	0.264667	0.753
30929	Ceacam10	24778125	24778261	0.683468	0.243333	-0.101333	0.249333	0.0226667	0.008	0	1
31004	Banf1	5365817	5365956	0.219912	0.858667	0.905333	0.89	0.909333	0.800667	0.876667	0.982
31278	Ica1	8777046	8777224	0.480664	-0.557333	-0.662	-0.686667	-0.736667	-0.790667	0	0.5
31370	Iqub	24454136	24454313	0.481496	0	0.333333	0.333333	0.333333	0.264	0.523333	0.96
31485	Foxj3	119609989	119610091	0.323872	0.656667	0.380667	0.564	0.444667	0.224667	0.294667	1
31736	Rhbdf1	32210707	32210758	0.162843	-0.391333	0.554	0.102667	-0.642	-0.333333	0	0.5
31933	Med27	29379933	29380004	0.525557	-0.662667	-0.753333	-0.759333	-0.709333	-0.943333	-1	0
31938	Med27	29389812	29389873	0.90998	-0.919333	-0.918	-0.916	-0.894	-0.959333	-0.825333	0
32547	Rab7	88015631	88015718	0.301221	-0.666	-0.707333	-0.648	-0.663333	-0.656	-0.00866667	0.217
33041	Git2	114743730	114743880	0.309032	0.502	0.0526667	0.0926667	0.472	0.244667	0.666667	1
33042	Git2	114743775	114743880	0.385636	0.337333	-0.334	-0.156667	0.334667	-0.0993333	0.333333	1
33241	Tead4	128247959	128248088	0.758235	0	0	0	0	-0.00266667	0.120667	0.29
33270	Ythdf3	16186966	16187115	0.226295	-0.809333	-0.506	-0.714667	-0.658	-0.933333	-0.666667	-0.357
33496	Gtsf1	103429858	103429994	0.264003	0.481333	-0.218667	-0.195333	0.644	0	0	1
33500	Gtsf1	103429858	103429994	0.148325	0.00533333	-0.235333	0.663333	1	0.333333	0	1
33647	Ergic2	148187214	148187247	0.516761	-1	-0.992	-0.991333	-0.993333	-0.991333	-1	-0.971
33688	Mettl20	149142605	149142715	0.292952	0.244	0.428	0.052	-0.352667	0.211333	0	0.802
33729	Tmc4	3670937	3671101	0.409941	-0.243333	0.145333	0.306667	-0.248667	0.022	0	0.741
34278	Gemin7	19569737	19569882	0.736974	-0.834667	-0.861333	-0.606667	-0.668	-0.664	-0.666667	0
34280	Gemin7	19569737	19569882	0.132204	-0.67	0.113333	-0.84	-0.372667	-0.333333	-0.666667	0
34322	Gm14164	152368697	152368800	0.175533	-0.152667	-0.556667	0.554	-0.565333	0	0	0.5
34373	Nrg4	55280889	55280983	0.59995	-0.487333	-0.222	-0.281333	-0.492	-0.412667	0	0.5
34485	Nlrp4a	26437836	26437917	0.493976	-0.064	0.0486667	0.088	0.00933333	0.177333	-0.333333	1
35019	Whsc1	33871406	33871501	0.28003	0.489333	0.475333	0.242	0.0293333	0.493333	0	1
35411	Pcm1	41261359	41261476	0.425812	0.455333	0.182667	0.238	0.0953333	0.366667	-0.0373333	1
35427	Patz1	3294455	3294547	0.737125	-0.666667	-0.847333	-0.879333	-0.967333	-0.779333	-0.175333	0.756
35792	Mtf2	108073306	108073454	0.724422	-0.785333	-0.898667	-0.777333	-0.874	-0.716667	-0.221333	0.565
35796	Mtf2	108078865	108078974	0.833902	-0.916	-0.901333	-0.906	-0.954667	-0.829333	-0.666667	-0.168
35899	Ppfibp2	107746370	107746436	0.751021	-0.0746667	-0.306	-0.47	-0.232667	0	0	1
36560	Spns1	126373921	126373973	0.238219	0	0.333333	0	0	0.04	0.801333	0.968
36588	Sgf29	126662565	126662651	0.421877	-0.978667	-0.98	-0.946667	-0.922667	-0.99	-1	-0.841
36662	Kif3a	53590716	53590725	0.684123	-0.0746667	-0.326	-0.486667	-0.222667	0	-0.333333	1
36929	Hmgxb4	74998834	74998938	0.677451	0.35	0.27	0.312	-0.00933333	0.109333	0.333333	1
37205	Atf2	73853794	73853891	0.148541	0.631333	0.438	0.422667	0.170667	0.136	0.17	0.733
37298	Akap7	25298134	25298228	0.364568	-0.83	-0.511333	-0.516	-0.529333	-0.607333	-0.843333	0
37516	Atp5j	84833819	84833874	0.226362	0.672	0.0873333	0.364667	-0.333333	0.276667	0.166	0.948
37686	Sumo3	77615926	77616034	0.198378	-0.988667	-1	-0.96	-0.992	-1	-1	-0.958
37872	Ttc41	86744425	86744604	0.19781	-0.0306667	0.37	-0.162	0.052	-0.333333	0	0.5
38109	Cnot2	116537220	116537278	0.346652	0	-0.416	-0.442	-1	-0.666667	-0.666667	0.52
38406	Psmg4	34166060	34166136	0.305273	0.0953333	0.445333	0.265333	0.424667	0.233333	0.122667	0.764
38615	Plpp5	25723030	25723113	0.14543	0.339333	0.491333	0.714	0.914	0.162667	0.496	1
38663	RP23-386L13.1	31624377	31624626	0.75884	-0.492667	-0.955333	-0.968667	-0.956667	-0.911333	-0.561333	0.5
38669	Nrg1	31946983	31947034	0.18973	0.560667	0.425333	0.607333	0.852667	0.666667	0.333333	1
38872	Usp37	74459914	74459980	0.285133	0.666667	0.328	0.0273333	0.120667	-0.0926667	0.0893333	1
39147	Papd5	88249104	88249233	0.248353	0.666667	0.924667	0.823333	0.717333	0.763333	0.831333	1
39173	Aktip	91131922	91132003	0.497408	-0.465333	-0.862	-0.776	-0.896	-0.333333	-0.333333	0.5
39289	Ccdc79	104465281	104465445	0.736145	-0.908667	-0.984667	-0.968	-0.994	-1	-0.333333	0.5
39414	Il34	110746817	110746935	0.736136	-0.958	-0.982667	-0.918	-0.891333	-1	-0.333333	0.5
39479	Emc8	120658551	120658622	0.150707	0.802	0.906	0.558	0.731333	0.702667	0.768667	0.902

## Sheet: mfuzz5
ID	geneSymbol	exonStart_0base	exonEnd	membership	ID	Growing	FGO	M2	X1CELL	X2CELL	X4CELL	X8CELL
101	Pax2	44796627	44796696	0.255481	101	-1	0.488667	-0.774	-0.613333	-0.333333	0	0
342	Oosp3	11703875	11703932	0.747265	342	0.847333	0.97	0.936	0.997333	0.988667	1	1
384	Stx5a	8748806	8748888	0.777785	384	0.968667	0.992667	0.993333	0.993333	1	1	1
543	Fbxo15	84962593	84962720	0.923268	543	0.666667	1	1	1	0.968	0.99	0.997
546	Fbxo15	84965430	84965585	0.92214	546	0.666667	1	1	1	0.986667	0.996667	0.998
561	Gm16286	80208109	80208229	0.107005	561	-0.97	-0.638667	-0.986	-0.938667	-0.91	-0.968667	-0.915
598	Mro	73877429	73877537	0.130783	598	-0.153333	-0.28	0.276	0.0406667	0	0	0
776	Rnf14	38301655	38301807	0.644493	776	-0.353333	0.326667	0.371333	0.451333	0.712667	0.466	0.399
882	Fhod3	25022621	25022978	0.145049	882	-0.144667	-0.0626667	-0.1	0.553333	0	0	0
1209	Ppp6r3	3478277	3478364	0.218609	1209	0	0.109333	0.841333	0.674667	0.82	0.333333	0.86
1398	Satb1	51742046	51742142	0.280527	1398	-0.333333	0.478667	0.268667	0.634667	-0.177333	0.333333	1
1471	Tjap1	46271799	46271929	0.192957	1471	-0.333333	-0.399333	0.179333	0.671333	-0.100667	0.333333	0.5
1620	Ppt2	34625636	34625744	0.286829	1620	0.575333	0.842667	0.823333	0.708	0.773333	1	0.968
1621	Ppt2	34625835	34625931	0.337476	1621	0.666667	0.922667	0.944667	0.798	0.746	0.892	1
1669	Prelid2	41881212	41881285	0.468115	1669	0.666667	0.819333	1	1	0.802667	0.915333	0.961
1672	Prelid2	41912369	41912475	0.720774	1672	0.666667	1	1	1	0.848	0.919333	0.982
1804	Pigq	25932104	25932231	0.212609	1804	-0.24	0.432	0.184	0.78	0.308	-0.210667	0.5
1897	Hcfc1r1	23674534	23674675	0.191838	1897	0.867333	0.986667	0.961333	0.966	0.841333	1	1
2076	1110004E09Rik	90929915	90929983	0.352517	2076	0.770667	0.962	0.934	0.875333	0.818	0.967333	0.879
2077	1110004E09Rik	90930993	90931161	0.752614	2077	0.738667	0.952667	0.981333	0.932	0.97	1	0.92
2123	RP23-299N4.1	78253612	78253771	0.216005	2123	0.136667	0.668	0.342	0.479333	0.668667	0.666667	0.22
2275	Cd320	33846015	33846141	0.734944	2275	0.799333	0.978	0.969333	1	0.905333	0.995333	0.947
2284	Ccdc58	36089900	36089960	0.330586	2284	0.972	0.990667	0.981333	1	0.976	0.992667	0.994
2452	Cdc45	18808731	18808869	0.334978	2452	0.666667	1	0.985333	0.980667	0.832	0.952	0.756
2589	Rsl1d1	11196273	11196396	0.462203	2589	0.979333	0.998667	0.997333	0.994	0.988	0.988	0.998
2620	Atf7ip2	10209133	10209268	0.56269	2620	0.666667	1	1	0.980667	0.777333	0.986	0.965
2917	Cdpf1	85808255	85808367	0.683411	2917	0.868667	0.984	0.952667	0.962	1	1	1
3191	Dscc1	55083404	55083593	0.179965	3191	-0.926667	-0.298667	-0.93	-0.333333	-0.982667	-0.317333	-0.463
3500	Clmn	104773181	104773274	0.235707	3500	-0.666667	-0.194	-0.333333	-0.333333	-0.254667	-0.128667	-0.618
3613	Ttll5	86024219	86024342	0.322687	3613	-0.354667	0.724	0.710667	0.91	0.181333	0	0.5
3641	Entpd5	84399339	84399412	0.334688	3641	-0.152667	-0.0786667	-0.102667	0.0493333	-0.0653333	0	0
3907	Ap4s1	51722979	51723048	0.523794	3907	0.666667	1	1	1	0.899333	0.824667	0.912
4046	Eef1d	75902678	75903818	0.111786	4046	-0.995333	-0.996667	-0.998	-0.333333	-0.814667	-0.900667	-0.992
4171	Gm15286	111642222	111642488	0.654253	4171	0.801333	0.996	0.932	0.989333	1	0.919333	1
4181	Ercc8	108166389	108166491	0.174383	4181	-0.202667	-0.16	0.349333	0.732	-0.169333	0.248667	0.175
4208	Ak6	100663894	100663953	0.707658	4208	0.333333	0.925333	1	1	0.77	0.745333	0.917
4460	Slc28a3	58597427	58597855	0.306518	4460	-0.641333	0.0766667	0.312667	0.137333	-0.333333	0	-0.346
4723	Serpinb1c	32896930	32897106	0.349298	4723	-0.333333	0.052	0.428667	0.178667	0	0	0
4829	Lgals8	12451400	12451427	0.197066	4829	0.333333	0.45	0.948	1	1	0.502	0.67
4834	Lgals8	12453257	12453404	0.673824	4834	0	0.666667	1	0.601333	0.634	0.796	0.906
4835	Lgals8	12453284	12453404	0.467165	4835	0	1	1	0.684	0.744667	0.387333	0.941
4908	Csnk1d	120964947	120965010	0.212412	4908	-0.878	-0.333333	-0.233333	-0.744667	-0.101333	-0.396	-0.002
4941	Pcyt2	120612845	120613083	0.193538	4941	-1	0.666667	0.290667	-0.333333	-0.535333	-0.219333	-0.733
4942	Pcyt2	120613029	120613083	0.347449	4942	-0.884	0.666667	0.458667	-0.333333	0.066	0.608	-0.243
5193	Nol11	107183572	107183630	0.235729	5193	0	0.176667	0.132	0.666667	0.24	0.333333	0.611
5201	Bptf	107086711	107086897	0.505851	5201	-0.393333	-0.00666667	0.201333	-0.143333	-0.02	0	0
5246	Pecam1	106671741	106671798	0.182301	5246	0.556667	0.618667	0.942	0.748667	0.746667	0.666667	0.659
5439	Msl1	98802267	98802315	0.585089	5439	-0.41	0.34	0.498667	0.555333	0.88	0.444	0.5
5566	Luc7l3	94292406	94292472	0.798981	5566	-1	-0.333333	-0.333333	-0.333333	-0.328	-0.142667	-0.419
5601	Srsf1	88049411	88049598	0.465011	5601	0.301333	0.623333	0.718667	1	1	0.793333	0.954
5760	9130204K15Rik	79796095	79796291	0.287452	5760	-0.0933333	0.354667	-0.0406667	0.803333	0.333333	0.333333	0.5
5993	Rpain	70974068	70974132	0.240516	5993	-0.649333	0.101333	0.334667	-0.288	0.254667	-0.333333	-0.227
6128	Larp4	99994663	99994717	0.903939	6128	0.333333	1	1	1	0.868667	1	0.954
6243	Epn2	61548007	61548042	0.428917	6243	0.192	0.74	0.469333	0.443333	0.412667	0.666667	0.5
6346	Mrpl55	59204171	59204255	0.225659	6346	0.676667	0.666667	0.968	1	0.818	1	1
6347	Mrpl55	59204171	59204255	0.150713	6347	0.110667	0.610667	0.312667	1	0.084	0.235333	0.823
6350	Mrpl55	59204174	59204255	0.17603	6350	-0.12	0.256	0.254	0.666667	-0.152	0.164667	0.732
6525	Rnf130	50099245	50099339	0.242796	6525	-0.628667	-0.372	-0.334667	0.254	-0.374	0.17	0.266
6690	Smad2	76298447	76298501	0.701053	6690	0.774667	0.954	0.987333	0.923333	0.905333	1	1
6932	Eif4enif1	3233987	3234059	0.54577	6932	-0.777333	-0.534667	-0.534	-0.488	-0.510667	-0.333333	-0.494
7037	Brip1	86196253	86196299	0.135684	7037	-1	-0.593333	-0.835333	0.333333	-0.688667	-0.828	-0.827
7447	Dnajc13	104160478	104160622	0.397421	7447	0.728667	0.87	0.932	0.878	0.974	1	1
7588	Tfdp2	96273838	96273942	0.741036	7588	0.666667	0.936	0.986667	0.883333	0.892667	1	1
7877	Rnf111	70502939	70503002	0.401609	7877	0.333333	0.552	0.837333	0.601333	0.666667	0.666667	0.849
7920	Fam96a	66133431	66133481	0.582258	7920	0.687333	0.896	0.804667	0.884	0.889333	0.963333	0.93
7965	Tipin	64294322	64294386	0.482907	7965	0.955333	0.979333	0.967333	0.988	0.969333	0.978	0.973
8425	Gm27164	33998607	33998705	0.243571	8425	0.378	0.848	0.802667	1	1	0.666667	0.5
8709	Slain1	103684233	103684383	0.266702	8709	-0.694667	-0.404	-0.443333	-0.295333	-0.431333	-0.166667	0
9056	Ngdn	55017065	55017137	0.483154	9056	0.900667	0.96	0.961333	0.965333	0.973333	0.942667	1
9295	Pbrm1	31045329	31045425	0.22251	9295	-0.666667	0.109333	0.188667	-0.508	0.0153333	0.472667	0.531
9570	Oog4	143440656	143440799	0.289293	9570	-0.362	0.22	0.482667	0.709333	0.333333	0	0
9658	Usp48	137636933	137636987	0.166141	9658	-0.401333	0.469333	0.108	0.306667	0.18	-0.288	-0.215
9790	Taf12	132285043	132285121	0.732694	9790	0.943333	0.977333	0.980667	0.988667	0.986	1	0.99
9977	Dctd	48138781	48138878	0.219746	9977	0.536	0.802667	0.725333	0.972667	0.899333	0.576	1
10001	Mbtd1	93887021	93887073	0.449216	10001	0.028	0.531333	0.246	0.406	0.416667	0.333333	0.243
10145	Echdc2	108178370	108178418	0.174824	10145	0.666667	0.666667	0.817333	1	0.688	0.952	0.915
10243	Lyar	38223133	38223231	0.309026	10243	-0.854	-0.733333	-0.766	-0.629333	-0.616	-0.676	-0.578
10253	Sft2d2	165186721	165186888	0.231821	10253	-0.602667	-0.227333	0.0846667	0.724667	0	0	-0.364
10512	Atp13a3	30349684	30349873	0.438059	10512	0.666667	1	1	1	0.774	0.862667	0.957
10544	Mpdz	81313499	81313598	0.0862421	10544	0	-0.08	-0.206667	0.666667	0	0	0
10787	Arhgef39	43497581	43497710	0.699594	10787	0.936	0.982667	0.978	0.989333	1	1	1
10975	Ube2j1	33045079	33045199	0.365256	10975	0.331333	0.595333	0.645333	1	0.49	0.736	0.799
11422	Pld2	70555595	70555730	0.157721	11422	0.317333	0.783333	0.462	0.435333	0.625333	0.333333	0.5
11494	Egf	129692917	129693040	0.164501	11494	-0.0806667	0.350667	0.105333	0.149333	0.333333	0	0
11567	Alg14	121298588	121298758	0.289044	11567	0.389333	0.882667	0.480667	0.666667	0.768	0.565333	0.786
12242	Ubap2l	90031295	90031370	0.257402	12242	-0.333333	0.404667	-0.114	0.00333333	0.266667	0	0.5
12279	Flad1	89407408	89407556	0.323459	12279	0.529333	0.924	0.666667	0.957333	0.834	0.666667	1
12324	Obox5	15757491	15757753	0.269483	12324	0.890667	0.958	0.974	0.956	0.97	0.907333	1
12475	Magea5	155055394	155055483	0.198457	12475	0	0.333333	0.666667	0	0.409333	0.333333	0.317
12564	Emsy	98593330	98593666	0.797697	12564	0.655333	0.936667	0.918	0.889333	0.868667	0.898	1
12565	Emsy	98593330	98593810	0.825605	12565	0.686	0.949333	0.94	0.902667	0.901333	0.913333	1
12703	Slc25a14	48623961	48624197	0.181152	12703	-0.933333	-0.647333	-0.414	-0.494	-1	-0.59	-0.294
12705	Slc25a14	48623961	48624206	0.395712	12705	-0.966	-0.693333	-0.448667	-0.526667	-0.764667	-0.666667	-0.388
12842	Exoc2	30905652	30905755	0.321783	12842	0.426667	0.693333	0.831333	0.838667	1	0.666667	1
12911	Gm20716	168217680	168217776	0.108398	12911	0.333333	1	0.666667	0	0.602	0.72	0.389
12964	Nudt6	37415650	37415692	0.217687	12964	-0.832667	-0.656667	-0.69	-0.117333	-0.161333	-0.333333	-0.299
13205	Tpm3	90091012	90091091	0.554264	13205	-0.666667	0.333333	0	0.333333	-0.0673333	0.458667	-0.1
13298	Brd8	34610409	34610628	0.27121	13298	-0.666667	0.843333	-0.169333	0.014	0.052	0.900667	-0.048
13309	Gm11846	12312876	12312997	0.313193	13309	-0.584667	-0.048	0.320667	0.237333	0.666667	0	0
13436	Ppef1	160718262	160718340	0.139477	13436	-0.333333	0.798	0.804667	-0.424	0	0	0
13803	Pramef8	143415348	143415413	0.101942	13803	0	-0.333333	0.524	0.871333	0	0.333333	0
13931	Dlgap4	156748022	156748420	0.287695	13931	0.565333	0.868	0.826	0.892667	1	0.666667	1
14016	Fbxo34	47526204	47526314	0.308192	14016	0.402	0.686667	0.813333	0.740667	1	0.666667	0.698
14217	Sptssb	69859419	69859450	0.341467	14217	-0.486	-0.313333	0.141333	0.408	0	0	0
14501	Ticrr	79695934	79696060	0.806686	14501	0.666667	0.920667	0.924667	0.932	0.983333	1	1
14880	Rps27	90213380	90213493	0.102663	14880	-0.984667	-0.998667	-0.988	-0.333333	-0.85	-0.949333	-0.977
14986	Mtif3	146963220	146963380	0.238418	14986	-0.344	0.686667	0.311333	0.00133333	0	1	0.772
15306	Hnrnpk	58396187	58396259	0.304096	15306	0.586	0.751333	0.741333	0.770667	0.882	0.838	0.919
15318	Wdr44	23795983	23796106	0.25943	15318	0.333333	1	1	0.666667	0.79	0.474667	0.733
15388	Ptdss2	141152774	141152888	0.806414	15388	0.666667	1	1	1	0.876667	0.937333	0.988
15390	Ptdss2	141152774	141152888	0.854299	15390	0.666667	1	0.952667	1	0.926	0.914	0.964
15391	Ptdss2	141152974	141153093	0.501568	15391	0.333333	0.666667	0.666667	1	0.884	0.794	1
15739	Rspo2	43075776	43075965	0.518595	15739	0.891333	0.966	0.950667	0.972667	1	1	1
15789	Stk4	164096738	164096906	0.297659	15789	0.666667	1	1	0.801333	0.725333	1	0.916
15837	Pcnp	56022054	56022129	0.615271	15837	0.666667	1	0.971333	1	0.834667	0.868667	1
15849	Urod	116992563	116992725	0.189062	15849	0.920667	1	0.992	1	0.932667	1	0.929
15941	Cenph	100763549	100763601	0.341654	15941	-0.333333	0.545333	0.408667	0.224	0.832	1	0.56
16004	Klc1	111795547	111795678	0.23097	16004	-0.627333	-0.578667	0.309333	0.333333	-0.256	0.174667	0.516
16017	1110038B12Rik	34950697	34950847	0.136682	16017	0.397333	1	0.555333	0.413333	0.802	0.611333	0.431
16085	Khdc1c	21368891	21369074	0.271503	16085	0.15	0.82	0.257333	0.845333	1	1	1
16088	Med20	47618808	47619062	0.159602	16088	0.832667	0.868	0.831333	1	0.941333	0.869333	0.885
16194	Ggta1	35414218	35414284	0.22329	16194	-0.06	0.530667	0.663333	0.596667	0.333333	0	0.5
16676	Pkm	59675567	59675734	0.496404	16676	0.0753333	0.912	0.601333	0.548	0.904	1	1
16974	Phf3	30837104	30837266	0.641965	16974	0.129333	0.786	0.826667	0.814667	0.475333	0.66	0.635
17182	Tctex1d2	32426857	32426921	0.225983	17182	0.386667	0.850667	0.508667	1	1	0.506667	0.849
17186	2410004B18Rik	145941194	145941286	0.183649	17186	-1	-1	-0.976	-0.96	-0.966667	-0.958667	-0.985
17219	Gm14444	175013427	175013482	0.23866	17219	-0.366667	-0.162667	0.420667	0.666667	0.333333	0	0
17250	Tmem68	3554353	3554414	0.563737	17250	0.666667	0.905333	0.956667	0.822	0.878	1	0.915
17576	Lrrc40	158041585	158041659	0.363125	17576	0.666667	0.965333	0.975333	0.916	0.885333	1	0.753
17778	Fam188a	12382102	12382183	0.74528	17778	0.144	0.974	0.956667	0.979333	0.944667	0.666667	1
17779	Fam188a	12382102	12382183	0.244698	17779	0.412667	0.912	0.885333	0.76	0.829333	0.462667	1
17784	Fam188a	12386608	12386679	0.91596	17784	0.432	0.967333	0.95	0.970667	0.864	1	1
17787	Fam188a	12386608	12386679	0.301499	17787	-0.0766667	0.561333	0.546667	0.243333	0.678667	0.669333	1
18203	Lace1	42438353	42438405	0.318144	18203	-0.268	0.0306667	0.0186667	0.284	0.0653333	0.333333	0.5
18429	Tpd52l2	181510503	181510530	0.20472	18429	-1	-0.986	-0.974	-0.978	-0.974	-0.996	-0.988
18480	Mdm4	133011064	133011198	0.58644	18480	0.983333	0.996667	0.997333	0.992667	0.993333	0.993333	0.991
18506	4930405A21Rik	156716094	156716245	0.220755	18506	-0.761333	-0.499333	-0.644	0.169333	0	0	0
18768	Spint2	29260056	29260129	0.183357	18768	-1	-0.947333	-0.976	-0.974	-0.960667	-1	-0.969
18982	Lyrm4	36092805	36092926	0.429744	18982	0.987333	0.997333	0.993333	0.995333	1	1	1
19592	Ccdc136	29419101	29419383	0.163989	19592	-0.673333	0.333333	-0.308667	-0.468	-0.666667	-0.393333	0
19593	Ccdc136	29419101	29419383	0.368031	19593	-0.786	0.333333	-0.264	-0.389333	0	0.333333	0
20001	Lemd1	132232266	132232337	0.187364	20001	-0.666667	-0.21	-0.0113333	-0.236667	-0.666667	0.333333	0
20134	Gm28727	70854224	70854352	0.260824	20134	-0.253333	0.333333	-0.192	0	0	0	0
20156	Oas1h	120862532	120862821	0.805159	20156	0.435333	0.880667	0.806667	0.876667	0.884667	1	1
20298	Dmwd	19081918	19081993	0.182695	20298	-0.402	-0.269333	-0.231333	-0.428	-0.317333	-0.24	-0.277
20331	Gm16143	63056647	63056819	0.286905	20331	-0.288	0.283333	0.511333	0.144667	0.333333	0	0
20383	Mysm1	94948328	94948434	0.351471	20383	0.789333	0.842	0.957333	0.942	0.930667	1	0.921
20634	Khdc1b	21384174	21384357	0.775863	20634	0.965333	0.993333	0.989333	0.989333	0.993333	1	1
20636	Nudt14	112938355	112938593	0.177571	20636	0.242	0.494	0.638667	0.390667	0.243333	0.666667	0.402
20962	Cd9	125472408	125472511	0.631271	20962	0.984667	0.999333	0.994667	1	1	1	0.994
21231	Zcchc17	130354135	130354256	0.403883	21231	0.856	0.942667	0.927333	0.924667	0.927333	1	0.942
21720	Aldoa	126797973	126798126	0.130138	21720	-0.990667	0.014	-0.662	-0.952667	-0.487333	-0.860667	-0.873
21987	Dpy30	74307719	74307862	0.520273	21987	0.925333	0.963333	0.985333	0.967333	0.974667	1	0.975
22461	Padi6	140732632	140732740	0.917679	22461	0.946667	0.998667	0.999333	1	1	1	1
22462	Padi6	140734263	140734375	0.865521	22462	0.944	0.995333	0.985333	0.999333	1	1	1
23077	Kidins220	25040455	25040569	0.317821	23077	-0.575333	0.042	0.231333	0.329333	0.333333	-0.333333	0
23198	Gm13041	143500113	143500697	0.424556	23198	-0.788	-0.140667	-0.149333	-0.0553333	0.395333	0	0
23382	Osbpl6	76555889	76555982	0.245012	23382	-0.333333	0	0	0.333333	0.498667	0.0346667	0.008
23736	Hmgn2	133967794	133967909	0.250925	23736	0.763333	0.796	0.918667	1	1	1	1
23831	Setx	29125851	29125963	0.424165	23831	0.333333	1	1	0.666667	0.684667	0.666667	1
24027	Golga2	32297753	32297834	0.304034	24027	-0.404	0.352667	0.288	0.454	-0.17	0	0
24221	Gpcpd1	132553956	132554080	0.87282	24221	0.333333	1	0.972667	1	0.784667	1	0.987
24799	Hnrnph1	50381458	50381597	0.680981	24799	0.528	0.879333	0.771333	0.976667	0.969333	0.934667	0.987
24819	Myh11	14198049	14198088	0.476477	24819	-0.830667	-0.0326667	-0.41	-0.298	0	-0.333333	0
24836	Ddb2	91216665	91216808	0.306466	24836	0.826667	0.921333	0.970667	0.913333	0.869333	1	1
24918	Ly96	16700848	16700923	0.271364	24918	0.666667	1	1	1	0.699333	0.908	0.859
24931	Gatad2a	69912163	69912238	0.178101	24931	0.0333333	0.386	0.501333	0.27	0.575333	0.333333	0.071
24990	D7Ertd443e	134375036	134375230	0.25592	24990	-0.333333	-0.178667	-0.0906667	-0.204	-0.214	0	0
25302	Ttc14	33803449	33803605	0.53408	25302	-0.447333	0.488	0.076	0.643333	0.226	0.580667	0.92
25579	Fam21	116256226	116256289	0.226342	25579	0.39	0.729333	0.493333	0.884	0.956	0.666667	0.587
25641	Myef2	125097562	125097634	0.519004	25641	-0.333333	0.498	0.218667	0.920667	0.358667	1	0.736
25642	Myef2	125097976	125098075	0.663193	25642	0.487333	0.868	0.825333	0.984	0.718	1	0.919
25650	Myef2	125110479	125110671	0.751396	25650	-0.182667	0.515333	0.872667	0.852	0.678667	0.844667	0.627
25662	Tbx19	165148249	165148320	0.236241	25662	-0.333333	0.416667	-0.316	0.144	-0.125333	0	0
25803	Brd3	27453399	27453450	0.245165	25803	-1	-0.454	-0.768	-0.693333	-0.94	-0.717333	-0.801
25884	Bcl2l11	128128924	128129014	0.762468	25884	0	1	0.768	0.666667	0.901333	0.762667	1
25897	Immp1l	105930718	105930852	0.890736	25897	0.915333	0.99	0.979333	0.997333	0.978667	1	1
25898	Immp1l	105933264	105933353	0.908293	25898	0.922	0.992	0.982667	0.998	0.985333	1	1
25997	Trp53bp1	121207698	121208129	0.363089	25997	0.823333	0.899333	0.890667	1	0.935333	1	1
26108	Hormad1	95562479	95562624	0.61299	26108	0.333333	1	1	0.666667	0.766667	0.895333	0.942
26110	Hormad1	95570665	95570686	0.502834	26110	0.333333	1	0.666667	0.666667	0.698	0.925333	0.972
26282	Aebp2	140650755	140650782	0.441654	26282	0.666667	0.951333	0.845333	0.826	0.858	0.904	0.77
26380	Uhmk1	170205114	170205203	0.465184	26380	0.666667	1	1	1	0.809333	0.878	0.876
26413	Nlrp9c	26384299	26385881	0.539186	26413	-0.0753333	1	0.982667	0.977333	1	0.666667	0.5
26414	Nlrp9c	26384299	26385881	0.268683	26414	0.0853333	0.911333	0.948	0.934	1	0.333333	0.5
26434	Smox	131520411	131520646	0.399821	26434	-0.427333	0.418	-0.068	0.462	0.333333	0	0.039
26470	AU019990	132614381	132614492	0.272345	26470	-0.666667	-0.264	-0.39	-0.358	-0.333333	0	0
26531	Tada2a	84118247	84118307	0.683277	26531	0.837333	0.969333	0.921333	1	0.98	1	0.964
26556	Mfhas1	35671721	35671831	0.284043	26556	-0.584	0.0433333	-0.138667	-0.482667	-0.333333	0	0
26750	Sf3a3	124723670	124723739	0.826046	26750	0.684667	0.922667	0.959333	0.935333	0.980667	1	1
26797	Akap11	78502938	78503022	0.152255	26797	-0.666667	-0.452667	0.026	-0.262667	-0.666667	-0.333333	-0.5
26798	Akap11	78502938	78503025	0.209605	26798	-0.666667	-0.436	0.2	-0.263333	-0.0746667	0	-0.5
27167	Mier2	79541513	79541934	0.729641	27167	0.633333	0.877333	0.903333	0.989333	1	1	1
27599	Oog3	144159100	144159682	0.799294	27599	0.995333	0.999333	1	0.998667	0.998667	1	1
27714	Faxc	21948691	21948888	0.404382	27714	-0.502	0.508667	0.183333	0.545333	-0.333333	0.333333	0.5
27776	Camta1	151076576	151076597	0.179298	27776	-0.333333	0.140667	0.00666667	-0.432	0	0	0
27831	Il17f	20784494	20784659	0.166494	27831	-0.161333	0.470667	0.645333	0.448667	0.333333	0	0
27906	Fam132a	155965593	155965702	0.335265	27906	0.249333	0.582	0.748	0.595333	0.92	0.78	0.591
27964	Taf1b	24509083	24509181	0.209133	27964	0.341333	0.939333	0.965333	1	0.89	0.339333	0.957
28053	Dmtf1	9148899	9149022	0.532585	28053	0.666667	0.916	0.901333	0.915333	0.796667	1	0.846
28130	Phtf2	20803184	20803350	0.912732	28130	0.333333	0.897333	0.964667	0.984667	0.912	1	1
28248	Atad3aos	155761384	155761777	0.202906	28248	-0.815333	0.333333	0.477333	0	-0.6	-0.333333	1
28550	Tacc3	33661342	33661384	0.177289	28550	-0.307333	-0.197333	-0.183333	0.666667	0	0	0.5
28875	5730480H06Rik	48375542	48375610	0.68614	28875	0.797333	0.953333	0.952	1	1	1	0.931
28995	Tmem50b	91577973	91578031	0.460181	28995	0.666667	1	1	1	0.989333	0.788	0.969
29241	Ppp1r14d	119227756	119227821	0.163818	29241	-0.643333	-0.207333	-0.494	0	0	0	-0.642
29451	Fbxw24	109624784	109624948	0.678235	29451	0.996	1	0.998667	0.998667	1	1	1
29514	Fam47e	92579603	92579684	0.169478	29514	-0.523333	0.589333	0.166	-0.744	0	0	0
29516	Fam47e	92579603	92579684	0.338143	29516	-0.376	0.0313333	-0.316667	0.262667	0	0	0
29722	Helq	100768281	100768455	0.340668	29722	0.906667	0.968667	0.988667	0.982667	1	0.932	1
29889	Cdc7	106979315	106979444	0.144133	29889	0.666667	0.719333	0.768	0.902	0.715333	0.666667	0.79
30139	A730082K24Rik	114974989	114975156	0.444604	30139	-0.566	0.230667	0.106667	-0.153333	-0.333333	0	0
30201	Scnm1	95130163	95130358	0.209073	30201	0.753333	0.933333	0.937333	0.88	0.896	0.782667	0.831
30211	Ccdc64	115661374	115661518	0.276095	30211	-0.441333	0.67	0.464667	-0.0553333	-0.164	0	0.5
30273	Tesc	118046314	118046384	0.327992	30273	0.899333	0.966667	0.976667	0.989333	0.970667	0.918	1
30354	Erp29	121447140	121447279	0.362539	30354	0.737333	0.852667	0.876667	0.942667	0.813333	0.884	1
30375	Gm17751	76497533	76497783	0.381259	30375	0.334667	0.705333	0.805333	0.755333	1	0.666667	1
31146	1110008F13Rik	156865256	156865360	0.272135	31146	0.911333	0.982667	0.989333	0.938667	0.929333	1	0.963
31207	Brca2	150532290	150532402	0.231145	31207	0.576	0.784	0.718	1	0.936667	0.666667	0.761
31212	N4bp2l2	150647000	150647077	0.491451	31212	0.882667	0.991333	0.960667	0.976	0.978667	1	0.929
31287	Mark2	7279985	7280012	0.441954	31287	-0.831333	0.362	0.46	0.056	0.596	-0.134667	0
31392	Calu	29361293	29361487	0.547003	31392	-0.482667	0.68	0.325333	0.504	0.271333	0.57	0.013
31448	Tmem209	30508665	30508802	0.521808	31448	0.666667	0.952	0.956	0.922667	0.764667	1	1
31449	Tmem209	30508665	30508842	0.433604	31449	0.666667	0.934	0.935333	0.894	0.744	1	1
31819	AC168977.1	145843	146012	0.328242	31819	0.666667	1	1	1	0.964667	0.737333	0.95
31989	Gsk3b	38217112	38217151	0.395521	31989	-0.964	-0.802	-0.766	-0.826667	-0.675333	-0.77	-0.766
32002	Gm35191	39982595	39982668	0.118743	32002	-0.398667	-0.446667	-0.493333	0.751333	-0.181333	-0.333333	0
32170	Ncoa1	4249835	4249890	0.280186	32170	0.503333	0.660667	1	0.797333	0.668667	1	1
32181	Sf1	6375657	6375862	0.21289	32181	-0.666667	-0.028	-0.666667	0.116	-0.213333	0.052	-0.5
32183	Rps19	24886106	24886187	0.0968564	32183	-0.996667	-0.998667	-0.996667	-0.666667	-0.974	-0.984	-0.989
32424	Tfb2m	179532064	179532127	0.614674	32424	0.666667	0.963333	0.946	0.804667	0.907333	0.932667	0.936
32426	Tfb2m	179537698	179537847	0.602764	32426	0.666667	1	1	0.99	0.896	0.919333	0.851
32429	Tfb2m	179544897	179544986	0.855246	32429	0.333333	0.972667	1	1	0.835333	0.856	1
32607	Hint3	30613277	30613372	0.180373	32607	-0.992667	-0.664667	-0.97	0	-0.844	-0.594	-0.71
32814	Itpr1	108365298	108365343	0.448825	32814	-0.0433333	0.732	0.798667	0.371333	0.862667	0.798667	0.5
33249	P4ha1	59354339	59354410	0.245196	33249	0.152	0.962667	0.848667	0.496667	1	0.333333	1
33250	P4ha1	59355349	59355420	0.704635	33250	0.114	0.982	0.950667	0.822	1	0.666667	1
33251	P4ha1	59355349	59355420	0.318721	33251	-0.262667	0.5	0.126667	0.146667	0.202667	0.666667	0.121
33283	Uxs1	43790463	43790550	0.181374	33283	0.456	0.859333	0.772	0.811333	1	0.666667	0.5
33284	Uxs1	43790463	43790644	0.194595	33284	0.663333	0.920667	0.895333	0.907333	1	0.666667	1
33524	C2cd5	143019327	143019429	0.664679	33524	-0.698	-0.0933333	-0.0193333	0.024	0.186	0.248667	0
33880	Musk	58327325	58327355	0.442335	33880	-0.545333	0.524	0.564667	0.568	0.624	1	0
33974	Anapc16	60002417	60002467	0.217305	33974	-0.515333	0.0213333	-0.0773333	-0.416	-0.434	-0.274667	-0.054
34059	Polr1e	45019554	45019667	0.101498	34059	-1	-0.666667	-1	-1	-0.941333	-1	-0.959
34089	Obox2	15396799	15397061	0.372819	34089	0.998	0.998667	0.999333	1	1	1	1
34323	Gm14164	152370803	152370970	0.175833	34323	-0.278	0.08	0.686667	-0.105333	0.333333	0	0
34379	Nrg4	55282550	55282616	0.112649	34379	-0.393333	-0.062	0.294667	-0.738667	0	0	0
34490	Nlrp4a	26444149	26444488	0.88704	34490	0.704	0.964	0.969333	0.964	1	1	1
34495	Nlrp4a	26449246	26450819	0.869013	34495	0.828667	0.981333	0.983333	0.969333	1	1	1
34529	Zbtb37	161029641	161029741	0.246613	34529	0.617333	1	0.774	0.885333	0.82	0.666667	1
34712	U2af1l4	30564473	30564595	0.260675	34712	0.744	0.866667	0.938667	0.954	0.766667	1	0.864
34714	U2af1l4	30564473	30564607	0.27823	34714	0.79	0.882	0.946667	0.962	0.811333	1	0.911
35028	Zfp473	44748351	44748533	0.165425	35028	-0.544	0.540667	-0.564	-0.328667	0.333333	0	0
35236	Med7	46439805	46439975	0.40499	35236	0.898	0.994	0.974667	1	0.944667	1	0.935
35505	Fbxo8	56564557	56564894	0.284042	35505	0.875333	0.925333	0.949333	0.953333	0.914	1	1
35784	Mtf2	108069161	108069363	0.103794	35784	0.93	0.982	0.864	1	0.928667	0.947333	0.963
36067	Anapc15	101897732	101897817	0.723777	36067	0.52	0.919333	0.806	1	0.913333	0.970667	0.836
36154	Lrrfip1	91112652	91112714	0.432412	36154	-0.390667	0.726	0.520667	0.708667	0.231333	0	0.5
36207	Nlrp14	107181670	107183252	0.882061	36207	0.942	0.990667	0.995333	0.994667	1	1	1
36295	Eif4g2	111076279	111076393	0.361078	36295	0.42	0.640667	0.636	0.612667	0.704667	0.827333	0.757
36388	Adam17	21361658	21361791	0.482383	36388	0.516667	0.92	0.960667	0.809333	0.982667	0.742667	1
36428	Ccp110	118732393	118732453	0.31862	36428	-0.212	0.333333	0.786667	0.349333	0.896667	1	0.887
36495	Josd2	44468305	44468417	0.240023	36495	-0.936667	-0.114	-0.639333	0.0226667	-0.333333	0	-0.814
36503	Josd2	44470858	44471307	0.211827	36503	0.749333	0.946	0.828	1	0.726667	1	0.943
36504	Josd2	44471112	44471307	0.7515	36504	0.713333	0.982667	0.879333	1	1	1	1
36613	Derl3	75893769	75893843	0.208526	36613	-0.608667	0.034	0.177333	0.193333	-0.73	0.333333	0
36965	Sfta2	35614480	35614529	0.341216	36965	-0.863333	-0.205333	-0.242667	1	0	0	0
36976	Sfta2	35650141	35650230	0.461443	36976	-0.547333	-0.168	0.204667	0.666667	0.333333	0.333333	0.5
37020	Gm29797	181658992	181659145	0.256567	37020	-0.328667	0.195333	0.419333	1	0	0	0.5
37203	Atf2	73846196	73846375	0.43556	37203	-0.288	0.487333	0.294667	0.622	0.702667	0.134	0.785
37219	Atf2	73880284	73880379	0.172784	37219	0.666667	1	1	0.868667	0.712667	0.716667	1
37678	Pttg1ip	77587250	77587303	0.558584	37678	0.666667	1	0.969333	1	0.861333	0.835333	0.921
37722	Cdc34	79685232	79685367	0.193999	37722	0.87	0.910667	0.957333	0.940667	0.865333	0.952667	0.982
37782	Elp5	69969492	69969588	0.267569	37782	0.946667	0.982667	0.972	0.992	0.948667	0.968667	0.982
37895	Ptbp1	79860116	79860194	0.375187	37895	-0.13	0.434667	0.200667	0.302667	0.173333	0.294	0.018
38283	Cd63	128912437	128912521	0.592553	38283	0.333333	1	1	0.666667	0.994	0.998667	0.998
38465	Matr3	35571842	35572935	0.854489	38465	0.604	0.96	0.962	0.943333	0.843333	0.940667	0.989
38671	Tex15	33516939	33517044	0.144784	38671	-0.525333	0.768667	-0.594667	0.190667	-0.722	0.307333	0
39223	Polr2c	94860443	94860496	0.416365	39223	0.984667	0.996	0.994	0.998667	1	0.99	0.997
39242	Setd6	95716920	95717041	0.184339	39242	-0.012	0.674	0.47	0.970667	0.333333	0	1
39243	Setd6	95717920	95718101	0.28003	39243	0.402	0.886	0.552667	0.974	1	0.603333	1
39245	Cnot1	95720642	95720777	0.23011	39245	0.958	0.995333	1	1	0.959333	0.99	0.978
39484	Emc8	120659004	120659074	0.308342	39484	0.953333	0.98	0.968667	0.992667	1	1	1

## Sheet: mfuzz6
ID	geneSymbol	exonStart_0base	exonEnd	membership	Growing	FGO	M2	X1CELL	X2CELL	X4CELL	X8CELL
472	Rce1	4623500	4623563	0.286723	0.876667	0.806	0.96	0.96	0.778667	0.748	0.906
528	Tmx3	90534381	90534438	0.14892	1	1	1	0.666667	0.674667	0.808	1
617	Ptpn2	67677709	67677862	0.883914	1	1	1	0.997333	0.98	0.979333	0.994
660	Napg	62980465	62980533	0.667993	0.488667	0.537333	0.775333	0.698	-0.208667	-0.333333	0.846
746	Rbm27	42325904	42326024	0.496465	1	0.904	0.934	0.913333	0.776	0.762667	1
842	Srp19	34334292	34334364	0.644325	0.976667	0.975333	0.991333	0.967333	0.583333	0.485333	0.845
866	Polr2d	31795287	31795383	0.658191	0.931333	0.894667	0.944	0.903333	0.825333	0.840667	0.907
899	Ino80c	24111714	24111782	0.365762	1	0.666667	1	1	0.524667	0.356	0.97
921	Ss18	14637391	14637484	0.367328	-0.454667	-0.292	-0.281333	-0.343333	-0.62	-0.632	-0.475
934	Esco1	10571954	10572142	0.48454	1	0.993333	0.984	1	0.924667	0.886	1
1245	Pigf	87008802	87008911	0.45227	0.957333	0.958	0.968667	0.964	0.933333	0.946	0.954
1277	Ndufaf7	78942068	78942282	0.806172	0.968	0.981333	0.968667	1	0.588667	0.748667	0.917
1293	Memo1	74217026	74217103	0.755485	0.958	1	0.962	0.97	0.573333	0.474667	0.886
1427	Nfya	48398981	48399065	0.318826	-0.554	-0.150667	-0.258667	-0.438	-0.960667	-0.666667	-0.5
1461	Rrp36	46672335	46672440	0.482935	0.939333	1	1	1	0.228667	-0.168	0.903
1649	Pfdn6	33940023	33940165	0.661611	1	0.996	1	1	0.938667	0.923333	0.98
1653	Ndufa7	33825600	33825650	0.278933	0.849333	0.631333	0.956667	1	0.519333	0.516667	0.722
1763	Fance	28322645	28322771	0.642612	0.579333	0.546	0.575333	0.680667	0.102	-0.034	0.475
1785	Atp6v0e	26695354	26695484	0.647013	1	1	0.996667	1	0.977333	0.984	0.991
1928	Psmb1	15477314	15477421	0.903353	0.999333	0.998667	0.999333	1	0.991333	0.992	0.997
2090	Usp16	87461964	87462140	0.968885	1	1	1	1	0.964	0.968	1
2091	Usp16	87464734	87464838	0.968111	1	1	1	1	0.953333	0.958	1
2092	Usp16	87464734	87464838	0.951319	1	1	1	1	0.952667	0.952667	1
2113	RP23-299N4.1	78253436	78253467	0.234346	0.242	0.69	0.446667	0.860667	0.144	0	0.453
2545	Fopnl	14311046	14311131	0.707828	0.842667	0.668667	0.880667	0.659333	0.0806667	0.13	0.537
2627	Atf7ip2	10234317	10234391	0.623009	0.666667	1	1	1	0.076	0.0173333	0.647
2718	Pcbp2	102485947	102486040	0.400339	0.31	0.323333	0.281333	0.328	-0.27	-0.0766667	0.037
2719	Pcbp2	102485947	102486040	0.66471	0.959333	0.959333	0.896667	0.975333	0.598	0.738	0.861
2744	Pfdn5	102326817	102326849	0.508435	0.967333	0.955333	0.963333	0.980667	0.911333	0.885333	0.97
2858	Pphln1	93455450	93455530	0.447267	0.962667	0.768	0.964667	0.908667	0.656	0.65	0.954
2860	Pphln1	93459671	93459791	0.588718	0.958667	0.873333	0.958667	0.906	0.748	0.759333	0.976
2862	Pphln1	93459671	93459791	0.761136	0.971333	0.962667	0.933333	0.921333	0.802	0.847333	0.939
2902	Creld2	88820528	88820639	0.75039	1	0.990667	1	1	0.851333	0.806667	1
2908	Creld2	88823066	88823162	0.952592	1	1	1	1	0.717333	0.706	0.953
2954	Ndufa6	82350978	82351094	0.264531	1	0.999333	0.947333	0.972	0.93	0.899333	0.974
2965	Pmm1	81956168	81956260	0.944221	1	1	1	1	0.890667	0.884	0.982
3161	C330027C09Rik	49013964	49014075	0.977204	1	0.979333	0.967333	0.993333	0.564	0.618667	0.955
3181	Mrpl13	55548141	55548235	0.343409	0.918667	0.77	0.946667	0.958667	0.656	0.504	0.97
3201	Eif3h	51796387	51796537	0.928387	0.992	1	0.996667	1	0.749333	0.826667	0.949
3472	Papola	105833099	105833162	0.619862	1	0.882	0.937333	0.928	-0.096	-0.130667	0.456
3655	Rbm25	83642401	83642519	0.401802	0.328	-0.121333	0.0453333	-0.11	-0.82	-0.979333	-0.353
3656	Rbm25	83642401	83642519	0.521835	0.562667	0.154	0.122	0.204667	-0.413333	-0.314667	0.181
3814	Zcrb1	93391050	93391158	0.542504	0.988	0.996667	0.994	0.972	0.822	0.772667	0.929
3817	Zcrb1	93391453	93391565	0.952434	0.988	0.998667	0.994667	0.99	0.778667	0.799333	0.937
3825	Zcrb1	93393706	93393764	0.727337	-0.912	-0.937333	-0.936	-0.925333	-0.983333	-0.979333	-0.937
3835	Lrr1	69171861	69171960	0.570906	0.994	0.987333	0.996	1	0.945333	0.932	0.978
3897	2700097O09Rik	55059456	55059578	0.190894	1	0.333333	0.965333	0.666667	0.373333	0.179333	0.797
3910	Strn3	51633578	51633719	0.266749	0.333333	-0.328	-0.333333	0.333333	-1	-0.53	-0.206
3911	Strn3	51643103	51643214	0.2158	0.333333	-0.518	-0.31	0.666667	-0.897333	-0.666667	-0.217
4043	Eef1d	75900690	75900762	0.850431	1	1	1	1	0.408667	0.356667	0.816
4100	Asxl2	3445451	3445454	0.349142	0	0.666667	0.666667	0.666667	-0.672	-0.117333	1
4148	Plpp1	112834858	112835013	0.673573	0.928667	0.917333	0.922	0.741333	-0.0753333	-0.408	0.938
4149	Plpp1	112851402	112851554	0.615482	0.769333	0.692667	0.726667	0.412	-0.364667	-0.0293333	0.925
4209	Ak6	100664050	100664196	0.287294	1	0.942667	1	1	0.922	0.934	0.964
4289	Papd4	93159644	93159688	0.429414	0.819333	0.940667	0.950667	0.923333	0.712667	0.637333	0.984
4634	Tmem14c	41018355	41018457	0.301771	0.998	0.992	0.996667	0.993333	0.984	0.975333	1
4637	Pak1ip1	41008885	41008938	0.945144	1	1	1	1	0.817333	0.876	0.986
4643	Cdk7	100716500	100716619	0.689361	0.979333	0.974	0.997333	0.898	0.733333	0.81	0.955
4655	Cdk7	100722679	100722713	0.939931	0.994	0.984	0.992	1	0.897333	0.903333	0.971
4742	Tdp2	24832009	24832095	0.903698	1	1	1	0.666667	-0.441333	-0.293333	0.899
5187	Psmd12	107494629	107494804	0.689174	1	0.996667	0.991333	1	0.718	0.851333	0.982
5262	Strada	106170953	106171077	0.373684	0.976667	0.960667	0.960667	0.870667	0.771333	0.666667	0.95
5281	Tlk2	105240360	105240456	0.198556	0.666667	1	0.822	1	0.648	0.666667	0.821
5460	Fbxl20	98115392	98115447	0.471965	0.666667	0.952667	0.976667	1	0.160667	0.516667	0.855
5526	Snf8	96046279	96046354	0.190536	0.658	0.606667	0.87	1	0.554	0.588667	0.769
5641	Ska2	87116144	87116190	0.483981	1	1	1	1	0.348667	0.126667	0.765
5717	Ap2b1	83364794	83364836	0.424807	-0.394667	-0.170667	0.00866667	-0.374	-1	-0.666667	0.032
6259	Epn2	61565821	61565894	0.146096	0	0.316667	-0.498667	0.187333	-0.333333	-0.333333	0.252
6351	Mrpl55	59204534	59204757	0.290436	0.751333	0.99	0.926	1	0.662667	0.768667	0.955
6352	Mrpl55	59204534	59204757	0.777369	0.978	0.994667	1	1	0.774	0.866667	0.96
6353	Mrpl55	59204555	59204757	0.302647	0.768	0.99	0.928	1	0.680667	0.776667	0.956
6354	Mrpl55	59204555	59204757	0.886491	0.981333	0.996667	1	1	0.852667	0.901333	0.972
6399	Gpbp1	111466850	111466970	0.795361	1	0.985333	0.994	0.986667	0.927333	0.952	0.989
6449	Skp1a	52236836	52236933	0.868677	0.99	0.989333	0.988667	0.992667	0.971333	0.97	0.986
6460	Skp1a	52243614	52243758	0.3998	0.98	0.988	0.984	0.985333	0.974667	0.974	0.981
6476	Cdkn2aipnl	51970143	51970243	0.612582	0.981333	0.985333	0.984667	0.942667	0.875333	0.896	1
6749	Xpo1	23293771	23293906	0.932825	1	1	1	1	0.911333	0.939333	1
6799	Trpt1	6997932	6998102	0.160787	0.566	-0.171333	0.567333	-0.120667	-0.282667	-0.295333	0.563
6870	Nf2	4780577	4780622	0.576984	-0.333333	0.196667	0	0.29	-0.884	-0.941333	0
6945	Drg1	3256542	3256712	0.896905	1	1	1	1	0.916	0.947333	0.99
7002	1110059G10Rik	122948924	122949069	0.557675	0.934	0.996	0.980667	1	0.835333	0.858667	0.927
7200	Nme6	109841475	109841515	0.767434	1	0.666667	0.984	1	-0.366	0.118667	0.815
7254	Fbxw23	109532476	109532595	0.371061	0.664667	0.654667	0.658	0.688	0.218667	0	1
7399	Tex264	106681867	106682163	0.559998	0.887333	0.970667	0.912667	0.851333	0.716	0.666667	0.925
7455	Chga	102555884	102555931	0.239644	0.072	0.607333	0.910667	0.667333	-0.0453333	0	1
7556	Atp1b3	96343267	96343375	0.943693	1	0.998	0.996667	0.998	0.585333	0.572667	0.908
7557	Atp1b3	96343267	96343375	0.948972	1	0.992667	1	0.989333	0.873333	0.884667	1
7559	Atp1b3	96345764	96345893	0.863259	1	0.982	1	0.981333	0.836667	0.888667	1
7601	Tfdp2	96290579	96290627	0.548452	0.562667	0.566667	0.598	0.73	0.258	0.174	0.734
8020	Bbs4	59323387	59323589	0.965576	1	0.985333	0.994	0.985333	0.370667	0.393333	0.861
8088	Sin3a	57081094	57081202	0.385337	1	0.961333	0.801333	0.432667	0.158667	0	1
8234	Rnf214	45899745	45900256	0.439278	1	0.972667	0.984667	0.933333	0.649333	0.757333	0.827
8258	Trappc4	44405242	44405346	0.469969	0.944	0.97	0.988667	0.944667	0.864	0.866	0.918
8404	Fam118b	35244613	35244706	0.663047	0.982667	1	0.962	0.928667	0.550667	0.396	1
8479	Sft2d1	8320599	8320681	0.310411	0.451333	1	0.581333	0.188	-0.132667	-0.115333	0.393
8576	Wdyhv1	58152596	58152745	0.454849	0.588667	0.666667	0.592667	1	0.201333	0.254667	0.734
8650	Clybl	122375881	122375983	0.732467	0.927333	0.991333	0.872	0.881333	-0.0573333	0.383333	0.888
8658	Clybl	122384197	122384322	0.937913	0.969333	0.994667	0.928	0.930667	0.166	0.410667	0.911
8759	Sugt1	79587953	79588011	0.588122	1	0.991333	0.994667	0.988	0.974	0.978667	0.992
8865	Bin3	70123840	70123881	0.488358	1	0.972667	0.934667	0.965333	0.562667	0.333333	1
9340	Appl1	26962805	26962877	0.383753	0.958	0.904	0.898667	0.87	0.762	0.716667	1
9430	Ap3m1	21045487	21045763	0.276081	0.560667	1	0.944667	0.924	0.514667	0.333333	1
9511	3830406C13Rik	12299721	12299782	0.23958	-0.62	-0.935333	-0.828667	-0.698667	-1	-1	-0.774
9565	U2surp	95500687	95500873	0.693337	1	0.908	1	0.985333	0.0653333	0.440667	0.736
9881	Meaf6	125107651	125107709	0.751585	-0.175333	-0.242	0.0446667	-0.118	-0.688	-0.630667	-0.17
9973	Dctd	48137257	48137374	0.671077	0.954	0.618	0.764667	0.792667	-0.208667	0.205333	0.848
9976	Dctd	48138781	48138878	0.607374	0.856667	0.598	0.696667	0.821333	-0.311333	0.194667	0.816
10472	Ccdc171	83635639	83635742	0.344542	0.894667	0.578667	0.662	0.867333	0.333333	0.333333	1
10501	Atp13a3	30322871	30322952	0.593476	1	0.984	1	0.948667	0.892667	0.900667	1
10616	Akap2	57883023	57883202	0.939427	0.992667	0.989333	1	0.980667	0.68	0.764	1
10690	Stx17	48140419	48140485	0.771534	0.886	0.992	0.888	0.918	0.666667	0.666667	0.917
10996	Mat2b	40684681	40684834	0.37516	1	0.996667	0.997333	0.994667	0.990667	0.988	1
11120	Terf1	15815885	15815972	0.976946	1	0.973333	0.974	0.99	0.65	0.688667	0.933
11189	Phf11d	59352650	59352782	0.354725	0.14	0.666667	0.609333	0.450667	-0.666667	0	0.719
11221	Nexn	152253611	152253803	0.292392	-0.927333	-0.923333	-0.898667	-0.932667	-0.953333	-0.96	-0.934
11239	Racgap1	99643392	99643523	0.370607	0.232	-0.175333	0.068	0.0746667	-0.373333	-0.546	0.028
11273	Supt3	45048281	45048392	0.272049	0.953333	0.972	0.64	1	0.575333	0.627333	0.846
11434	Psmb2	126684121	126684244	0.664665	0.994667	0.99	0.983333	0.989333	0.965333	0.973333	0.987
11589	Rpl18	45720293	45720487	0.578176	1	1	0.989333	1	0.932667	0.963333	0.986
11849	Ube2v2	15577014	15577140	0.775207	0.882	0.946667	0.896	1	0.55	0.682667	0.92
12240	Ubap2l	90001817	90001868	0.589835	0.891333	0.484667	0.505333	0.798	-0.200667	-0.388667	0.817
12294	Psmd4	95033481	95033546	0.606799	0.962	0.964667	0.974667	0.976	0.921333	0.932667	0.951
12545	Drc1	30345490	30345674	0.89028	0.333333	0.333333	0.333333	0.333333	-0.708	-0.333333	0.36
12546	Drc1	30348662	30348749	0.319628	0.666667	0.666667	0.493333	0.706	0.224667	0.116	1
12614	Sar1a	61686374	61686478	0.836802	1	1	1	1	0.952	0.972	0.997
12619	Camk2g	20745791	20745860	0.209874	0	0.358667	0.454	0.341333	0	0	0.5
12728	Gm12942	127127818	127127999	0.304419	0.680667	0.908	0.913333	0.909333	0.550667	0.333333	1
12807	Nrf1	30140215	30140271	0.414891	1	1	1	1	-0.074	0.044	0.421
13389	Celf1	91010392	91010578	0.320855	0.916	0.970667	0.865333	0.928	0.810667	0.843333	0.892
13470	Mpv17	31144893	31145278	0.316976	0	0	0.333333	0	-0.513333	-0.587333	-0.245
13471	Mpv17	31145239	31145278	0.281298	0	0	0.333333	0	-0.24	-0.464667	0.132
13619	Creb1	64559726	64559768	0.121848	-0.528667	0.0666667	-0.056	-0.6	-0.617333	-0.460667	-0.39
13718	Tmem116	121491075	121491214	0.303511	0.984667	0.834	0.870667	0.561333	0.333333	0	1
13724	Tmem116	121494203	121494277	0.45399	0.587333	0.804	0.942667	0.946	0.333333	0.333333	1
13860	Eif4e	138547658	138547754	0.459508	0.998	0.989333	0.991333	1	0.966	0.980667	0.993
13870	Ndufaf2	108081352	108081393	0.766858	0.794667	0.775333	0.829333	0.802667	0.616	0.684	0.814
14018	Fbxo34	47526204	47526314	0.235947	0.791333	0.772	0.865333	0.920667	0.686	0.666667	1
14040	Kat5	5608801	5608957	0.327604	0.219333	0.0373333	0.106667	-0.189333	-0.666667	-0.333333	-0.176
14059	Naa50	44157073	44157193	0.758225	0.997333	0.972	0.994667	0.984667	0.924	0.921333	0.974
14149	Srp9	182128683	182128752	0.727274	0.882	0.915333	0.907333	0.918	0.65	0.57	0.886
14250	Igbp1	100502994	100503190	0.884852	0.988	0.970667	0.96	1	0.666667	0.642667	1
14251	Igbp1	100505939	100506052	0.164766	0.984667	0.632667	0.947333	1	0.666667	0.740667	1
14351	Phkg2	127577974	127578029	0.235621	0.699333	0.523333	0.479333	0.876	0.276	0.458	0.745
14407	Gm2694	87513808	87513896	0.309932	-0.224	0.254667	0.109333	0.222667	-0.58	-0.716667	-0.238
14510	Fgfr1op	8192184	8192281	0.779238	1	1	0.927333	1	0.707333	0.792667	0.927
14661	Haus7	73446927	73447137	0.935194	1	1	0.965333	1	0.250667	0.245333	0.806
14715	Phf20	156267154	156267542	0.454316	0.973333	0.984667	0.982667	0.986667	0.94	0.958667	1
14799	Melk	44324199	44324268	0.649247	0.420667	0.682	0.736	0.696667	-0.0606667	0.0873333	0.794
15145	Preb	30955931	30956089	0.546544	0.708	0.904667	0.95	0.954667	-0.082	-0.510667	0.796
15479	Mtch2	90852815	90852866	0.204104	-0.0486667	0.127333	-0.246	-0.333333	-0.500667	-0.447333	-0.305
15908	2210013O21Rik	153728861	153728939	0.474865	0.2	0.136667	0.332	0.222	-0.922667	-0.333333	0.615
16051	Exo1	175886689	175886809	0.451828	1	0.978667	0.967333	0.981333	0.388667	0.206	0.735
16076	Zmpste24	121082820	121082973	0.510802	1	1	1	1	0.942	0.912667	0.994
16180	Gabpb2	95208839	95208936	0.219902	0.333333	0	1	0.333333	-0.326667	-0.0813333	0.194
16290	Macf1	123364056	123364074	0.684102	0.666667	0.333333	0.608667	0.666667	-1	-1	-0.08
16323	Trdmt1	13533383	13533493	0.808316	0.930667	0.716667	0.778667	0.685333	0	0	0.57
16342	AI481877	59099251	59099430	0.928469	1	0.969333	0.994667	1	0.136667	0.385333	0.801
16539	Cts3	61566714	61566877	0.253401	0.577333	0.525333	0.889333	0.143333	0.06	0	0.5
16721	Senp6	80098885	80098906	0.793275	0.605333	0.451333	0.594667	0.512	-0.399333	-0.483333	0.232
16998	Ube2i	25272537	25272765	0.261079	-0.115333	0.191333	0.111333	-0.118	-0.221333	-0.287333	0.1
17156	Lrriq3	155187663	155188390	0.424239	1	0.715333	0.65	0.929333	0.251333	0	1
17181	Tctex1d2	32425240	32425310	0.731367	0.862667	0.944	0.943333	0.906667	-0.149333	-0.044	0.466
17217	Trub2	29783311	29783373	0.626862	0.666667	0.666667	1	1	0.102667	0.0573333	0.732
17288	Zc3h11a	133653972	133654438	0.689815	1	0.942	1	0.782667	0.248	0.506667	1
17387	Tmem41b	109976594	109976733	0.929301	1	1	1	1	0.977333	0.975333	0.999
17471	Ccdc73	104914657	104914729	0.667967	1	0.94	0.842667	0.940667	0.557333	0.666667	1
17483	Ccdc73	104929522	104929558	0.372719	1	0.892	0.697333	0.831333	0.333333	0	1
17507	Aldh18a1	40569032	40569177	0.425461	0.168667	0.317333	0.398667	0.632667	-0.333333	0	0.5
17553	Acbd5	23075489	23075610	0.354982	1	1	0.911333	0.976	0.726	0.548667	1
17590	Psmd5	34866892	34867037	0.701335	0.995333	0.900667	0.986667	0.987333	0.703333	0.797333	0.933
17597	Otud5	7873839	7873953	0.337096	0.896	1	0.977333	0.934	0.764	0.798	0.858
17791	Fam188a	12400022	12400137	0.680963	0.931333	0.862	0.884	0.963333	0.562667	0.666667	1
17794	Fam188a	12403997	12404166	0.959018	0.666667	0.814	0.646	0.776667	-0.53	-0.390667	0.5
17797	Fam188a	12403997	12404168	0.728231	1	0.977333	0.965333	0.974667	0.402	0.214	1
17799	Fam188a	12403997	12404168	0.376016	0.859333	0.792	0.802	0.958667	0.444667	0.666667	1
17912	Ten1	116205610	116205768	0.964576	1	1	0.924	1	0.292667	0.396	0.855
17951	Llgl2	115854811	115854859	0.24369	0.534	0.907333	0.778	0.865333	0.499333	0.422667	0.694
18018	Tuft1	94639394	94639469	0.345979	0.666667	0.333333	-0.223333	0.333333	-0.797333	-0.333333	0.342
18052	Tbc1d23	57177931	57178020	0.180652	0.666667	1	1	1	0.666667	0.772667	1
18070	Snapc3	83427781	83427866	0.82282	0.944	1	0.972667	1	0.678	0.789333	0.936
18089	Bzw1	58404231	58404354	0.827139	1	0.977333	0.988	0.99	0.911333	0.907333	0.997
18253	Tex261	83771446	83771549	0.413906	0.973333	0.930667	0.942	0.604667	0.411333	0.494	0.928
18355	Taz	74288018	74288099	0.384817	0.933333	0.892667	0.95	0.922	0.376667	0.376667	0.612
18362	Taz	74288661	74288714	0.410359	0.5	0.682	0.838667	0.849333	-0.333333	-0.333333	0.163
18439	Exosc1	41924710	41924795	0.713066	0.989333	0.987333	0.97	1	0.778667	0.870667	0.955
18441	Exosc1	41925188	41925239	0.486148	0.945333	1	0.967333	0.938	0.802667	0.878	0.937
18447	Exosc1	41928024	41928113	0.631563	0.977333	0.974	0.95	1	0.566667	0.757333	0.902
18549	Tbc1d14	36591958	36592344	0.588888	0.763333	0.931333	0.445333	0.666	-0.11	0	0.5
18560	Gm16026	85272811	85272929	0.206283	0.333333	-0.532	0.847333	0.824667	-0.500667	-0.601333	0.122
18562	Gm16026	85272811	85272961	0.21773	0.333333	-0.6	0.733333	0.809333	-0.735333	-0.871333	-0.173
18594	Cep63	102590327	102590533	0.169563	-1	-0.763333	-0.52	-0.431333	-0.974667	-0.982667	-0.765
18773	Slc25a31	40720490	40720608	0.667528	0.982667	1	0.99	0.936	0.485333	0.637333	0.793
18818	Gm8817	167064836	167065005	0.516242	0.407333	0.723333	0.400667	0.383333	0	0	0.5
18876	Pam16	4617918	4618003	0.505063	0.974667	0.966667	0.972	0.941333	0.546	0.423333	0.8
19177	Mroh2b	4948972	4949155	0.91059	0.961333	0.98	0.858667	0.947333	0	0	1
19179	Mroh2b	4953273	4953339	0.700078	0.736667	0.722	0.688	0.623333	-0.208	0	1
19341	Zbtb43	33462265	33462357	0.317736	0.194667	1	0.654667	0.333333	-0.142667	-0.078	0.554
19542	Cd40	165066502	165066564	0.306026	0.666667	0.333333	0.333333	0	-0.234	-0.492667	0.5
19662	Zfp78	6375518	6375614	0.783572	1	0.936667	0.852667	0.698	0	0	1
20117	Smc1b	85127467	85127671	0.617696	1	0.926667	0.892667	0.953333	-0.002	0	0.5
20251	Lactb2	13627355	13627437	0.898334	1	1	1	1	0.816	0.882667	0.971
20397	Cul3	80269209	80269355	0.873641	1	1	1	1	0.974	0.984	1
20484	Diablo	123523254	123523375	0.855115	1	1	1	1	0.789333	0.873333	0.972
20485	Diablo	123523254	123523381	0.808277	1	1	1	1	0.829333	0.902	0.98
20516	Sae1	16327830	16327929	0.562855	0.885333	1	0.940667	0.487333	0.0526667	-0.0526667	0.799
20725	Psma3	70988423	70988489	0.279309	0.972667	0.994	0.958667	0.985333	0.948	0.952	0.971
21307	Dph6	114523043	114523138	0.507502	0.754667	0.829333	0.834	0.782667	0.147333	0.026	0.497
21363	Ankrd10	11620261	11620373	0.336953	-0.333333	-0.333333	-0.666667	-0.333333	-0.926667	-0.698	-0.253
21475	Vps25	101256008	101256097	0.955753	0.96	0.984	0.980667	0.973333	0.678	0.678	0.962
21501	2700029M09Rik	60893700	60893860	0.441145	0.9	0.948667	0.951333	0.920667	0.751333	0.653333	1
21503	2700029M09Rik	60893700	60893860	0.934898	0.605333	0.468667	0.596667	0.462	-0.588667	-0.432667	0.584
21504	2700029M09Rik	60893700	60893860	0.704899	0.308	0.290667	0.400667	0.162667	-0.735333	-0.638667	0.644
21505	2700029M09Rik	60895460	60895650	0.453935	0.978667	0.986667	0.986	0.961333	0.892667	0.844	1
21507	2700029M09Rik	60895460	60895650	0.980992	0.992667	0.988667	0.990667	0.987333	0.882667	0.894667	0.981
21517	2700029M09Rik	60900083	60900234	0.551704	0.890667	0.774667	0.797333	0.690667	0.00933333	0.405333	0.804
21523	2700029M09Rik	60903999	60904087	0.646872	0.826	0.778	0.761333	0.639333	0.266667	0.418667	0.862
21638	Gak	108616908	108617051	0.413472	1	1	1	1	0.872667	0.885333	0.931
21658	Yipf1	107336436	107336524	0.753689	0.963333	0.978667	0.988	1	0.578667	0.755333	0.924
21737	Samhd1	157101320	157101443	0.119426	-0.809333	-0.446	-0.506667	-0.885333	-0.783333	-0.869333	-0.565
21828	Trnau1ap	132325945	132326045	0.359184	1	1	1	1	0.508	0.424	0.72
21958	Cib1	80228161	80228280	0.838755	1	1	1	0.992	0.658	0.798667	0.987
21963	Cib1	80232343	80232378	0.400405	0.746667	0.912	0.879333	0.862	0.629333	0.716667	0.903
22143	Eif3i	129596873	129596939	0.89615	1	1	0.971333	1	0.878667	0.884	0.979
22427	Csad	102178780	102178832	0.228863	0.164	0.422667	0.342	-0.118	-0.333333	-0.333333	0.748
22556	Golt1b	142392329	142392421	0.286133	0.666667	0.666667	1	0.333333	-0.0673333	0.333333	0.748
22557	Golt1b	142393927	142394106	0.83866	1	1	1	1	0.841333	0.849333	0.941
22698	Gas5	161036207	161036244	0.373651	0.992667	1	0.992	0.984667	0.411333	0.647333	0.733
22699	Gas5	161036207	161036244	0.346313	0.333333	1	1	0.666667	-0.333333	-0.231333	0.229
22721	Gas5	161037123	161037164	0.359743	-0.254667	-0.052	0.04	0.0213333	-0.371333	-0.296	-0.074
22780	Ciapin1	94826634	94826708	0.552551	1	0.996	0.974667	0.996667	0.506667	0.76	0.979
22809	Paip2	35613322	35613502	0.566811	1	0.996667	0.997333	1	0.953333	0.943333	0.98
22870	Atrx	105911469	105911654	0.442301	0.0486667	0.492667	0.576667	0.829333	-0.356	-0.333333	0.691
22967	Fam234a	26225911	26226023	0.449772	0.333333	0.088	0.666667	0.333333	-1	-0.333333	0.098
23041	1700034H15Rik	191898272	191898826	0.57541	0.333333	0	0.333333	0	-0.59	-0.412667	0.007
23443	Pdss1	22929743	22929857	0.383714	0.848667	0.7	0.818	0.946	0.366	0.333333	0.589
23778	Pkig	163721127	163721301	0.525178	1	0.870667	1	0.969333	0.702	0.666667	0.871
23873	Aknad1	108775185	108775293	0.394449	0.485333	0.184	0.324	0.502	0	0	0.5
24024	Swi5	32281685	32281810	0.51838	0.99	0.967333	0.969333	0.963333	0.822667	0.772	0.923
24082	Cdca3	124831361	124831488	0.937111	1	1	1	0.990667	0.922667	0.919333	0.99
24092	Mrpl48	100559747	100559917	0.699632	0.989333	0.996	0.992667	0.995333	0.830667	0.870667	0.928
24180	Zmynd8	165852867	165852879	0.343231	-0.333333	-0.232	0.0293333	-0.00333333	-0.541333	-0.456	-0.22
24224	Gpcpd1	132568619	132568716	0.839406	1	0.972	0.986667	0.928	0.761333	0.804667	0.978
24290	Gfra4	131040398	131040475	0.705081	0.72	0.668667	0.441333	0.494	-0.380667	0	0.5
24712	Crem	3327493	3327591	0.405161	0.333333	0.43	0.168	0.666667	-0.332	-0.333333	0.085
24718	G3bp2	92063336	92063435	0.359053	-0.224	-0.042	-0.05	-0.0893333	-0.409333	-0.448	-0.251
24724	Map1lc3b	121593489	121593545	0.459981	1	1	1	1	0.992	0.996	0.998
24725	Map1lc3b	121593489	121593650	0.647446	1	1	1	1	0.927333	0.96	0.983
24861	Cfdp1	111830869	111830989	0.618356	0.990667	1	0.998	1	0.978	0.974	0.995
24962	Rnf121	102031493	102031601	0.633862	1	1	0.926	1	0.195333	0.336	0.634
25133	Nup98	102169362	102169503	0.445456	0.666667	0.797333	0.272	0.426667	-0.261333	0.00533333	0.739
25177	Rbbp6	122970946	122971127	0.153969	0.333333	0.687333	0.333333	1	0.172	0.298667	1
25179	Rbbp6	122997595	122997697	0.487332	0.333333	0.732	0.333333	0.666667	-0.301333	0.0286667	0.472
25359	Birc5	117849753	117849863	0.93604	0.878667	0.927333	0.905333	0.944	0.606	0.628	0.902
25376	Zfp410	84332934	84333024	0.420903	0.666667	1	0.965333	0.666667	-0.139333	0.196	0.443
25556	Rpl36	56613906	56614041	0.654829	0.994667	1	1	1	0.962	0.953333	0.987
26001	Trp53bp1	121209080	121209352	0.207277	0.744667	0.440667	0.481333	0.808	0.174667	0.333333	1
26189	Fam207a	77497362	77497513	0.78299	0.962667	0.98	1	1	0.776	0.771333	0.911
26540	Rrbp1	143950427	143950523	0.640954	1	1	1	0.787333	0.537333	0.52	0.901
26771	Aprt	122575401	122575535	0.77663	1	1	1	1	0.936667	0.918667	1
26813	Psmd14	61722709	61722761	0.980043	1	1	1	1	0.704667	0.742	0.984
26817	Psmd14	61722709	61722848	0.951712	1	1	1	1	0.0273333	0.329333	0.917
27454	Smim22	5007743	5007888	0.282335	0.398	0.838667	0.148	0.666667	0	0	0.56
27455	Smim22	5007773	5007888	0.166079	0.0706667	0.462667	0.0473333	0.666667	0	0	0.459
27492	Pim2	7882072	7882249	0.18812	1	0.797333	1	0.566	0.382	0.666667	1
27515	Scamp5	57447076	57447233	0.80821	1	0.666667	0.989333	1	-0.412	0.044	0.746
27537	Cpsf3l	155875137	155875366	0.428007	0.666667	1	0.924667	1	0.495333	0.481333	0.84
27538	Cpsf3l	155875228	155875366	0.549433	0.666667	1	0.808	0.666667	0.108667	0.34	0.659
27768	Park7	150903814	150903884	0.483254	0.967333	0.976	0.982667	1	0.918	0.947333	0.994
27799	Dnajc11	151969845	151969968	0.618872	0.822	0.964667	0.872667	0.709333	0.333333	0.333333	1
27800	Dnajc11	151970856	151970930	0.394988	0.841333	0.974	0.912	0.836	0.549333	0.333333	1
27855	Ndufs2	171235272	171235330	0.437559	0.972	0.727333	0.991333	1	0.324	0.616667	0.846
27927	Fmr1nb	68803604	68803693	0.905283	1	0.976	0.978	0.969333	0.810667	0.864	0.973
28151	Fam185a	21438699	21438838	0.239408	0.558667	0.155333	0.495333	0.532667	0.158	0	0.5
28235	Srpk2	23616326	23616390	0.555696	0.666667	0.906	0.631333	0.472	0	-0.0586667	0.5
28336	Rbm33	28342394	28342514	0.330172	0.0773333	0.755333	0.892	0.442667	-0.246667	-0.53	0.398
28346	Dnajb6	29748344	29748435	0.977987	0.996667	0.992667	0.997333	1	0.879333	0.904	0.981
28368	Ept1	30252709	30252784	0.920099	1	1	1	1	0.549333	0.522	0.891
28480	Slc4a1ap	31546179	31546266	0.848581	0.713333	0.939333	0.861333	0.834	0.25	0.295333	0.76
28505	Map7d2	159496034	159496309	0.356952	0.702	0.333333	0.666667	0.666667	0.184	0.0993333	0.78
28965	Ttc23	67662326	67662526	0.568799	0.99	0.665333	0.714667	0.539333	-0.036	0	0.5
29029	Sycp3	88466438	88466556	0.819232	1	1	1	1	0.888667	0.883333	0.96
29049	Ube2k	65571531	65571590	0.212703	0.938667	0.934667	0.950667	0.964667	0.907333	0.898667	1
29117	Naalad2	18398031	18398123	0.440967	0	0	0	0	-0.408	-0.456667	-0.219
29128	Arfrp1	181361000	181361472	0.343227	0.919333	0.333333	0.596	1	-0.280667	0.231333	0.792
29132	Arfrp1	181361390	181361472	0.154002	0.956	0.333333	0.624667	1	0.316667	0.490667	0.897
29313	Cope	70311627	70311696	0.621145	0.993333	1	0.99	1	0.846667	0.874	0.929
29441	Mob1b	88745041	88745150	0.281767	0.828667	0.938667	0.799333	0.868	0.672	0.727333	1
29576	Ndufs7	80253073	80253157	0.393681	0.909333	0.613333	0.931333	0.495333	0.201333	0.103333	0.647
29577	Ndufs7	80253078	80253157	0.454499	0.858	0.577333	0.896667	0.498	-0.0666667	-0.17	0.395
29631	Gm42669	107543919	107544013	0.740806	0.698667	0.772667	0.691333	0.723333	-0.333333	0	1
29701	Cops4	100541536	100541652	0.527714	0.995333	0.99	0.996	1	0.79	0.89	0.948
29703	Cops4	100543838	100543923	0.564121	0.991333	0.986667	0.993333	1	0.795333	0.886	0.939
29812	Lsm5	56703005	56703033	0.770498	1	0.989333	0.992667	1	0.508667	0.68	0.848
29814	Lsm5	56703313	56703409	0.391885	1	0.913333	0.963333	1	-0.0453333	-0.0473333	0.394
29816	Lsm5	56703317	56703409	0.610177	1	0.931333	0.968	1	-0.163333	-0.186	0.435
30392	Dppa3	122628576	122628809	0.656116	0.998667	0.998667	1	1	0.992667	0.994667	0.997
30405	Ppp1cc	122171821	122171926	0.963255	1	1	1	1	0.771333	0.769333	0.983
30602	Sfswap	129559468	129559621	0.712728	1	0.596	0.953333	1	-0.883333	-0.410667	0.28
30821	Prkrip1	136191899	136191985	0.683131	0.994667	0.998	0.985333	1	0.832	0.803333	0.935
30854	Fis1	136962998	136963131	0.972656	0.942	0.993333	0.966667	0.978667	0.446	0.521333	0.945
31142	Cdk8	146292623	146292767	0.239397	0.489333	0.848667	0.766667	0.838	0.397333	0.528667	0.918
31143	Cdk8	146292638	146292767	0.194645	0.451333	0.78	0.595333	0.728667	0.306667	0.472	0.911
31163	Pomp	147872565	147872659	0.953575	0.991333	0.996	0.981333	0.976	0.807333	0.828667	0.989
31509	Fam98c	29154418	29154531	0.582297	0.516	0.333333	0.242	0.666667	-0.311333	-0.185333	0.615
31604	Luc7l2	38598784	38598814	0.335047	0.0373333	0.535333	0.273333	0.334667	-0.217333	-0.5	0.274
31643	Ssbp1	40477922	40478011	0.882267	1	0.997333	0.992667	1	0.945333	0.963333	0.99
31781	Mrpl20	155803832	155803943	0.777086	1	1	1	1	0.902	0.891333	0.965
31818	AC168977.1	142981	143248	0.311042	1	1	1	0.961333	0.940667	0.962667	0.993
31845	Atp5d	80145218	80145307	0.886411	0.899333	0.968667	0.923333	0.894667	0.544	0.624667	0.825
31860	Stk31	49417188	49417547	0.366544	1	0.92	0.94	1	-0.23	0.333333	0.5
31887	Eif4g1	20674227	20674314	0.456489	0	0.333333	0.333333	0.333333	-0.527333	-0.694667	-0.055
31905	Cd209c	3944886	3945038	0.499403	0.618	0.598	0.585333	0.338	0.11	0	0.5
31966	Cops6	138162321	138162384	0.645476	0.991333	0.996667	0.996667	1	0.963333	0.956	0.986
32024	Nt5c3	56897774	56897829	0.281241	-0.448	-0.573333	-0.23	0	-1	-0.666667	0.031
32192	Atp5h	115418385	115418516	0.8143	0.998	0.998	0.996667	1	0.968667	0.980667	0.994
32193	Atp5h	115418385	115418550	0.842758	0.997333	0.997333	0.995333	1	0.962	0.976	0.994
32457	Zfp638	83979846	83979909	0.130458	0.573333	0.243333	0.721333	0.460667	0.333333	0.333333	0.569
32459	Zfp638	83981683	83981785	0.46787	-0.0926667	-0.116	-0.066	-0.312667	-0.588	-0.794	-0.101
32468	Alms1	85651262	85651418	0.371849	0.716	1	0.691333	0.849333	0.445333	0.464667	1
32487	Ino80e	126853488	126853580	0.202442	-0.44	-0.132667	-0.628	-0.819333	-0.967333	-0.842	-0.598
32564	Cct8	87494336	87494427	0.980387	1	1	0.996667	1	0.911333	0.925333	0.993
32600	Vps33b	80290447	80290564	0.463139	0.804667	0.872667	0.95	0.789333	0.503333	0.666667	0.798
32701	Uba3	97185340	97185395	0.566189	1	1	0.991333	0.989333	0.846667	0.823333	0.928
32806	Crbn	106794187	106794337	0.582936	0.96	0.874667	0.837333	0.97	0.666667	0.666667	0.963
33026	Atp6v1e1	120801042	120801137	0.521965	1	1	1	0.993333	0.940667	0.911333	0.995
33345	Ybx3	131375973	131376180	0.323843	0.242	0.558	0.499333	0.422667	-0.0686667	0.171333	0.686
33367	Calm2	87442695	87442726	0.786131	0.992	1	0.993333	0.970667	0.908667	0.92	0.968
33371	Minos1	139104989	139105099	0.582282	0.992	0.998	0.995333	0.997333	0.942667	0.932	0.974
33372	Minos1	139105855	139105903	0.974832	0.920667	0.986667	0.963333	0.956667	0.133333	0.252	0.803
33459	Plekha5	140580346	140580535	0.203075	-0.0673333	-0.192	-0.145333	-0.624667	-0.879333	-0.580667	-0.5
33493	Gtsf1	103428339	103428384	0.423078	0.952667	0.800667	0.95	0.956	0.548	0.333333	1
33557	Casc1	145183219	145183380	0.318825	0.0273333	0.895333	0.524	1	-0.666667	-0.666667	0
33972	Anapc16	59996447	59996614	0.948557	0.984667	0.974667	0.956	0.983333	0.493333	0.640667	0.925
33973	Anapc16	60002417	60002467	0.365878	0	0.515333	0.376667	0.515333	-0.683333	-0.107333	0.378
34435	Dpp7	25353607	25353726	0.46512	1	0	0.963333	0.333333	-1	-0.666667	0.199
34725	RP24-63G4.14	30735815	30735962	0.194968	0.441333	0.35	-0.052	0.652	0.002	-0.198667	0.336
34779	Ptgds	25468987	25469127	0.383666	0.666667	0.225333	0.738667	0.598	-0.41	0	1
34788	Lsm14a	34347925	34347982	0.691934	0.502	0.684	0.703333	0.679333	0.117333	0.074	0.76
34846	Pop4	38268470	38268659	0.148427	-0.986	-0.996667	-0.96	-0.926667	-1	-1	-0.983
34958	Tcp1	12917797	12917883	0.945672	1	1	1	0.974667	0.668667	0.745333	0.92
35247	Gtf2a1l	88689986	88690042	0.861248	0.988	0.934	0.974667	0.946	0.666667	0.666667	1
35350	Zfp758	22371990	22372088	0.266836	0.584667	-0.279333	0.224667	0.934	-0.594	-0.333333	0.377
35396	Tnfsf13b	10021372	10021429	0.250748	0.165333	0.240667	0.462667	0.301333	0.104	0.0173333	0.397
35654	Sec11a	80922346	80922384	0.401579	-0.988667	-0.989333	-0.986667	-0.987333	-0.992667	-0.995333	-0.988
35665	Sec11a	80927736	80927886	0.471904	0.992	0.992667	0.982	0.981333	0.969333	0.971333	0.989
35741	Mipep	60846383	60846503	0.63468	0.914	0.883333	0.902	0.965333	0.454667	0.666667	1
35815	Tmbim6	99399656	99399871	0.3622	-0.869333	-0.694667	-0.771333	-0.861333	-0.972	-0.982	-0.805
36165	Setd3	108119105	108119164	0.654801	0.422	0.845333	0.492667	0.700667	-0.262	0	0.589
36275	Dnm2	21490657	21490669	0.617253	1	1	0.910667	1	-0.348	-0.666667	0.5
36370	Far1	113551934	113552002	0.304743	1	0.472	0.811333	1	0.338	0.333333	1
36542	Epb41l2	25501823	25502387	0.24955	0.436	0.599333	0.707333	0.725333	0.178	0.333333	1
36544	Epb41l2	25504136	25504259	0.346284	0.876667	0.609333	0.588	0.782	0.239333	0	1
36568	Nfatc2ip	126387401	126387511	0.193186	0	0	0.666667	0.333333	-0.375333	-0.125333	0.802
36569	Nfatc2ip	126387611	126387756	0.215647	0	0.333333	0.333333	0.333333	-0.257333	-0.272	0.881
36595	Sgf29	126670629	126670694	0.92749	0.997333	1	0.992	0.968667	0.573333	0.535333	0.955
36608	Bola2	126696182	126696280	0.502212	0.984	1	1	1	0.874667	0.891333	0.936
36609	Bola2	126696220	126696280	0.184435	0.959333	1	0.666667	1	0.680667	0.691333	0.821
36946	Deaf1	141301599	141301689	0.115548	0.666667	0.0746667	0.666667	0.888667	0.336	0.294	0.518
36969	Sfta2	35616594	35616719	0.515455	0.966667	0.48	0.690667	0.705333	0	0	0.5
37019	Gm29797	181658619	181658895	0.164878	0.0553333	0.178	0.452	1	0	0	0.5
37185	9430038I01Rik	137387370	137387433	0.659622	0.932	0.816	0.850667	0.730667	-0.0713333	0.325333	0.665
37187	9430038I01Rik	137387539	137387701	0.887221	0.874667	0.732	0.722	0.627333	-0.154	-0.0833333	0.529
37197	Atf2	73823200	73823306	0.761723	1	1	0.97	0.980667	0.740667	0.846	1
37222	Atf2	73880284	73880381	0.609889	1	1	1	0.902667	0.786667	0.762667	1
37242	Bclaf1	20334498	20334645	0.365592	0.348667	0.305333	0.630667	0.432667	-0.172	0.109333	0.257
37249	Rpf2	40234821	40234898	0.620505	1	1	1	1	0.864667	0.864	0.936
37263	Raet1d	22370865	22371114	0.33048	0.828667	0.746	0.95	0.669333	0.333333	0	1
37524	Tbrg1	37652614	37652761	0.788589	1	1	1	1	0.890667	0.938667	0.991
37623	Fam13c	70498885	70498949	0.327816	0.389333	0.690667	0.694667	0.761333	0.173333	0.333333	0.5
37649	Coq5	115294826	115294915	0.893342	1	0.868667	0.954667	1	0.08	0.371333	0.943
37840	Zfp873	82058682	82058743	0.718072	1	0.972	0.971333	1	0.400667	0.666667	0.906
37887	Zfp961	71966099	71966160	0.50367	0.680667	0.862667	0.7	0.779333	0.288	0.451333	0.599
37943	Snrpf	93587997	93588123	0.659751	0.994667	1	1	0.998667	0.988	0.987333	0.997
38128	Lpin2	71222054	71222150	0.708692	0.836667	0.891333	0.868	0.906667	0	0	0.5
38133	Cpsf6	117355781	117355852	0.198735	0.666667	0.174	-0.389333	1	-0.47	-0.333333	0.404
38135	Cpsf6	117361773	117361884	0.28566	-0.633333	-0.578	-0.732	-0.594667	-0.804667	-0.851333	-0.489
38182	Tmem5	122090459	122090774	0.951453	1	1	1	1	0.710667	0.696667	0.957
38244	Stat6	127658356	127658461	0.897021	0.941333	0.932667	0.842667	0.907333	0	0	1
38461	Fkbp6	135344648	135344768	0.315603	0.980667	0.666667	0.964667	1	0.587333	0.495333	0.854
38484	Idnk	58162837	58162881	0.363599	-0.603333	-0.555333	-0.810667	-0.729333	-1	-0.941333	-0.778
38670	Nrg1	31949916	31949967	0.138144	0.23	-0.0586667	0.204	0.626667	0	0	0.5
38803	Snx6	54763619	54763725	0.574211	0.993333	0.996667	1	1	0.954	0.940667	0.984
38879	Zfp930	69226671	69226729	0.451179	1	0.986	0.963333	0.980667	0.705333	0.666667	0.838
38967	Thap7	17528934	17529075	0.634804	0.914	0.966667	0.916	0.975333	0.000666667	0.333333	0.599
38969	Thap7	17528934	17529075	0.842096	0.732	0.94	0.933333	0.775333	-0.151333	0	1
39136	Orc6	85301108	85301238	0.605852	1	0.961333	0.955333	0.924667	0.734	0.831333	1
39139	Orc6	85302795	85302959	0.77425	1	0.992667	0.99	0.987333	0.930667	0.953333	1
39140	Orc6	85302795	85302959	0.338296	1	0.984667	0.976667	0.99	0.955333	0.971333	0.994
39494	Emc8	120660783	120660860	0.765334	0.998	1	0.994	0.979333	0.929333	0.951333	0.989
39496	Emc8	120660834	120660860	0.248522	0.97	0.666667	0.94	0.848667	0.565333	0.696	0.904
39532	Ctu2	122479276	122479412	0.535595	1	1	0.666667	0.666667	0.164667	0.180667	1

## Sheet: mfuzz7
ID	geneSymbol	exonStart_0base	exonEnd	membership	Growing	FGO	M2	X1CELL	X2CELL	X4CELL	X8CELL
105	Bloc1s2	44143020	44143140	0.152433	0.918667	0.584667	0.372667	1	1	0.928667	0.976
171	Ide	37277740	37278013	0.699609	0.975333	0.856667	0.896667	0.890667	1	1	1
212	Sgms1	32142745	32142863	0.649622	0.94	0.889333	0.902667	0.83	0.979333	1	1
744	Rbm27	42313970	42314135	0.369953	0.907333	0.505333	0.522667	0.391333	0.579333	1	0.741
811	2010110K18Rik	34754483	34754569	0.389298	0.827333	-0.018	0.0506667	0.04	0.691333	0.333333	1
825	Nme5	34569797	34569898	0.401714	0.171333	-0.330667	-0.438	-0.246667	0.306	0.666667	0.864
826	Nme5	34571455	34571661	0.683091	0.559333	0.109333	0.074	0.206	0.636667	0.666667	0.603
829	Fam13b	34448025	34448121	0.410192	0.662	0.0806667	0.274667	0.431333	0.760667	1	1
836	Srp19	34331749	34331825	0.749055	0.981333	0.936667	0.946667	0.906667	1	0.994	0.996
880	Fhod3	25020661	25020757	0.262393	0.178	-0.197333	-0.372667	-0.573333	-0.333333	0	0
1198	Usp14	10017990	10018095	0.148188	1	0.986667	1	0.817333	1	1	0.94
1254	Prepl	85088339	85088875	0.479076	1	0.82	0.829333	0.606	1	1	0.904
1791	Tmem8	26120538	26120685	0.395728	0.54	0.49	0.222	-0.0253333	0.576667	1	0.716
1836	Tsr3	25242158	25242222	0.1473	0.942	0.333333	0.666667	1	0.87	0.966	0.947
1992	Tmem181a	6294923	6295034	0.446736	0.982667	0.844667	0.942	0.836	0.921333	1	1
2146	Arl13b	62801721	62801790	0.314272	0	-0.365333	-0.225333	-0.229333	0	0.333333	0
2206	Atg3	45166979	45167029	0.338458	1	0.836667	0.887333	0.847333	0.874	1	0.993
2356	Lsg1	30577798	30577997	0.243549	-0.628	-1	-0.988	-1	-0.905333	-0.637333	-0.897
2705	Cbx5	103215021	103215121	0.735471	-0.370667	-0.734	-0.832	-0.942667	-0.486667	-0.486	-0.302
2707	Cbx5	103215021	103215125	0.82185	-0.457333	-0.807333	-0.81	-0.958	-0.563333	-0.455333	-0.326
3011	Csnk1e	79424151	79424255	0.334404	0.666667	0.333333	0.666667	0.333333	0.818	0.73	1
3275	Fam173b	31605910	31606188	0.359734	0.386	0.342	0.0466667	-0.567333	0.333333	0.666667	0.469
3476	Tcl1	105218222	105218292	0.431369	0.996	0.992667	0.995333	0.991333	1	1	1
3481	Tcl1	105218222	105218513	0.475794	0.992667	0.986	0.991333	0.982	1	1	1
3583	Alkbh1	87441642	87441780	0.288385	0	-0.234667	-0.726	-0.666667	-0.0113333	0.467333	-0.219
3859	Gemin2	59021667	59021736	0.311934	1	0.333333	0.666667	0.666667	0.934667	0.810667	0.89
3948	Agr3	35926317	35926463	0.535653	0.064	-0.446	-0.548667	-0.62	0.288	0	0
3991	Iah1	21321333	21321455	0.805098	0.867333	0.628667	0.494	0.512667	0.888	1	1
4224	Gtf2h2	100486473	100486524	0.293835	1	0.950667	0.954	0.974	1	1	0.977
4364	Clptm1l	73618401	73618517	0.230113	1	0.892	0.898	0.97	1	1	0.962
4399	Nlrp4f	65182902	65183073	0.244397	0.995333	0.994	0.994	0.988	0.992667	1	1
4406	Cdc14b	64201331	64201448	0.214989	0.418667	-0.407333	0.0486667	0.352667	0.342	0.472667	0.653
4466	Ubqln1	58180821	58180905	0.35779	0.758667	0.510667	0.648	0.671333	0.842	0.923333	0.865
4508	Uimc1	55030952	55031016	0.187381	0.787333	0.428667	0.423333	0.806667	0.852	0.782667	1
4566	Susd3	49237423	49237612	0.386755	0.778	0.758	0.734	0.500667	0.912	0.92	1
4618	Adtrp	41814214	41814316	0.633149	1	0.910667	0.908	0.938	1	1	1
4626	Sycp2l	41157433	41157517	0.305503	0.333333	-0.852	-0.909333	-1	-0.666667	-0.333333	0
4861	Dip2c	9494833	9495001	0.861745	-0.154667	-0.780667	-0.799333	-0.874	-0.333333	0	0
4919	Stra13	120711843	120711895	0.220499	0.959333	0.716	0.936	0.809333	0.843333	1	0.975
5056	Sap30bp	115938009	115938057	0.189376	0.978667	0.979333	0.915333	0.907333	0.994667	0.963333	0.956
5084	Slc25a19	115627636	115627873	0.325472	-0.269333	-0.546	-0.892	-0.666667	-0.364667	0.333333	0
5085	Slc25a19	115627636	115627929	0.321831	-0.26	-0.536667	-0.854667	-0.666667	-0.382667	0.333333	0
5134	Nat9	115186748	115186834	0.256305	0.562	0.0586667	0.240667	-0.407333	0	0.666667	0.927
5136	Nat9	115186748	115186837	0.636831	0.614	0.148667	0.290667	-0.343333	0.666667	0.666667	0.923
5265	Strada	106184561	106184619	0.422437	-0.106667	-0.614667	-0.673333	-0.404	-0.333333	0	-0.099
5378	Nbr1	101572461	101572572	0.329306	-0.297333	-0.527333	-0.564667	-0.851333	-0.276	0	0.418
5394	Ccdc47	106203537	106203623	0.452864	0.951333	0.881333	0.943333	0.883333	1	1	1
5995	Rpain	70974899	70975040	0.362057	0.647333	0.383333	0.184667	0.394667	0.559333	1	0.898
5996	Rpain	70974993	70975040	0.256668	0.304	-0.451333	-0.434	-0.489333	-0.334	1	0.463
6064	Eif5a	69920340	69920422	0.222755	-0.851333	-0.92	-0.896	-0.936667	-0.913333	-0.885333	-0.869
6101	Mpdu1	69657935	69658021	0.678366	0.333333	0	0	-0.333333	0.437333	0.734667	0.779
6103	Mpdu1	69657935	69658056	0.774943	0.333333	0	0	-0.333333	0.292	0.432667	0.522
6271	Epn2	61577122	61577323	0.354564	0	-0.799333	-0.467333	-0.844667	0.333333	0	1
6341	Snap47	59442791	59442912	0.373486	-0.454667	-0.970667	-0.921333	-0.65	-0.333333	-0.333333	-0.091
6411	G3bp1	55498557	55498667	0.749568	0.985333	0.920667	0.88	0.838	1	1	1
6515	Brd2	34116597	34116689	0.475676	-0.472	-0.985333	-1	-0.921333	-0.463333	-0.257333	-0.656
6914	Pes1	3975528	3975645	0.216804	1	0.854667	0.845333	0.988667	1	1	1
7173	Setd2	110577121	110577289	0.478129	-0.333333	-1	-0.976667	-0.920667	-0.567333	0.0546667	-0.418
7174	Setd2	110577121	110577338	0.685291	-0.333333	-1	-0.98	-0.93	-0.449333	0.0773333	-0.09
7233	Fbxw18	109693169	109693379	0.216696	0.989333	0.997333	0.990667	0.946667	1	1	1
7422	Alas1	106237968	106238239	0.510796	0.276667	-0.129333	-0.307333	-0.628667	1	1	1
7423	Alas1	106238074	106238236	0.433205	0.302667	-0.136667	-0.251333	-0.370667	1	1	1
7424	Alas1	106238074	106238239	0.55127	0.514	0.240667	0.0853333	-0.203333	1	1	1
7444	Atp2c1	105494414	105494597	0.302212	-0.0173333	-0.982	-0.976667	-0.967333	-0.627333	-0.333333	0.5
7664	Trim43c	88840298	88840713	0.343206	0.666667	0.666667	0	0	0.844667	0.792	0.743
7665	Trim43c	88840298	88840713	0.386558	0.666667	0.666667	0	0	0.894	0.912	0.87
7834	Zfp280d	72329708	72329953	0.226838	-0.666667	-0.892	-0.912667	-0.876667	-0.776667	-0.666667	-0.868
7930	Csnk1g1	65921003	65921068	0.195155	-0.0593333	-0.333333	0.274	-0.666667	-0.106	0.333333	0.5
8169	Rdx	52068129	52068276	0.860471	1	0.996667	0.997333	0.996	1	1	1
8437	Ntm	29006253	29006289	0.119469	0	0.268	-0.676667	-0.256	0	0	0
8460	Jam2	84812898	84813098	0.261201	1	-0.655333	-0.146	-0.349333	0.117333	0	0.857
8821	Tsc22d1	76438946	76439108	0.651137	0.0586667	-0.740667	-0.73	-0.855333	-0.204	0	0.5
8884	Gnrh1	67746338	67746480	0.270704	0.987333	0.99	0.987333	0.948667	0.992667	1	1
8945	Dleu2	61643963	61644059	0.843651	0	-0.844	-0.844	-1	-0.105333	0.333333	0
9004	Eef1akmt1	57558033	57558116	0.634511	0.746667	0.282667	0.588667	0	0.792	0.983333	0.981
9151	Cbx7	79930585	79930629	0.207014	0.333333	0	-0.333333	0	0.243333	0.182667	0.016
9170	Ktn1	47734154	47734266	0.664102	-0.657333	-0.807333	-0.777333	-0.802	-0.644667	-0.561333	-0.528
9171	Ktn1	47734154	47734270	0.440202	-0.588667	-0.752667	-0.724	-0.768	-0.52	-0.401333	-0.342
9302	Pbrm1	31113848	31114004	0.471073	0.666667	0.333333	-0.404	-0.547333	0.616	0.497333	1
9472	Ccnb1	100785456	100785618	0.220502	0.998667	0.998	0.999333	0.991333	1	0.998667	1
9484	Nkiras1	18276695	18276806	0.786276	0.992	0.978667	0.980667	0.976667	0.990667	1	1
9489	Nkiras1	18277843	18278101	0.902254	0.936667	0.795333	0.802	0.746	0.952	1	1
9534	2700099C18Rik	94771856	94771960	0.313257	0.955333	0.955333	0.878	0.819333	0.961333	1	0.941
9553	Pum2	8733272	8733509	0.409748	-0.04	-0.0906667	-0.268	-0.282667	0.00466667	0.208	0.049
9611	Odf2	29890765	29891002	0.364328	-0.333333	-0.776667	-1	-0.918667	-0.480667	-0.666667	-0.553
10078	Cmpk1	114971291	114971358	0.237602	-0.938	-0.984667	-0.980667	-0.989333	-0.948	-0.931333	-0.982
10088	4930473A02Rik	130552352	130552435	0.231794	-0.268667	-0.072	-0.308	-0.782667	0	0	0
10161	Tarbp2	102521980	102522098	0.161679	0.994667	0.318	0.942	0.913333	1	1	1
10279	Dock7	98993646	98993736	0.304638	-0.333333	-0.912667	-0.811333	-0.903333	-0.677333	0	-0.5
10601	AI314180	58905003	58905107	0.278698	0.311333	-0.156667	-0.453333	-0.523333	0.333333	0	1
10676	Rprd1a	24509792	24509922	0.113109	1	0.333333	1	1	0.919333	0.979333	0.966
11021	Slx4ip	136947041	136947249	0.241218	-0.595333	-0.943333	-0.872	-0.923333	-0.323333	0	-0.588
11192	Gch1	47157408	47157493	0.517984	0.992	0.746667	0.802	0.827333	0.888	0.963333	0.954
11279	Iscu	113775217	113775328	0.819755	0.691333	0.226667	0.004	-0.0673333	0.76	0.901333	0.763
11280	Iscu	113776770	113776849	0.741292	0.54	-0.0226667	-0.147333	-0.004	0.666	0.797333	0.68
12217	Ska1	74206788	74206884	0.229907	0.991333	0.757333	0.935333	0.94	0.987333	1	1
12221	Uspl1	149187707	149187834	0.614985	0.333333	-0.333333	-0.647333	-0.616667	0.72	0.458667	1
12222	Uspl1	149187707	149187876	0.73633	0.666667	0.228667	-0.0686667	-0.445333	0.89	0.894	1
12470	Arfip1	84547933	84548035	0.698393	1	0.966	0.982	0.972	1	1	1
12489	Eif2b1	124573685	124573754	0.395771	0.984667	0.956	0.948667	0.970667	1	1	1
12573	Emsy	98639730	98639883	0.359717	-0.333333	-0.779333	-0.934	-1	0.570667	0.333333	0.331
12627	Gm17066	105112318	105112402	0.257125	0.122667	-0.865333	-0.896667	-0.901333	-0.694	-0.113333	-0.523
12646	Myo1b	51768649	51768736	0.272461	0	-0.408	-1	-0.802	0.334	-0.258667	-0.132
12737	Commd2	57650690	57650773	0.714586	0.988667	0.942667	0.963333	0.922	1	1	0.995
13227	Gm42890	105965080	105965152	0.690348	0.666667	0.333333	0	0	0.896	1	1
13278	Cyp2j12	96132994	96133157	0.506131	0.088	-0.897333	-0.482	-0.472667	0	0	0
13392	Eno1	150247830	150247939	0.830029	0.875333	0.408	0.234	0.184667	1	1	1
13863	Eif4e	138550262	138550326	0.476918	0.990667	0.986667	0.980667	0.960667	0.996667	1	0.998
13962	Gm2042	87955402	87955585	0.227489	0.934	0.927333	0.88	0.864	0.900667	1	1
13965	Gm2042	87955402	87955585	0.588129	0.972	0.955333	0.952	0.914	0.979333	1	1
13967	Gm2042	87956562	87956613	0.669056	0.127333	-0.394	-0.590667	-0.736	0.144667	0	0
14063	Ruvbl2	45422091	45422134	0.198719	0.666667	0.333333	0.487333	0	0.291333	0.560667	0.498
14151	Dclk2	86788621	86788634	0.624969	-0.131333	-0.698	-0.815333	-0.676	-0.0886667	0.333333	0
14231	Reg3d	78377109	78377247	0.142517	-0.151333	0.228	-0.193333	-0.772	0	0	0
14445	Fbxw21	109143277	109143402	0.279535	0.995333	0.993333	0.998	0.988	1	1	1
14489	Dkc1	75102421	75102565	0.421101	0.99	0.989333	0.982667	0.969333	1	1	1
14596	Oas1e	120794104	120794393	0.478188	0.997333	0.996667	0.992667	0.989333	1	1	1
14707	Phf20	156264280	156264360	0.231451	1	0.966667	0.946667	0.992667	1	1	1
14759	Tm2d2	25018065	25018153	0.383868	0.926	0.526	0.805333	0.758	0.906667	1	1
14760	Tm2d2	25018065	25018674	0.535352	0.56	-0.423333	0.126	-0.00733333	0.637333	1	1
15047	Utp14a	48277221	48277619	0.397925	0.952	0.634	0.312667	0.110667	0.916667	0.648	0.881
15126	Fbxw16	109436166	109436291	0.2886	0.996667	0.994	0.991333	0.973333	0.990667	1	1
15139	Fbxw16	109447786	109447950	0.345703	0.992667	0.949333	0.983333	0.974667	1	1	1
15155	Mcts1	38602575	38602673	0.230273	1	0.349333	1	0.333333	0.74	1	0.836
15373	Ptdss2	141143092	141143175	0.225087	1	0.666667	1	0.439333	0.839333	0.914667	0.919
15374	Ptdss2	141143092	141143175	0.37825	0.666667	0.333333	0.666667	0	0.832	0.81	0.721
15375	Ptdss2	141143092	141143175	0.271814	0.666667	0.333333	0.666667	0	0.874	0.570667	1
15459	Tsr2	151096164	151096255	0.500281	1	0.333333	0.666667	0	0.778	0.793333	0.986
15571	Rpgr	10176002	10176881	0.399727	0.452667	-0.148667	-0.528	-0.413333	0.681333	0.666667	0.127
15800	Malsu1	49075085	49075264	0.302877	0.640667	0.648	0.619333	0.08	0.676	0.924	0.85
15919	Sorbs2	45645760	45645852	0.843446	-0.313333	-0.888	-0.838667	-0.985333	-0.333333	0	0
15953	Kat6b	21624832	21624888	0.318805	0	-0.204667	-0.408667	-0.135333	0	0	0
15955	Kat6b	21624832	21625215	0.348329	0.666667	-0.614667	-0.389333	-0.238667	0.39	0.333333	0
16097	Vps26a	62480557	62480707	0.348391	0.97	0.968	0.941333	0.94	0.968	1	0.989
16190	Ccdc162	41678739	41678897	0.245066	-0.032	-0.925333	-0.846	-0.141333	0	0	0
16465	Cep85	134164627	134164757	0.6847	0.552	-0.226667	0.116	-0.246	0.391333	0.425333	0.682
16483	8030474K03Rik	101798101	101798156	0.244558	0.83	0.236	0.666667	0	0.374667	0.666667	0.918
16484	8030474K03Rik	101798101	101798165	0.352221	0.785333	0.118667	0.666667	0	0.538667	0.666667	0.894
16748	Mtmr2	13760417	13760488	0.860643	-0.333333	-0.812667	-0.770667	-0.895333	-0.482	-0.225333	-0.305
16882	Sycp1	102820538	102820682	0.144098	1	0.748	0.913333	0.977333	0.950667	0.973333	0.954
16934	Sh3rf3	59084981	59085035	0.318599	-0.103333	-0.240667	-0.044	-0.496	-0.0106667	0	0
17069	Klhl13	23294214	23294280	0.311708	-0.092	-0.720667	-0.503333	-0.729333	-0.333333	0	-0.5
17411	Ccna2	36566540	36566674	0.276427	0.995333	0.990667	0.974667	0.986	0.996	1	0.993
17421	Ccna2	36567723	36567931	0.237504	1	0.987333	0.984	0.992	0.996667	1	0.991
17422	Ccna2	36568587	36568811	0.19375	1	0.988	0.987333	0.990667	0.996	1	0.989
17731	Idh3g	73782005	73782103	0.202389	1	0.666667	1	0.666667	0.806	1	0.962
17809	Fam188a	12405859	12405920	0.361815	-0.322667	-0.655333	-0.698667	-0.914667	-0.638667	0	0
17981	Nop58	59688569	59688619	0.461992	-0.966	-1	-0.996	-1	-0.982	-0.972667	-0.949
18376	Cdk4	127064201	127064453	0.321125	0.672667	0.666667	0.666667	0.066	0.770667	1	0.919
18377	Cdk4	127064219	127064453	0.205761	0.766	0.666667	1	0.197333	0.813333	1	0.945
18433	Tpd52l2	181513038	181513087	0.81935	0.968667	0.943333	0.95	0.932667	0.976667	0.982667	0.986
18449	Exosc1	41928024	41928113	0.611896	0.983333	0.931333	0.941333	0.937333	0.958667	0.978	0.97
18551	Depdc7	104728082	104728210	0.184681	0.991333	0.991333	0.992667	0.952667	0.980667	1	1
18576	Haus2	120613050	120613120	0.495543	1	0.333333	0.666667	-0.333333	0.895333	1	0.92
18775	Slc25a31	40721506	40721661	0.67785	1	0.955333	0.97	0.924667	0.987333	1	1
19439	Bcas3	85361023	85361062	0.160532	-0.666667	-1	-0.436	-1	-0.626	-0.506	-0.701
19548	Tpx2	152848376	152848511	0.337145	-0.666667	-1	-0.988	-0.996	-0.711333	-0.579333	-0.895
19863	Diaph1	37906387	37906414	0.221568	0	-0.0426667	-0.545333	-0.588	-0.333333	0	0
19922	Calr	84845861	84846065	0.553309	0.996667	0.986	0.978667	0.956667	1	1	1
20537	Timm22	76409641	76409838	0.756089	0.699333	-0.024	-0.244	0	0.67	0.922	0.88
20622	Klhl15	94238048	94238157	0.549477	-0.666667	-1	-0.936667	-1	-0.7	-0.333333	-0.545
21062	3110009E18Rik	120166134	120166172	0.85492	0.997333	0.986667	0.988	0.986	1	1	1
21063	3110009E18Rik	120166134	120166172	0.461329	1	0.938667	0.988667	0.932667	1	1	1
21694	Gm19705	136677122	136677266	0.412348	-0.0953333	-0.974667	-0.448667	-0.512	0.07	0.333333	0
22068	Wdr3	100142212	100142260	0.332499	1	0.333333	0.618667	0.666667	0.798667	0.817333	0.927
22365	Exosc8	54731074	54731171	0.519216	1	0.989333	0.985333	0.986667	0.994667	1	0.994
22425	Csad	102178526	102178616	0.227416	0.601333	0.372	0.165333	0.244667	0.59	0.333333	0.5
22825	Kcnh1	192453613	192453702	0.822592	-0.136	-0.929333	-0.765333	-0.852667	0	0	0
22933	Nusap1	119633719	119633818	0.42188	0.774667	0.505333	0.607333	0.584	0.638667	0.722667	0.776
23055	Fmnl2	53128716	53128842	0.227319	-0.564667	-0.851333	-1	-0.759333	-0.792	-0.666667	-0.5
23156	Lingo2	35765049	35765156	0.253013	0.114	-0.45	-0.222667	-0.17	0.272	0	0
23360	Mllt10	18171042	18171075	0.847479	1	0.874667	0.860667	0.812	0.952667	1	1
23528	Magoh	107884916	107884999	0.270737	0.997333	0.992667	0.995333	0.996	0.996	0.998667	0.998
23762	Aim1l	134092049	134092209	0.282488	0.666667	0	0	0	0.732	0.225333	1
23768	Pkig	163659149	163659235	0.222527	0.666667	-0.864667	-0.696667	-0.172667	0.333333	0	-0.123
24160	Nktr	121738387	121740075	0.31024	-0.616667	-0.994	-0.993333	-0.992	-0.575333	-0.100667	-0.623
24385	Psmb7	38613431	38613490	0.136193	0.984	0.664	0.998	0.966	0.985333	0.996	0.994
24716	G3bp2	92055383	92055502	0.314209	0.986667	0.970667	0.960667	0.979333	1	1	1
24986	D7Ertd443e	134365355	134365423	0.361379	0.209333	-0.358	-0.740667	-0.380667	0.458	0	0.5
24987	D7Ertd443e	134365355	134365423	0.340912	0.386	0.0133333	-0.738	-0.522	0.223333	0	0.5
25235	Timm10	84827598	84827713	0.223156	0.988667	0.967333	0.955333	0.474	0.975333	1	0.989
25382	Zfp410	84340101	84340229	0.768088	0.826	0.468667	0.446	0.12	0.720667	0.984	0.91
25611	Rb1cc1	6223598	6223745	0.200756	0	-0.776	-0.969333	-0.333333	-0.162667	-0.333333	-0.353
25649	Myef2	125098796	125098847	0.403889	0.221333	-0.783333	-0.712	-0.870667	0.284667	0.42	-0.382
25663	Tbx19	165148249	165148320	0.348214	0.0506667	-0.220667	-0.565333	-0.561333	-0.333333	0	0
25706	Fam126b	58534484	58534652	0.669618	-0.206	-0.918667	-0.961333	-0.868	-0.404667	-0.333333	0
26354	Sapcd2	25373415	25373517	0.158394	0.666667	0.333333	0.666667	0	0.365333	0.482	0.636
26456	1700030N03Rik	3153930	3154009	0.266963	-0.236667	-0.303333	-0.438	-0.491333	-0.353333	0	0
26497	Abcf2	24568204	24568315	0.631623	0.918	0.861333	0.782667	0.742	0.989333	1	1
26671	Emg1	124704938	124705088	0.388336	0.984	0.937333	0.983333	0.909333	0.998667	0.994667	0.989
26707	Ralgps2	156892907	156893012	0.722346	-0.602	-0.837333	-0.920667	-0.857333	-0.691333	-0.569333	-0.606
26788	Zfp957	79223378	79223876	0.296955	0.890667	0.606667	0.589333	0.515333	0.882667	0.654	1
27001	Gpr19	134877216	134877334	0.322778	-0.046	-0.196667	-0.940667	-0.846	0.333333	0	0
27083	Rbm39	156177632	156177906	0.200304	1	-0.00333333	0.0466667	0.580667	0.901333	0.729333	0.451
27163	Gm14553	35294984	35295097	0.382228	0.333333	-0.272	-0.526667	-0.462	0.333333	0	0
27181	Ptpn1	167975308	167975529	0.142095	0.773333	0.870667	0.848667	0.022	0.766	0.678	0.913
27194	Cyp7b1	18079304	18079480	0.211897	0.658667	0.197333	0.125333	-0.283333	0.524	0.666667	0
27380	Polb	22645044	22645094	0.216655	0.84	0.720667	0.436	0.718	0.702667	0.914	0.933
27506	Guca1a	47395547	47395697	0.660391	0.666667	0.424	0.333333	0	0.892667	0.849333	0.938
27607	Oog2	144194808	144195369	0.642885	0.445333	-0.018	-0.0453333	-0.218667	0.605333	1	1
27769	Park7	150903814	150903884	0.606703	0.856	0.598	0.36	0.526	0.866667	0.964	0.893
27771	Park7	150905249	150905309	0.45217	0.774	-0.206667	0.00866667	0.348	0.866667	0.895333	0.792
27772	Park7	150905249	150905309	0.187502	0.974	0.991333	0.950667	0.852667	0.984	0.958	0.993
27798	Dnajc11	151969845	151969968	0.262364	0.588667	0.567333	0.522667	0.502	0.57	0.666667	0.712
27805	Nol9	152046546	152046644	0.200509	0.666667	0.650667	0.619333	-0.456	0.630667	1	0.5
27896	Ube2j2	155946254	155946417	0.683175	0.862	0.0746667	-0.333333	-0.666667	0.675333	0.927333	0.567
28033	Rundc3b	8512260	8512407	0.282262	0.068	-0.596	-0.468667	-0.683333	-0.444667	-0.333333	0
28117	Cd36	17835617	17835671	0.566928	-0.0206667	-0.294	-0.362	-0.518667	0.098	0.333333	0
28166	Fbxl13	21524453	21524552	0.187957	0	-0.333333	-0.416	0	0.088	0	0.297
28657	Mknk1	115864538	115864612	0.22674	1	0.839333	0.898667	0.982667	1	1	1
28661	Mknk1	115874619	115874814	0.607582	0.972	0.716667	0.844	0.516667	1	1	1
28742	Pemt	60031712	60031820	0.232158	1	0.666667	1	0.666667	0.878667	0.927333	0.981
28994	Ing1	11557002	11557045	0.401854	0.666667	-0.0986667	-0.074	0.266667	0.445333	0.666667	1
29035	Smim14	65450711	65450817	0.311565	-0.256667	-0.648667	-0.750667	-0.707333	0.333333	0	0
29052	Ube2k	65581385	65581468	0.522313	0.994667	0.99	0.987333	0.976667	0.992	1	1
29149	Arfrp1	181364604	181364698	0.228769	1	0.333333	0.666667	0.666667	0.606667	0.958	0.964
29188	Zar1	72578271	72578346	0.752218	0.989333	0.973333	0.967333	0.964667	1	1	1
29190	Zar1	72578425	72578518	0.337425	0.944	0.943333	0.928	0.876	0.95	1	1
29211	Ociad1	73310273	73310426	0.221524	0.971333	0.979333	0.967333	0.938667	0.969333	1	0.991
29368	AY512915	95315916	95316042	0.415057	0.148667	-0.857333	-0.722	-0.962	-0.666667	0	0
29390	Svopl	38041070	38041162	0.218405	0.372	-0.185333	-0.157333	-0.171333	0.333333	0	0
29446	Fbxw24	109608037	109608196	0.273582	0.998	0.998667	0.998	0.994667	1	1	1
29665	Pusl1	155889668	155889723	0.21469	1	0.209333	0.510667	0.729333	0.790667	1	0.674
29858	Ywhaq	21394964	21395060	0.100968	0.997333	0.995333	0.918	1	0.992	0.993333	0.987
29991	Bmi1	18682980	18683031	0.252701	1	0.909333	0.886	0.981333	1	1	1
30071	Chek2	110866937	110867053	0.428409	0.666667	0.666667	0.325333	0	0.74	0.896	0.887
30120	RP23-348E10.3	31496078	31496337	0.32996	0.342667	-0.250667	-0.810667	-0.472	0.333333	0	0
30584	1600020E01Rik	86563431	86563537	0.639557	1	0.666667	0.629333	0.666667	0.850667	0.916	0.9
30804	Rasa4	136107070	136107191	0.265701	0.994667	0.998667	0.987333	0.984667	1	1	1
31122	Tax1bp1	52739543	52739729	0.270147	1	0.965333	0.974667	0.983333	0.979333	1	1
31157	Chek1	36723796	36724020	0.245024	1	0.972	0.980667	0.985333	1	1	0.985
31375	Ndufa5	24522658	24522775	0.753901	0.986667	0.886	0.890667	0.850667	0.933333	0.978667	0.996
31458	Mest	30740239	30740343	0.325884	-0.219333	-0.691333	-0.514667	-0.803333	-0.403333	0.333333	0.5
31459	Mest	30740239	30740343	0.758547	0.257333	-0.239333	-0.322667	-0.223333	0.313333	0.333333	0.5
31531	Chchd3	32852144	32852215	0.34921	0.976667	0.95	0.980667	0.950667	1	1	1
31668	Afmid	117834766	117834852	0.410147	0.877333	0.570667	0.225333	0.269333	0.605333	0.666667	0.88
31813	AC168977.1	130718	130861	0.139916	0.666667	1	1	0	0.938	0.982667	0.988
31820	AC168977.1	145843	146012	0.219375	0.333333	0.666667	0.333333	-0.333333	0.81	0.786	0.962
32048	Pafah1b3	25296120	25296243	0.314985	0.798	0.284667	0.958667	0.144	1	1	1
32050	Pafah1b3	25296320	25296437	0.28427	0.812667	0.618	0.958	0.415333	1	1	1
32122	Smarcad1	65043835	65044108	0.75029	-0.0413333	-0.936667	-0.840667	-0.972	0.407333	0.358	0.504
32134	C130060K24Rik	65452879	65453115	0.779834	0.151333	-0.813333	-0.784	-0.784667	0	0	0
32185	Rps19	24888281	24888465	0.178001	1	1	1	0.602	0.966	0.99	0.994
32201	Trim33	103353566	103353617	0.439488	0.625333	0.144667	0.415333	0.325333	0.688667	0.706	0.553
32209	Lrif1	106731662	106733142	0.330672	0.0673333	-0.282	-0.00533333	-0.597333	0.616	0.836667	0.347
32432	Tfb2m	179545366	179545458	0.542479	-0.666667	-0.984667	-1	-1	-0.774	-0.776667	-0.82
32470	Ldhc	46875675	46875793	0.653275	0.984667	0.659333	0.628	0.418	0.756	1	1
33252	Rhno1	128362057	128362184	0.407184	0.192	-0.466667	-0.199333	-0.438667	0.324667	1	1
33517	Ints10	68824189	68824267	0.348625	0.666667	-0.432667	-0.371333	-0.666667	0.333333	0	0
33678	Fam60a	148941677	148941800	0.40518	0	-0.666667	-0.896667	-1	1	0.333333	1
33742	Mdm2	117709653	117709784	0.479242	-0.26	-0.789333	-0.666	-0.642	-0.254	0.156	0.203
34276	Ercc1	19355100	19355179	0.220902	1	0.333333	0.898667	0.666667	0.796	0.893333	1
34497	Nlrp4a	26449246	26450819	0.387841	0.988667	0.972	0.992	0.96	1	1	1
34616	Med29	28391089	28391148	0.336112	1	0.642667	0.930667	0.333333	0.945333	0.914667	0.958
34617	Pak4	28570171	28570313	0.646118	-0.333333	-0.814667	-0.826667	-0.812667	-0.333333	-0.333333	0
34761	Gtf2h3	124594762	124594831	0.311221	1	0.962	0.968667	0.958667	0.984	0.972667	0.987
34833	Gm29129	36572361	36572472	0.454534	-0.0166667	-0.331333	-0.150667	-0.573333	0	0.333333	0
34931	Cacul1	60537413	60537503	0.351204	0.0873333	-0.41	0.153333	-0.514	0.310667	0.313333	0.67
35195	Tsg101	46901026	46901118	0.484951	0.878	0.838	0.808667	0.808667	0.915333	0.959333	0.938
35423	Snrpa1	66070118	66070198	0.760876	0.8	0.500667	0.563333	0.505333	0.917333	0.947333	0.996
35786	Mtf2	108069161	108069363	0.78796	0.540667	0.168667	0.206	0.0893333	0.457333	0.651333	0.764
35790	Mtf2	108069161	108069523	0.906831	0.535333	-0.179333	-0.0546667	-0.248	0.448667	0.61	0.663
35794	Mtf2	108073306	108073454	0.80617	-0.256	-0.825333	-0.713333	-0.749333	-0.316	-0.042	-0.097
35873	Picalm	90182218	90182368	0.811037	0	-0.884	-0.912	-0.91	0.252667	0.333333	0.205
35880	Rnft1	86486655	86486732	0.374204	0.936667	0.758667	0.662667	0.755333	0.878	0.824667	0.956
35900	Phf20l1	66597676	66597754	0.497386	0.331333	-0.400667	-0.000666667	-0.503333	0.176667	0.666667	0.183
35951	Lsm1	25793676	25793792	0.853017	0.988667	0.840667	0.892667	0.835333	0.976	1	1
36039	Neil3	53609727	53609812	0.852045	-0.0673333	-0.411333	-0.500667	-0.536	0	0	0
36066	Anapc15	101897732	101897817	0.281161	0.874667	0.859333	0.918	0.672667	0.983333	1	0.966
36167	Setd3	108167272	108167395	0.825408	0	-0.821333	-0.720667	-0.706	-0.0966667	0.016	0
36252	Dnajc24	105970447	105970516	0.36725	0.849333	0.333333	0.666667	0	0.911333	0.645333	0.84
36256	Dnajc24	105980981	105981120	0.662606	0.919333	0.610667	0.530667	0.333333	0.767333	0.827333	0.848
36277	Srm	148592481	148592574	0.152091	0.947333	0.634667	0.969333	0.874667	0.895333	1	0.929
36298	Eif4g2	111080898	111080964	0.808547	1	0.889333	0.833333	0.822	0.97	1	1
36683	Bcl7c	127707175	127707304	0.77554	1	0.972	0.958	0.960667	1	1	1
36684	Bcl7c	127707175	127707337	0.790767	1	0.973333	0.960667	0.961333	1	1	1
36764	Ate1	130503721	130503850	0.59813	-0.333333	-0.784	-0.704667	-0.882	-0.525333	-0.525333	-0.312
36857	Usp7	8691555	8691675	0.531015	0.968667	0.91	0.914667	0.776667	1	1	1
36859	Usp7	8715744	8715919	0.556908	-0.911333	-0.994667	-0.967333	-0.982667	-0.936667	-0.940667	-0.912
36870	Tubgcp2	139997971	139998100	0.213445	1	0.561333	0.89	0.333333	0.749333	0.865333	0.748
36873	Zfp511	140037219	140037421	0.169424	0.974667	0.904667	0.598	0.918	0.901333	1	1
36874	Zfp511	140037515	140037640	0.30209	1	0.774	0.807333	0.944	1	1	1
37576	Fbxw15	109558145	109558304	0.297002	0.999333	0.994	0.997333	0.998	1	1	1
37608	Ank3	69986082	69988632	0.52294	1	-0.646	-0.586	-0.754	1	0.333333	0.5
37609	Ank3	69986088	69993762	0.652358	1	-0.755333	-0.662667	-0.801333	1	0.666667	0.5
37920	Pan3	147503084	147503202	0.283008	-0.094	-0.918	-0.82	-0.918	-0.163333	0.333333	-0.641
37950	Fgd6	94100401	94100553	0.291194	0.991333	0.981333	0.99	0.919333	1	1	1
38297	Usp5	124816983	124817068	0.735066	0.814667	0.518667	0.581333	0.349333	0.745333	1	1
38338	Pet100	3622592	3622625	0.17645	1	0.333333	1	0.666667	0.887333	0.926	0.864
38394	Abhd13	9982863	9982970	0.222268	0.311333	-0.243333	-0.408	0.276667	0.333333	0.333333	0.467
38454	Tfdp1	13369458	13369580	0.740345	1	0.960667	0.951333	0.918	1	1	1
38611	Plpp5	25722429	25722600	0.645207	0.775333	0.324667	0.286	0.230667	0.551333	1	1
38612	Plpp5	25722471	25722600	0.705459	0.621333	-0.0406667	-0.038	-0.163333	0.398667	1	1
38649	Ahsa2	23491474	23491582	0.80993	0.784	0.236	0.285333	-0.250667	0.857333	1	1
38724	Micu3	40340297	40340329	0.867654	0	-0.544667	-0.487333	-0.714667	0	0	0
38778	RP23-112D14.3	50386019	50386188	0.383909	0	-0.321333	-0.586	-0.24	0	0	0
38781	Txlng	162784321	162784414	0.458648	1	0.701333	0.748	0.788667	1	1	0.889
39029	Lsm6	78812975	78813080	0.143721	0.991333	0.996	0.992	0.934	1	1	0.974
39061	Usp38	81000396	81000512	0.214533	0.333333	-0.333333	-0.666667	-0.599333	0.0146667	0.305333	-0.5
39319	Tmem208	105328607	105328692	0.551847	1	0.333333	0.666667	0.333333	0.818667	0.844667	0.864
39578	Hnrnph2	134602917	134602962	0.60229	0	-1	-1	-0.952667	-0.415333	-0.0686667	-0.398
39590	Tomm20	126939871	126939953	0.310346	0.984	0.666667	1	0.666667	0.991333	0.980667	0.99

## Sheet: mfuzz8
ID	geneSymbol	exonStart_0base	exonEnd	membership	Growing	FGO	M2	X1CELL	X2CELL	X4CELL	X8CELL
83	Fgf8	45741910	45741997	0.504803	0.306667	0.116667	0.381333	0.242667	0.333333	0	0
222	Mbl2	30238386	30238455	0.859529	0.946	0.894667	0.928	0.926	0.873333	0.666667	0.5
324	Gm15962	12718471	12718516	0.54037	0.776667	0.366	0.558	0.962667	0.666667	0	0
393	RP23-385G14.1	8477282	8477391	0.465184	0.815333	0.492667	0.336667	0.484	0.881333	0	0
466	Gm21844	4804833	4804881	0.592845	0.548	0.688667	0.728667	0.563333	0.666667	0.333333	0
1315	Clip4	71849891	71849964	0.822043	1	0.922667	0.875333	0.978	1	0.666667	0.5
1360	Ranbp3	56701448	56701541	0.599398	0.585333	0.912	0.867333	0.98	0.706667	0.333333	0.134
1414	Dazl	50284995	50285046	0.987237	0.992	0.986	0.99	0.991333	0.910667	-0.000666667	-0.2
1696	Ndufv3	31527309	31528401	0.174565	-0.94	-0.188667	-0.634	-0.712667	-0.696667	-0.959333	-0.972
1735	Kctd20	28957878	28958057	0.147991	0.333333	0.651333	0.542	-0.667333	0.604	-0.155333	-0.314
1918	Tbp	15501153	15501202	0.369246	0.729333	0.596667	0.646	0.256	0.368	-0.0253333	0.014
1976	Mpc1	8288599	8288738	0.301019	-0.954	-0.942667	-0.940667	-0.982667	-0.931333	-1	-0.982
1978	Mpc1	8293414	8293495	0.175159	-0.333333	-0.0886667	-0.196	-0.0706667	-0.166667	-0.29	-0.3
2004	Tulp4	6124170	6124248	0.474489	0.534	0.357333	0.786667	0.648	0.948	0.0453333	0.104
2116	RP23-299N4.1	78253436	78253467	0.855159	0.456	0.653333	0.602	0.572667	0.565333	0	0.079
2238	B4galt4	38763068	38763129	0.934512	0.606	0.538667	0.512	0.646667	0.666667	0	0
2239	B4galt4	38763068	38763129	0.691579	0.467333	0.684	0.872	0.856	0.610667	0	0
2240	B4galt4	38763068	38763191	0.959286	0.822667	0.873333	0.847333	0.869333	1	0	0
2267	Fbxo40	36968826	36970743	0.265406	0.134	0.812667	0.190667	0.523333	0.666667	0	0
2340	Pigx	32098700	32098796	0.147049	-0.927333	-0.826	-0.658	-0.34	-0.657333	-1	-0.841
2735	Aaas	102338640	102338725	0.48822	0.982	0.982667	0.982	0.983333	0.831333	0.726667	0.631
2826	Ccnt1	98546744	98546908	0.636606	0.666667	1	0.878	0.858	0.779333	0.443333	0.316
3000	Dnal4	79765786	79765853	0.802401	0.0573333	0.418	0.222667	0.440667	0.506	-0.666667	-0.591
3237	Gm15941	37427394	37427465	0.829778	0.666667	0.554667	0.803333	0.897333	0.666667	0	0
3434	Cinp	110876840	110876970	0.409781	1	0.969333	0.904	1	0.962667	0.894	0.829
3455	Evl	108683347	108683410	0.724405	0.906667	0.966667	0.734667	0.902	0.868667	0.463333	0.5
3491	Tcl1b5	105178919	105179090	0.984096	0.966	0.941333	0.946667	0.956667	0.98	0	0
3725	Tnrc6b	80747405	80747473	0.546772	0.732667	0.647333	0.776	0.742667	0.358667	0	-0.092
3731	Tnrc6b	80918510	80918606	0.229236	0.139333	0.238667	0.754	0.873333	0.395333	0	0
3777	Atl1	69960547	69960562	0.943607	0.97	0.971333	0.978667	0.979333	1	0.333333	0
3797	Klhdc1	69258568	69258627	0.399498	0.666667	0.906667	0.912	0.930667	0.761333	0.333333	0.5
3826	Zcrb1	93395586	93395615	0.448017	0.985333	0.949333	0.965333	0.978667	0.968667	0.888	0.76
3837	Lrr1	69174391	69175113	0.74773	1	0.998	1	0.999333	0.706667	0.332	0.179
3952	Agr3	35934381	35934445	0.97247	0.964667	0.851333	0.984667	0.947333	1	0	0
4147	Plpp1	112834858	112835013	0.634537	0.333333	1	0.956	1	0.553333	-0.666667	-0.456
4247	Arhgef28	97939459	97939560	0.201303	0.0593333	0.515333	0.62	1	0.333333	0	0
4275	Iqgap2	95628946	95629055	0.361277	0.94	0.907333	0.841333	0.967333	1	0	0.5
4325	Gm815	26886378	26886484	0.820815	0.548	0.732667	0.836	0.894	0.666667	0	0
4431	Zcchc6	59778751	59778815	0.517207	0.155333	-0.086	0.0426667	0.416	0.259333	-0.276	-0.518
4487	Pdlim7	55507863	55507880	0.265189	-0.442667	-0.578	-0.365333	-0.932667	-0.666667	-1	-1
4488	Pdlim7	55507863	55507880	0.3219	0.796	0.556	0.881333	0.756667	0.333333	0	0
4596	Kdm1b	47074353	47074428	0.337227	0.666667	0.823333	0.916667	0.811333	1	0.666667	0.5
4671	Snrnp48	38216324	38216513	0.366137	1	1	1	1	0.811333	0.562	0.646
4753	Sypl	32966449	32966621	0.171542	-0.998667	-0.993333	-0.99	-0.978	-0.982	-1	-0.996
4850	Rab3il1	10028284	10028503	0.733664	0.267333	0.253333	0.388	0.247333	0.475333	-0.104667	-0.418
5216	Cep95	106804992	106805121	0.874031	1	0.783333	0.91	0.868	0.666667	0	0
5533	Kat7	95276442	95276549	0.793973	1	0.968	0.88	0.954	0.681333	0.246	-0.1
5747	Rhot1	80257513	80257636	0.539858	-0.0673333	-0.126667	-0.132	0.0273333	-0.225333	-0.612	-0.492
5832	Phf12	78024812	78024867	0.287199	-0.902667	-0.957333	-0.902	-0.963333	-0.954667	-1	-1
6149	Ndel1	68826169	68826204	0.628747	0.134667	0.352667	0.303333	0.0253333	-0.262667	-0.916	-1
6198	Map2k4	65775732	65775765	0.555341	-0.16	0.294	0.170667	0.230667	0.427333	-0.366667	-0.824
6240	Epn2	61546149	61546911	0.83655	1	0.955333	0.97	0.959333	0.948	0.844667	0.771
6332	Mprip	59772151	59772217	0.989736	0.987333	1	0.988	0.984	0.972	0.430667	0.362
6439	Gdf9	53433606	53433780	0.959978	0.887333	0.96	0.969333	0.820667	1	0	0
7222	Fbxw27	109788020	109788139	0.747321	0.967333	0.815333	0.916	0.923333	0.906667	0.666667	0.5
7239	Fbxw18	109701590	109701628	0.739596	0.987333	0.964667	0.954667	0.852667	0.872667	0.666667	0.5
7242	Fbxw25	109651619	109651830	0.392741	0.53	0.940667	0.817333	1	0.448	0	0
7244	Fbxw25	109652836	109652995	0.47958	0.634667	0.287333	0.606	0.818	1	0	0
7266	Fbxw20	109225858	109226068	0.369298	0.935333	0.952	0.902667	0.906	1	0	0.5
7267	Fbxw20	109232268	109232387	0.884941	0.947333	0.958	0.925333	0.924	1	0.666667	0.5
7272	Fbxw13	109194682	109194846	0.295681	0.711333	0.926	0.865333	0.512	1	0.333333	0.5
7753	Gm10639	78294001	78294115	0.720679	0.666667	0.333333	0.666667	0	0.333333	-0.666667	-0.86
7779	Hmgcll1	76130311	76130437	0.519468	0.666667	0.918	0.904	0.809333	1	0.333333	0.5
8163	4930550C14Rik	53411746	53411839	0.226433	0.617333	0.322667	0.512667	0.356	0.588	0.333333	0.212
8450	Thyn1	27005556	27005649	0.888239	0.992667	0.992	0.986	1	1	0.95	0.927
8474	Sft2d1	8318843	8318930	0.202356	0.387333	0.191333	0.494667	0.114	0.199333	-0.0193333	0.053
8475	Sft2d1	8319418	8319501	0.267278	0.743333	0.667333	0.792667	0.488	0.691333	0.382667	0.493
8480	Sft2d1	8321799	8321835	0.555164	1	0.99	0.99	1	0.975333	0.856	0.906
8483	Sft2d1	8321799	8322140	0.939266	1	0.886	0.899333	1	0.764667	0.141333	0.062
8588	Cep57	13812632	13812710	0.341188	0.737333	0.596	0.588667	0.489333	0.800667	0.333333	0.407
8639	Pcca	122813193	122813247	0.683322	0.65	0.584667	0.794667	0.524667	1	0	0
8689	Gpr180	118148084	118148285	0.57253	0.86	0.827333	0.888667	0.703333	1	0.333333	0.5
8797	Epsti1	77974516	77974597	0.862007	1	0.966667	0.948667	0.891333	0.666667	0	0
8854	E330017A01Rik	58637690	58637840	0.927659	0.976667	0.978	0.980667	0.972	0.934667	0.666667	0.5
9135	Gm26782	50874913	50874962	0.228418	-0.748	0.295333	-0.0113333	-0.197333	0	-1	-0.614
9167	Ktn1	47725928	47726000	0.405649	0.454667	0.362667	0.29	0.510667	0.0986667	-0.631333	-0.324
9281	Phf7	31238336	31238482	0.496757	0.966667	0.892667	1	0.977333	0.786667	0.666667	0.5
9317	Cacna2d3	28953880	28953933	0.920333	0.836	0.711333	0.799333	0.858	1	0	0
9362	Slmap	26459409	26459460	0.342394	-0.333333	0.0293333	0.173333	0.666667	0.0513333	-0.445333	-0.843
9568	Oog4	143439891	143440202	0.384837	0.9	0.981333	0.994667	0.998	1	0	0.5
9569	Oog4	143439891	143440202	0.382869	0.891333	0.973333	0.992	0.998	1	0	0.5
9613	Odf2	29893000	29893154	0.415795	0.2	-0.0493333	0.0746667	0.630667	1	-0.666667	-0.575
9614	Odf2	29893037	29893154	0.273938	0.141333	-0.222667	-0.289333	0.105333	1	-0.666667	-0.781
9725	Fndc3a	72584574	72584844	0.854074	1	0.928	0.951333	0.962	1	0.333333	0.5
9759	Tpra1	88908183	88908316	0.964832	0.935333	0.992	0.983333	0.837333	1	0	0
9864	Gm42953	126802905	126802996	0.60035	0.727333	0.461333	0.780667	0.497333	0.666667	-0.333333	0
9899	Mtf1	124803284	124803346	0.216909	-0.755333	-0.311333	-0.773333	-0.623333	-0.786667	-0.954	-1
9939	Mfsd2a	122948800	122948944	0.332987	0.982	0.832	0.65	0.928	0.887333	0.666667	0.5
9941	Mfsd2a	122949266	122949379	0.175886	0.981333	0.47	0.984667	0.934	0.829333	0.666667	0.5
9948	Mfsd2a	122951190	122951348	0.765049	0.993333	0.987333	0.978667	0.964667	0.918667	0.472667	0
10179	Cmc2	116911127	116911234	0.29588	0.992667	0.904667	0.943333	0.863333	0.906667	0.837333	0.808
10297	Lpcat2	92908795	92908969	0.816127	0.928667	0.812667	0.873333	1	1	0	-0.764
10596	Dnajc25	59013631	59013855	0.308736	0.834	0.787333	0.63	-0.158	0.142	-0.333333	-0.666
10638	Plat	22772205	22772316	0.855741	1	0.924	0.942	1	0.666667	0	0
10642	Plat	22775564	22775739	0.878847	0.992667	0.997333	0.992	0.989333	1	0.333333	0.5
10662	Fsd1l	53655740	53655763	0.521418	0.792	0.810667	0.868667	0.826	0.333333	0	-0.5
10723	Trmt10b	45299746	45299897	0.373825	-0.207333	-0.256667	-0.04	-0.257333	0.332667	-0.666667	-0.589
11148	Plag1	3915620	3915725	0.788095	0.666667	0.611333	0.54	0.373333	0.616	0	0
11216	Nexn	152249659	152249701	0.586614	0.992	0.990667	0.991333	0.987333	0.962	0.748	0.442
11420	Pld2	70555331	70555381	0.411804	0.646667	0.690667	0.804	0.811333	1	0.333333	0.5
11423	Pld2	70555595	70555730	0.233969	0.0453333	0.456	0.389333	0.229333	0.645333	0.138667	-0.155
11530	Gm15507	59959406	59959465	0.929339	0.965333	0.961333	0.931333	0.917333	1	0.333333	0
11561	Cnot4	35024127	35024340	0.188024	0.252667	0.44	0.103333	-0.0106667	0.278667	0	0
11752	Myo9a	59875201	59875414	0.375187	0.528	0.106667	0.304	0.162667	0.796	-0.666667	-0.217
11834	Prkg1	30624681	30624778	0.297958	0.836	0.497333	0.106667	0.341333	0.666667	-0.333333	0
11914	BC048502	103444533	103444654	0.979029	0.809333	0.847333	0.805333	0.759333	0.823333	0	0
12018	Bet1l	140855805	140855930	0.175011	-1	-0.707333	-0.565333	-0.780667	-0.709333	-0.922667	-0.945
12511	Tm2d3	65693850	65693943	0.634297	-0.469333	-0.515333	-0.405333	-0.605333	-0.464667	-0.732	-0.762
12512	Tm2d3	65693850	65693943	0.401104	-0.184	-0.182667	-0.128	-0.272667	-0.172667	-0.666667	-0.433
12513	Tm2d3	65693865	65693943	0.612437	-0.626667	-0.656667	-0.572	-0.734	-0.668667	-0.840667	-0.87
12579	Ift20	78538509	78538738	0.378143	0.338667	0.166667	0.401333	0.169333	0.112	-0.024	-0.357
12795	Tctex1d1	103002457	103002582	0.975045	0.871333	0.96	0.930667	0.946	1	0	0
12865	F730016J06Rik	28126631	28126757	0.569258	0.37	0.617333	0.563333	0.342667	0.362	0	0
13060	Oas1c	120807959	120808248	0.939396	0.996	0.975333	0.986	0.976	1	0.666667	0.5
13147	Immt	71852762	71852867	0.468492	0.666667	0.934	0.992667	1	1	0.165333	0.476
13148	Immt	71852765	71852867	0.703872	0.666667	0.888	0.987333	1	1	0.00666667	0.246
13338	Tubd1	86561235	86561376	0.706225	0.773333	0.871333	0.872667	0.878667	1	0.333333	-0.211
13418	Lmbr1	29323801	29323905	0.687171	0.666667	0.858667	0.622	0.856667	0.666667	0.333333	0.203
13520	Sppl2a	126913299	126913353	0.368417	0.179333	0.512667	0.605333	0	0.543333	-0.0506667	-0.543
13544	Anxa6	54987050	54987068	0.323699	0.556	0.0733333	0.326	0.420667	0.333333	0	-0.028
13805	Gprasp1	135743562	135743614	0.498923	0.666667	0.772667	0.937333	0.912667	0.911333	0.514	0.113
13963	Gm2042	87955402	87955585	0.24228	0.498667	0.676667	0.734	0.728	1	0.333333	0.5
13964	Gm2042	87955402	87955585	0.601038	0.771333	0.882667	0.974667	0.989333	0.941333	0.666667	0.5
14034	Ythdf2	132204131	132205715	0.908558	0.994667	0.992667	1	1	0.949333	0.844	0.803
14157	Dclk2	86793218	86793299	0.98108	0.977333	0.92	0.963333	0.941333	1	0	0
14229	Pign	105658886	105659006	0.669069	0.516667	0.455333	0.444	0.148	0.677333	-0.333333	-0.257
14230	Pign	105658915	105659006	0.343573	0.289333	0.0373333	0.114	-0.302667	0.510667	-0.333333	-0.693
14418	Gk	85706237	85706324	0.855238	0.666667	0.624667	0.618667	0.618667	0.340667	-0.173333	-0.443
14446	Fbxw21	109143694	109143873	0.921369	0.994	0.999333	0.998	0.939333	1	0.666667	0.5
14447	Fbxw21	109156297	109156416	0.945508	0.996667	0.997333	0.996667	0.984	1	0.666667	0.5
14448	Fbxw21	109156297	109156416	0.837154	0.967333	0.974	0.994	0.898	1	0.333333	0.5
14474	Trp53inp1	11167896	11167934	0.515166	0.229333	-0.0646667	0.223333	0.0586667	-0.130667	-0.526667	-0.508
14697	Xlr5a	73109928	73110027	0.68265	0.129333	0.436667	0.0993333	0.222	0.118	-0.333333	-0.725
14705	Phf20	156254225	156254310	0.309613	1	0.782667	0.652667	0.96	1	0.666667	0.5
14734	Prss44	110816416	110816571	0.37527	0.937333	0.314667	0.931333	0.813333	0.792667	0.333333	0
14890	Adgrg4	56973380	56973482	0.372464	0.343333	0.638667	0.768	0.870667	0.666667	0.333333	0
14953	Vta1	14661065	14661152	0.926016	0.971333	0.931333	0.918667	0.939333	0.809333	0.424667	0.405
15606	Jmjd6	116839837	116839926	0.229861	-0.842667	-0.882667	-0.927333	-0.905333	-0.923333	-0.946667	-0.978
15608	Jmjd6	116839837	116839931	0.464272	-0.880667	-0.879333	-0.904667	-0.866667	-0.920667	-0.948667	-0.993
15925	Sorbs2	45741486	45741579	0.204578	-0.0333333	0.731333	0.628	0.556667	0.333333	0	0
15926	Sorbs2	45770545	45770590	0.907028	0.881333	0.800667	0.638667	0.735333	0.666667	0	0
16083	Gm36307	175576467	175576558	0.933871	0.732	0.867333	0.890667	0.94	1	0	0
16108	Pikfyve	65192533	65192566	0.397206	0.887333	0.251333	0.263333	0.164667	-0.02	-0.666667	-0.67
16367	Osgepl1	53317906	53318289	0.255073	0.940667	0.946	0.918	0.93	1	0.854	0.903
16385	Creb3l4	90238311	90238396	0.937848	0.988	0.959333	0.965333	0.94	1	0.333333	0
16401	Fmo4	162805153	162805296	0.221553	0.0553333	0.658	0.575333	0.854667	0.333333	0	0
16427	Gm5475	100426362	100426445	0.477288	1	0.627333	0.534	1	0.666667	0	0.139
16469	Baz2b	59959820	59960105	0.438282	0.333333	0.432	0.338	0.687333	1	-0.162667	-0.092
16641	Cox6b2	4752723	4752880	0.732918	0.972	0.993333	0.996	1	0.964	0.660667	0.765
17144	Bnip2	70004305	70004341	0.364576	-0.664	-0.774667	-0.834	-0.634	-0.840667	-1	-1
17184	2410004B18Rik	145938542	145938669	0.345555	-0.455333	-0.32	-0.3	-0.361333	-0.0226667	-0.530667	-0.843
17199	Gm11587	61306109	61306793	0.519404	0.250667	0.787333	0.759333	0.756	0.666667	0	0
17485	Ccdc73	104930974	104931049	0.36921	1	0.935333	0.503333	0.703333	0.266667	0	-0.6
17578	Lrrc40	158041619	158041659	0.743061	0.666667	0.86	0.882	0.682667	0.705333	0.333333	0.081
17688	Accsl	93861773	93861871	0.772417	0.952	0.977333	0.975333	0.970667	0.983333	0.666667	0.377
17689	Accsl	93862790	93862857	0.96969	0.938	0.96	0.960667	0.948	0.982	0.666667	0.58
17736	Nuf2	169528735	169528811	0.840954	0.826667	0.709333	0.716667	0.614667	0.777333	0.333333	0.224
17829	4933427G17Rik	120995379	120995534	0.849048	0.760667	0.515333	0.729333	0.848667	0.666667	0	0
17834	4933427G17Rik	121000094	121000217	0.776843	0.681333	0.398	0.602	0.755333	0.666667	0	0
17968	AU022252	119228664	119228744	0.198586	-1	-0.333333	-0.666667	-0.289333	-0.604667	-1	-0.944
18064	5031414D18Rik	75044408	75044473	0.580985	0.641333	0.674	0.712	0.494	0.666667	0.333333	0
18067	5031414D18Rik	75048197	75048259	0.582322	0.480667	0.356667	0.385333	0.633333	0.333333	0	0
18283	Tmem255b	13443986	13444049	0.897069	0.448667	0.449333	0.415333	0.519333	0.352667	0	0
18286	Tmem255b	13451025	13451115	0.675267	0.896667	0.878	0.759333	0.880667	1	0.333333	0.5
18481	Mdm4	133011064	133011198	0.540476	1	0.998667	0.999333	0.994667	0.995333	0.990667	0.985
18483	Mdm4	133012636	133012711	0.769876	1	0.993333	0.996	0.974667	0.978	0.926	0.93
18486	Mdm4	133012636	133012714	0.427756	1	0.991333	0.995333	0.969333	0.97	0.928	0.94
18493	Cox5b	36692450	36692550	0.362531	0.999333	1	0.990667	0.998667	0.998667	0.991333	0.984
18532	Cuta	26939316	26939368	0.855078	0.885333	0.781333	0.660667	0.732667	0.904	-0.00266667	0.112
18544	Tbc1d14	36584781	36584836	0.877204	1	0.901333	0.883333	0.944667	0.666667	0	0
18545	Tbc1d14	36584781	36584836	0.525889	0.333333	0.876	0.76	0.609333	1	0	0
18546	Tbc1d14	36591958	36592142	0.905517	0.666667	0.905333	0.797333	0.741333	0.666667	0	0
19039	Slc45a3	131978747	131979013	0.899291	0.913333	0.982	0.992667	0.986667	1	0.666667	0.5
19056	Trip12	84795689	84795815	0.348348	-0.419333	-0.058	0.0733333	-0.318	-0.526667	-0.857333	-0.957
19150	Hhat	192686949	192687040	0.87757	0.642	0.806667	0.802	0.799333	1	0	0
19288	Sclt1	41647444	41647641	0.983693	0.986	0.956	0.968667	0.963333	1	0	0
19431	Gm14635	12342167	12342304	0.953059	0.916667	0.838	0.738	0.776	0.740667	0	0
19547	Mynn	30612468	30612552	0.796172	0.891333	0.716	0.798	0.698667	0.762	0.438667	0.316
19571	Hsd17b7	169959422	169959479	0.844481	1	0.844	0.901333	0.89	0.906667	0.463333	0.153
19572	Slirp	87447563	87447598	0.431754	0.333333	0.333333	-0.0813333	0.333333	0	-0.416667	-0.419
19573	Slirp	87447563	87447622	0.37602	0.986667	1	0.982	1	0.986667	0.916	0.951
19637	Cdkl2	92008964	92009053	0.338341	-0.038	0.277333	0.244667	0.768667	0.333333	-0.136667	-0.375
19709	Xlr5b	73156469	73156568	0.450852	0	0.346667	0.885333	0.25	0.333333	-0.636	-0.454
20107	Chchd6	89467389	89467473	0.465701	0.9	0.964	0.798667	0.822	0.708	0.333333	0.461
20142	Enah	181911596	181911659	0.372005	-0.754	-0.642667	-0.620667	-0.399333	-0.709333	-1	-0.948
20160	Oas1h	120871789	120871943	0.983617	0.946	0.984667	0.986667	1	1	0	0
20182	Henmt1	108942726	108942855	0.959766	0.866667	0.961333	0.925333	0.824	1	0	0
20209	Rrm2b	37945038	37945172	0.899931	0.986667	0.955333	0.956	0.952667	0.907333	0.666667	0.5
20276	Pmf1	88395713	88395810	0.168611	-0.979333	-0.934667	-0.99	-0.981333	-0.909333	-1	-1
20304	Klf7	64120899	64121139	0.353864	0.856667	0.357333	0.478	0.39	0.409333	0	0
20471	D030040B21Rik	16660554	16660649	0.374967	1	0.696667	0.393333	-0.216667	0.112667	-0.578	-1
20668	Xlr5c	73285205	73285304	0.735212	0.666667	0.73	0.697333	0.66	0.420667	-0.006	-0.499
20891	Mycbp2	103174765	103174990	0.45167	0.898667	0.756667	0.777333	0.878	0.778	0.666667	0.5
20967	Tfe3	7767892	7767997	0.502659	0.484	0.557333	0.710667	0.738667	0.842667	0.333333	0
21246	Sf3b1	54990302	54990575	0.423326	1	0.990667	1	0.997333	0.976667	0.964	0.952
21666	Yipf1	107350413	107350538	0.219245	1	0.747333	1	1	0.822667	0.763333	0.665
21700	Apoo	94390744	94390840	0.506843	0.99	0.995333	0.993333	0.998	0.984	0.976	0.963
21927	Abi1	22950183	22950270	0.558842	1	0.909333	0.985333	0.846	0.325333	-0.666667	-0.441
21928	Abi1	22953434	22953608	0.919181	0.666667	0.874667	0.967333	0.908	0.708667	-0.208	-0.206
21930	Abi1	22953434	22953611	0.661521	1	0.880667	0.968667	0.943333	0.586667	-0.208667	-0.012
21960	Cib1	80230315	80230424	0.480215	1	1	1	0.991333	0.974	0.775333	0.447
21966	Vma21	71817642	71817707	0.317191	-0.968667	-0.948	-0.927333	-0.907333	-0.879333	-1	-0.984
21969	Pan2	128318162	128318342	0.263231	0.689333	0.989333	0.988667	0.988667	0.856	0.704	0.645
21971	Cd160	96802276	96802408	0.833326	0.92	0.93	0.932667	0.905333	1	0.333333	0.5
21972	Cd160	96808790	96808935	0.974656	0.885333	0.981333	0.939333	0.914667	1	0	0
22217	Fam229b	39120225	39120396	0.82825	0.82	0.521333	0.788	0.760667	0.911333	0	0
22219	Fam229b	39120257	39120396	0.30893	0.912667	0.753333	0.892667	0.888667	0.959333	0	0.5
22471	Slc23a3	75126341	75126437	0.551926	0.87	0.950667	0.818667	0.373333	0.666667	-0.0806667	0
22613	Stat4	52011782	52011911	0.332638	0.26	0.774667	0.510667	0.629333	0.333333	0	0
22666	Tceb1	16656295	16656459	0.552728	0.837333	0.506	1	0.930667	0.718667	0.291333	-0.094
22841	Nxt1	148674463	148674598	0.752251	-0.378667	-0.324667	-0.346	-0.212667	-0.195333	-0.803333	-0.689
22871	Atrx	105911469	105911654	0.393131	0.344	0.802	0.964	0.847333	0.539333	0	0.067
22874	Atrx	105911469	105911654	0.280272	0.29	0.191333	0.0593333	-0.048	0.819333	-0.333333	-0.327
22960	RP24-531I15.3	15583434	15583625	0.514561	0.333333	0.507333	0.624667	0.602667	0.333333	0	0
23530	Syt1	108636550	108636664	0.78032	1	0.701333	0.684667	0.943333	0.666667	0	0
23531	Syt1	108636550	108636673	0.868936	1	0.880667	0.842	0.964	0.666667	0	0
23596	H1foo	115946957	115947036	0.528765	-0.981333	-0.99	-0.984667	-0.991333	-0.98	-1	-1
23765	Med21	146648164	146648279	0.289265	0.988	0.983333	0.975333	0.986	0.977333	0.965333	0.97
23859	Dnah14	181666343	181666515	0.567497	0.255333	0.537333	0.661333	0.600667	0.442667	0	-0.5
23919	Gm28387	77946644	77946922	0.917903	0.734667	0.835333	0.701333	0.598667	0.666667	0	0
24236	Lamtor2	88552354	88552517	0.966715	0.981333	0.986667	1	0.997333	0.983333	0.903333	0.887
24503	Gsdmc2	63844153	63844321	0.172366	0.666667	0.532	0.482667	1	0.702	0.333333	0.5
24601	Sytl2	90388867	90388915	0.240449	0	0.268667	0.298	0.152667	0.183333	0	0
24620	Ipcef1	6919713	6920086	0.931671	0.957333	0.873333	0.94	0.74	1	0	0
24671	Rbms1	60759758	60759806	0.500181	0.287333	0.666667	0.491333	0.620667	0	-0.666667	-0.635
24748	Cobll1	65105714	65105828	0.197636	0.0213333	0.259333	0.0313333	0.246667	0.333333	0	0
24994	D7Ertd443e	134375916	134376042	0.21674	0.142667	0.233333	0.144667	0.0533333	0.413333	0	0
25035	Eif2b2	85223380	85223518	0.552704	0.798	0.933333	0.965333	0.972667	0.908667	0.644	0.695
25093	Ubn2	38452869	38452971	0.508913	0.832667	0.952667	1	0.972667	0.841333	0.704667	0.5
25401	Prpsap2	61756581	61756677	0.184416	0.906	0.866667	0.794	0.615333	0.718667	0.666667	0.541
25796	Serpinc1	160989378	160989748	0.970032	0.856	0.911333	0.971333	1	1	0	0
26064	Tprkb	85923132	85923216	0.416598	-0.320667	-0.168	-0.536667	-0.520667	-0.573333	-1	-0.917
26145	Knstrn	118830811	118830969	0.356433	-0.994	-0.984	-0.984667	-0.991333	-0.992	-1	-1
26247	Gm14085	122524797	122524896	0.154075	0.666667	0.929333	0.368	-0.253333	0.666667	0	0
26409	Nlrp9c	26382281	26382446	0.918496	0.874	0.933333	0.976	1	1	0.333333	0
26411	Nlrp9c	26384299	26385881	0.573046	0.752	0.950667	0.988	1	1	0.666667	0.5
26435	Smox	131520411	131521171	0.224231	-0.044	0.616	0.269333	0.706667	1	0	-0.103
26437	Smox	131520921	131521171	0.298575	0.0906667	0.618667	0.0986667	0.763333	0.666667	0	-0.227
26443	Smox	131522147	131522219	0.554109	0.402	0.926667	0.660667	0.472667	0.666667	0	0
26451	Car9	43511826	43511984	0.687121	0.845333	0.928	0.796667	1	1	0.333333	0.5
26509	Plekhj1	80797909	80797977	0.728234	0.745333	0.668667	0.535333	0.556	0.372	-0.0966667	-0.139
26585	Nudt7	114136337	114136491	0.571636	0.94	0.938	0.94	0.955333	0.788	0.666667	0.5
26684	Cdc42se2	54741252	54741334	0.41944	-0.982	-0.988667	-0.988667	-0.982667	-0.97	-1	-1
26714	Magi1	93694007	93694175	0.469171	0.390667	0.698	0.395333	0.666667	1	0	0
26715	Magi1	93694007	93694208	0.457492	0.355333	0.695333	0.415333	0.666667	1	0	0
26716	Magi1	93694007	93694211	0.472455	0.354	0.706667	0.442	0.666667	1	0	0
26741	Taf6l	8773289	8773424	0.722807	0.895333	0.991333	0.870667	1	0.765333	0.333333	0.401
26742	Taf6l	8773289	8773424	0.397631	0.776667	0.510667	0.657333	0.529333	1	0.333333	0.125
27088	Prdm16	154322270	154322445	0.262346	0.653333	0.12	0.234	0.636667	0.132667	0	-0.5
27292	Dedd	171331252	171331285	0.41375	0.693333	0.626667	0.622	0.837333	0.333333	0	-0.028
27328	Mroh3	136183319	136183422	0.399359	0.256	0.488	0.192667	0.498667	0.666667	0	0
27562	Dcun1d1	35916219	35916350	0.805955	0.968667	0.952667	0.953333	0.985333	0.89	0.752	0.632
27596	Gm13103	143850679	143850990	0.946011	0.996667	0.985333	0.993333	0.994667	1	0.666667	0.5
27790	Ube2d3	135456600	135456644	0.259326	-0.996	-0.994	-0.994667	-0.994667	-0.988	-1	-0.998
27832	Il17f	20788605	20788755	0.903978	0.679333	0.768667	0.67	0.904667	0.666667	0	0
27833	Il17f	20788605	20788755	0.190158	0.0393333	0.358667	0.562	0.324667	1	0	0
27838	Triqk	12962941	12963023	0.965983	1	0.928	0.936	0.841333	1	0	0
27839	Triqk	12962944	12963023	0.959007	1	0.902	0.933333	0.82	1	0	0
27869	Gabrd	155386402	155386558	0.98876	0	0	0	0	0	-0.526667	-0.555
27902	Ube2j2	155955421	155955560	0.828201	1	0.960667	1	1	0.949333	0.844	0.765
28035	Sgcd	47125534	47125654	0.5931	0.980667	0.929333	0.952667	0.764	1	0.666667	0.5
28044	Dmtf1	9126539	9126643	0.555178	0.333333	0.412667	0.458667	0.14	0.109333	-0.181333	-0.51
28045	Dmtf1	9126539	9126749	0.44893	1	0.675333	0.688	0.519333	0.398667	-0.03	-0.082
28046	Dmtf1	9126539	9126802	0.445853	0.666667	0.477333	0.521333	0.202	0.242667	-0.0526667	-0.27
28449	Krtcap3	31252191	31252251	0.116286	0.563333	0.920667	0.936	0.278	0.666667	0.427333	0.5
28585	Add1	34629135	34629172	0.419012	-0.256	-0.420667	-0.0633333	-0.0413333	-0.45	-0.666667	-1
28662	Mknk1	115874758	115874814	0.249855	0.97	0.719333	0.838667	0.658667	1	0.666667	0.5
28663	Mknk1	115876580	115876624	0.985254	0.949333	0.930667	0.972667	0.98	0.916	0.439333	0.344
28750	Psmd11	80438504	80438630	0.425493	-0.971333	-0.986667	-0.965333	-0.977333	-0.962667	-0.994667	-0.995
28751	Psmd11	80438520	80438630	0.431092	-0.948	-0.931333	-0.938	-0.922667	-0.878667	-0.982667	-0.989
28768	Myeov2	92639686	92639759	0.52281	0.966667	0.982	0.998667	0.996667	0.968	0.939333	0.898
28788	Ldhb	142492492	142492616	0.532579	0.900667	0.92	0.914667	0.912	0.932	0.871333	0.814
28975	6430710C18Rik	72792176	72792275	0.296457	0.864667	0.720667	0.840667	0.804667	0.704	0.666667	0.5
29034	Smim14	65450711	65450817	0.308567	-0.992667	-0.994667	-0.994667	-0.998667	-0.996	-1	-1
29093	Nlrp4b	10719126	10719291	0.985401	0.995333	0.980667	0.992667	0.998667	1	0	0
29094	Nlrp4b	10724911	10725082	0.984652	1	0.983333	0.981333	0.973333	1	0	0
29095	Nlrp4b	10725799	10725927	0.944475	0.992	0.982667	0.990667	0.964	1	0.333333	0
29096	Nlrp4b	10725799	10725958	0.872873	0.992	0.982667	0.990667	0.962667	1	0.333333	0.5
29097	Nlrp4b	10725799	10725970	0.943352	0.996	0.990667	0.994	0.978667	1	0.666667	0.5
29118	Naalad2	18402568	18402794	0.467339	0	0	0	0	0.179333	-0.392667	-0.203
29119	Naalad2	18402568	18402794	0.198277	0	0	0	0	0.565333	-0.347333	-0.188
29246	Fip1l1	74585045	74585072	0.59993	0.948667	0.912667	0.926	0.862667	0.464667	-0.468	-0.204
29449	Fbxw24	109609884	109610094	0.298572	0.922667	0.900667	0.916	0.902	0.948	0.832	0.88
29529	Ccdc158	92609958	92610066	0.873631	0.588	0.257333	0.604	0.598	0.666667	-0.333333	-0.5
29555	C87414	93665399	93665413	0.742304	0.942	0.53	0.701333	0.864	1	0	0
29567	Gm6205	94683404	94683995	0.759674	0.839333	0.9	0.886	0.885333	0.662667	0.333333	0
29568	Gm3259	95309220	95309323	0.855598	1	0.928	0.94	1	0.666667	0	0
29569	Gm3259	95340968	95341559	0.851941	0.949333	0.956667	0.739333	0.916667	0.666667	0	0
29570	Gm3259	95340968	95341586	0.924876	0.947333	0.954	0.722	0.907333	1	0	0
29590	AA545190	10973496	10973633	0.914702	0.958	0.904667	0.907333	0.880667	0.986	0.333333	0
29591	AA545190	10973496	10973633	0.936371	0.969333	0.976667	0.979333	0.981333	1	0.666667	0.5
29592	AA545190	10977859	10977906	0.377122	0.916	0.936	0.943333	0.946667	1	0	0.5
29609	Parl	20293297	20293402	0.582364	0.830667	0.773333	0.659333	0.682	0.724667	0.29	0.435
29806	1700016H13Rik	103649421	103649572	0.278542	0.545333	0.000666667	0.802	0.804667	0.285333	0	-0.325
29807	1700016H13Rik	103649421	103649576	0.290281	0.903333	0.219333	0.866	0.89	0.283333	0	-0.259
30087	Auh	52887240	52887297	0.517966	0.846	0.821333	0.803333	0.791333	0.728	0.333333	0.5
30134	A730082K24Rik	114958026	114958127	0.391949	1	0.969333	0.958667	0.983333	1	0	0.5
30266	Fam155a	9209500	9209546	0.686801	0.470667	0.393333	0.473333	0.521333	0.289333	0	0
30324	Gm20617	6464930	6465127	0.282436	0.333333	0.426667	0.420667	0.312	1	0	0
30371	Gm17751	76495429	76495489	0.883354	0.945333	0.894667	0.952	0.924	0.904	0.666667	0.5
30469	Clip1	123613067	123615335	0.875446	1	0.944667	0.903333	0.864	0.725333	-0.692	-0.366
30555	Gm42637	125248069	125248247	0.584798	0.764667	0.544667	0.908	0.747333	1	0.333333	0
30569	Gm42952	125968505	125968720	0.887545	0.428667	0.409333	0.427333	0.368667	0.300667	0	0
30577	Gm42952	125977048	125977159	0.32787	0.860667	0.590667	0.391333	0.729333	0.333333	0	0
30578	Gm42952	125977048	125977159	0.27606	0.536	0.390667	0.153333	0.180667	0.666667	0	0
30673	Fbxw22	109403035	109403199	0.797515	0.259333	0.397333	0.46	0.446667	0.393333	0	0
30674	Fbxw22	109403035	109403199	0.981004	0.776	0.884667	0.844	0.89	0.82	0	-0.177
30675	Fbxw22	109403387	109403425	0.708699	0.518	0.606	0.696667	0.686	0.666667	-0.333333	0
30676	Fbxw22	109403387	109403425	0.978398	1	0.986	0.944	0.910667	1	0	0
30835	Cdk11b	155625184	155625339	0.367707	-0.146667	0.145333	0.228667	-0.068	0.210667	-0.480667	-0.264
30945	Zfp68	138616469	138616559	0.527686	0.509333	-0.074	0.115333	0.177333	-0.0293333	-0.666667	-0.615
30946	Zfp68	138616469	138616565	0.400695	0.637333	0.132667	0.34	0.36	0.074	-0.666667	-0.387
30947	Zfp68	138616469	138616614	0.263654	0.448	-0.178	-0.032	0.0273333	-0.311333	-0.666667	-0.663
31016	Cpsf4l	113702055	113702095	0.857567	0.954	0.983333	0.973333	0.974667	0.666667	0	0
31017	Cpsf4l	113702055	113702095	0.962622	0.974	0.994	0.985333	0.952	1	0	0.112
31023	Cpsf4l	113706416	113706569	0.323052	0.934667	0.786667	0.769333	1	1	0	0.5
31083	Kpna7	145007962	145008051	0.843887	1	0.998	0.971333	0.966	0.666667	0	0
31303	Gm6578	12108974	12109075	0.668137	1	0.616	0.628667	0.814	0.582667	0	0
31475	Rnf24	131308474	131308517	0.865176	0.993333	0.997333	0.983333	0.966	1	0.912667	0.895
31761	Ezh2	47541844	47541970	0.431675	0.0273333	0.329333	0.266667	0.303333	0.326	0.00866667	-0.128
31906	Hnrnpa2b1	51461919	51462055	0.578157	0.756667	0.834667	0.798667	0.780667	0.0573333	-0.714	-0.867
32268	Ube2f	91253759	91253827	0.769056	0.719333	0.666667	0.544667	1	0.449333	-0.333333	-0.378
32448	Zfp638	83957508	83957592	0.61605	1	0.666	1	0.742667	0.594	0.146	-0.399
32540	Hmces	87917838	87917982	0.941493	0.991333	0.977333	0.992667	0.99	0.964667	0.666667	0.5
33038	Dab2	6429295	6429949	0.481085	0.666667	1	1	0.952	1	0.333333	-0.507
33229	Rnf32	29196579	29196645	0.845364	1	0.685333	0.818	0.784	0.666667	0	0
33230	Rnf32	29196622	29196645	0.713823	1	0.652	0.760667	0.558667	0.666667	0	0
33297	Clec12a	129349712	129349858	0.212562	0.582667	0.811333	0.779333	-0.147333	0.666667	0	0
33301	Clec12a	129359407	129359511	0.833964	0.974	0.780667	0.889333	0.97	1	-0.333333	0
33338	Gm6600	130745542	130745637	0.946742	1	0.942667	0.782	0.905333	1	0	0
33424	Lmo3	138422440	138422506	0.251107	0	0.527333	0.398667	0.288	0.333333	0	0
33503	Gtsf1	103430176	103430257	0.506608	0.330667	0.608667	0.381333	0.338667	0.262667	0	-0.404
33518	Ints10	68824189	68824267	0.232364	-0.832667	-0.806	-0.867333	-0.789333	-0.624667	-1	-0.901
33519	Ints10	68825051	68825129	0.317712	-0.644	-0.759333	-0.793333	-0.878667	-0.848667	-1	-1
33609	Arntl2	146825166	146825228	0.429024	0.453333	0.513333	0.289333	0.708	0.333333	0	0
33611	Arntl2	146827215	146827324	0.686736	0.394	0.956	0.891333	0.744667	0.828667	0	-0.133
33629	Gm15767	147243000	147243043	0.92347	0.74	0.745333	0.882	1	0.838	0	0
33814	Map4k1	29001748	29001838	0.319809	1	0.333333	0.333333	0.666667	1	-0.248667	0.084
33819	Map4k1	29002347	29002403	0.423104	0.641333	0.666667	0.804	0.666667	0.511333	0.193333	0.293
33842	Nlrp2	5300901	5301072	0.932047	0.934667	0.991333	0.951333	0.936	1	0.333333	0
34082	Rnmt	68313987	68314152	0.555083	1	1	0.998	1	0.994	0.775333	0.87
34098	Obox1	15548410	15548550	0.906964	0.66	0.736	0.694667	0.678	0.900667	0	0
34109	Slc7a11	50438788	50438915	0.967929	0.874667	0.914	0.96	0.856	1	0	0
34201	Kif23	61923904	61924216	0.745001	1	0.924667	0.9	0.83	1	0.632	0.443
34245	Pglyrp1	18873821	18873993	0.193539	0.333333	0.506	-0.597333	-0.121333	0.152	-0.489333	-0.518
34326	Phf8	151572365	151572668	0.960334	0.666667	0.680667	0.512667	0.522	0.499333	-0.333333	-0.414
34410	Dnah8	30813027	30813230	0.480041	0.630667	0.884	0.827333	0.86	1	0.333333	0.5
34505	Nlrp9a	26550773	26551082	0.974153	0.928667	0.924	0.922	0.870667	1	0	0
34507	Nlrp9a	26557229	26558811	0.935267	0.976667	0.978667	0.985333	0.972	0.950667	0.666667	0.5
34626	Tet3	83441216	83441273	0.48153	0.568667	0.736	0.554	0.456667	0.333333	0	0
34716	U2af1l4	30564702	30564798	0.56744	0.866667	0.91	0.896	0.86	0.678667	0.478667	0.113
34919	Zfp788	41634679	41634710	0.634922	0	0	-0.429333	0.142	0.0586667	-1	-0.828
34992	1700061F12Rik	9193430	9193709	0.213349	0.274667	0.161333	0.072	0.666667	0.666667	0	0
35414	Pcm1	41303986	41304151	0.363086	1	0.822	0.972	0.928667	1	0.548667	0.747
35483	Plgrkt	29350359	29350469	0.242585	0.333333	1	0.333333	0.333333	0.333333	0	-0.06
35602	Cars	143592411	143592660	0.139603	0.074	-0.670667	-0.284667	0.164	0	-0.333333	-0.569
35662	Sec11a	80925597	80925630	0.488153	-0.794667	-0.853333	-0.824667	-0.738667	-0.662	-0.942	-1
35691	Ppp1r12a	108252756	108252924	0.59983	0.349333	0.491333	0.533333	0.412	0.483333	0.197333	0.219
35955	Zbtb32	30590355	30590520	0.319006	0.523333	0.660667	0.797333	0.719333	0.846	0.333333	0.5
35975	Uvrag	99109062	99109097	0.599255	0.94	0.952	0.918667	0.918	0.793333	0.333333	0.5
36120	Hsd3b7	127801391	127801616	0.452404	0.894667	0.983333	0.811333	0.808	0.444667	0	0
36122	Hsd3b7	127801460	127801616	0.676828	0.944667	0.989333	0.88	0.886	0.552667	0	0
36227	Pga5	10673637	10673837	0.571454	0.864667	0.681333	0.523333	0.912667	0.5	0	0
36720	Gm28078	37123231	37123336	0.731816	0.836667	0.523333	0.884	0.957333	0.666667	0	0
36775	Htra1	130981656	130981771	0.197474	0.850667	0.155333	0.612	0.862667	1	0	0.361
36806	Edrf1	133646989	133647091	0.912969	0.827333	0.689333	0.741333	0.611333	0.84	0	0
36910	Omt2a	78312469	78312536	0.486925	-0.998667	-0.998	-0.998667	-0.999333	-0.998	-1	-1
37057	Nap1l4	143518849	143518885	0.431409	0.658667	0.973333	0.874667	0.944	0.380667	-0.606	-0.241
37140	Rmnd1	4428368	4428465	0.28397	-0.203333	0.184667	0.180667	-0.291333	0.666667	-0.333333	-1
37286	Etl4	20780941	20781072	0.249755	0.0193333	0.766	0.897333	0.356	0.666667	0	0
37508	Casp8ap2	32639363	32641558	0.359922	0.89	0.974667	0.986	0.978667	0.832667	0.767333	0.669
37625	Fam13c	70520777	70520925	0.878557	1	0.892667	0.925333	0.926667	0.666667	0	0
37830	Tle6	81600034	81600115	0.909681	0.953333	0.898667	0.939333	0.867333	1	0.333333	0
37992	2810474O19Rik	149317634	149317708	0.404555	0.666667	0.918667	0.89	0.808	0.750667	0.333333	0.501
37993	2810474O19Rik	149317634	149317708	0.496886	0.492	0.572667	0.619333	0.728667	0.557333	0.112	0.278
38007	Gm28784	17171794	17171961	0.542073	0.744	0.808	0.854667	0.881333	0.919333	0.666667	0.5
38167	Mapk3	126763740	126763855	0.36507	0.932	0.981333	0.982667	0.915333	0.98	0	0.5
38246	Nab2	127662730	127662922	0.386959	0.402667	0.378	0.286	0.0793333	0.333333	0	0
38390	Zp2	120145031	120145120	0.9429	1	0.970667	0.995333	1	1	0.666667	0.5
38576	Adam32	24864346	24864452	0.452174	0.781333	0.535333	0.554667	0.484667	0.333333	0	0
38752	Dnah7c	46655476	46655632	0.577567	0.56	0.386	0.329333	0.242667	0.413333	0	0
38753	Dnah7c	46655476	46655632	0.726401	0.964	0.618667	0.774667	0.588667	1	0	0
38754	Dnah7c	46657076	46657245	0.604568	0.979333	0.817333	0.891333	0.748667	1	0.333333	0.5
38755	Dnah7c	46657076	46657245	0.850187	0.988	0.975333	0.950667	0.932	0.956	0.333333	0.5
38802	Snx6	54760398	54760474	0.428888	1	0.994	1	1	0.996	0.977333	0.944
38940	Cep70	99254254	99254377	0.856633	0.977333	0.950667	0.961333	0.976	0.962667	0.666667	0.745
39092	Cage1	38015679	38015787	0.551118	0.532	0.534667	0.521333	0.711333	0.333333	0	0
39258	Slc25a35	68971195	68971336	0.363906	0.142	0.536667	0.294667	0.624	0.666667	0	0
39279	Cmtm2a	104283173	104283256	0.533218	0.615333	0.608	0.772	1	0.48	0	0
39297	Ccdc79	104484276	104484402	0.845408	1	0.937333	0.766667	0.889333	1	0.333333	0

## Sheet: mfuzz9
ID	geneSymbol	exonStart_0base	exonEnd	membership	Growing	FGO	M2	X1CELL	X2CELL	X4CELL	X8CELL
84	Fgf8	45741910	45741997	0.151469	0.110667	0.138667	0.11	-0.34	0	0	0
190	Pcgf5	36444987	36445077	0.113974	1	0.666667	1	1	0.898667	0.979333	0.992
356	Ms4a10	10962934	10963073	0.269864	1	0.0726667	0.0426667	0.666667	0	0	0.548
593	Mro	73871917	73872064	0.307098	0.477333	0.265333	-0.348667	-0.196	0	0	0
621	Ptpn2	67695623	67695724	0.21456	0.996	0.979333	0.976	0.968	0.965333	0.972667	0.994
741	Tcerg1	42574159	42574253	0.540546	-0.523333	-0.938	-0.888667	-0.848667	-0.87	-0.820667	-0.773
824	Nme5	34569797	34569898	0.172796	0.848	0.617333	0.439333	0.102667	0.0693333	0.206	0.845
986	Arhgap12	6065704	6065845	0.226844	0.256	-0.223333	-0.210667	-0.289333	-0.474667	-0.416	0.181
1338	Rab12	66504988	66505178	0.193095	0.312667	-0.172	-0.088	-0.159333	-0.354	0.333333	-0.388
1349	Pja2	64297723	64297909	0.176979	0.427333	0.356667	0.185333	-0.59	0	0.333333	-0.028
1648	Pfdn6	33940023	33940105	0.127747	1	0.662	1	1	0.923333	0.906	0.973
1920	Tbp	15501153	15501357	0.224949	0.032	-0.103333	-0.166667	-0.377333	-0.128	-0.389333	-0.304
1922	Tbp	15501311	15501357	0.34868	-0.03	-0.243333	-0.448	-0.440667	-0.555333	-0.482	-0.28
2176	Abi3bp	56651306	56651354	0.277405	0.666667	0.333333	-0.638	-0.252667	0	0	0
2225	Sidt1	44299801	44299972	0.339257	0.666667	-0.150667	0.0506667	-0.628667	0.126	0	0
2261	Stxbp5l	37156751	37156844	0.424691	0.333333	-0.263333	-0.384667	-0.377333	-0.412	0	-0.5
2274	2010005H15Rik	36253013	36253111	0.249538	1	0.400667	1	0.333333	0.525333	0.763333	0.377
2500	Ccdc74a	17649994	17650074	0.39586	0.651333	0.0906667	0.202	0.174667	-0.117333	0.333333	0
2514	Ydjc	17147796	17147974	0.223231	0.666667	0.333333	0.666667	0	0.378667	0.323333	0.078
2674	Dnaja3	4705843	4705960	0.35919	-0.198	-0.795333	-0.486667	-0.728667	-0.702	-0.4	-0.762
3228	Azin1	38507186	38507346	0.463549	-0.261333	-0.725333	-0.712	-0.751333	-0.59	-0.863333	-0.743
3240	Gm15941	37431121	37431299	0.30752	0.666667	-0.347333	0.102	0.416667	0	0	0
3243	Gm15941	37431121	37431299	0.274186	0.483333	-0.206667	0.115333	-0.380667	-0.666667	0	0
3267	Mtdh	34121422	34121512	0.314188	-0.809333	-0.943333	-0.929333	-0.948667	-0.977333	-1	-0.865
3280	Fam173b	31609565	31609616	0.161392	0.452667	0.211333	0.44	-0.167333	0	0	0.474
3764	Timm9	71132000	71132086	0.228903	0.598667	0.416	0.432	0.217333	0.374	0.177333	0.465
4382	Gm28557	67074085	67074181	0.160313	1	0.342667	0.484	0.0146667	0.596667	0	1
4584	Wnk2	49051356	49051527	0.235705	0.596667	0.460667	0.254	-0.199333	-0.268	0	0
4613	Nol7	43401296	43401418	0.149701	1	0.983333	1	0.792	0.954667	0.912	0.978
4719	Serpinb1c	32884220	32884363	0.55261	1	-0.452	-0.388667	-0.419333	-0.333333	0	0
4720	Serpinb1c	32884220	32884363	0.414253	0.666667	-0.121333	0.322	-0.436667	-0.333333	0	0
5200	Bptf	107062049	107062211	0.318407	0.333333	-0.066	-0.876667	-0.905333	-0.592	-0.344667	-1
5219	Skiv2l	34841441	34841546	0.218702	0.648	0.298667	0.0446667	-0.0506667	0.333333	0	0.5
5243	Pecam1	106662001	106662024	0.24687	0.376667	0.258667	-0.052	-0.236667	-0.225333	0	-0.366
5244	Pecam1	106662001	106662024	0.399003	0.309333	-0.658	-0.850667	-0.72	-0.357333	-1	-0.927
5360	Rdm1	101630819	101630979	0.23432	1	0.666667	0.666667	0.666667	0.471333	0.586667	0.923
6063	Eif5a	69920340	69920422	0.188575	1	0.931333	0.934	0.858	0.857333	1	0.832
6065	Eif5a	69920340	69920434	0.191349	1	0.930667	0.934667	0.861333	0.851333	1	0.839
6251	Epn2	61553509	61553579	0.249366	-0.253333	-0.914	-0.792667	-0.89	-1	-0.333333	-0.854
6252	Epn2	61553509	61553579	0.236798	0.666667	0.184667	-0.119333	0.0426667	-0.282	0	0.5
6299	Atpaf2	60411666	60411729	0.443192	0	-0.744667	-0.4	-0.791333	-0.880667	-0.42	-0.717
6300	Atpaf2	60411666	60411729	0.131056	0.666667	0.666667	0.343333	-0.118	0.786	0.275333	0.036
6372	Mrpl22	58177216	58177286	0.171815	1	0.914667	0.996	0.910667	0.972	0.954667	0.98
6412	Atox1	55450456	55450625	0.13189	1	0.952667	0.954	1	0.984	0.982	0.992
6546	Havcr1	46766640	46766709	0.335141	0.455333	-0.265333	-0.285333	-0.666667	-1	-0.333333	-1
6624	Fbxw11	32652747	32652904	0.359686	1	0.468	0.512	0.145333	0.552	0.141333	0.533
6625	Fbxw11	32652747	32652904	0.414427	1	0.252	-0.414	-0.299333	-0.414667	0.262667	-0.406
6732	Usp34	23473169	23473294	0.44268	1	0.78	0.774667	0.713333	0.72	0.705333	0.621
7294	Arih2	108629288	108629334	0.216256	-0.333333	-0.413333	-0.96	-0.774667	-0.736	-0.908667	-0.561
7390	Ylpm1	85028769	85030887	0.177905	1	0.546667	0.544	0.568667	0.556	0.641333	1
7516	Armc8	99551542	99551619	0.342232	0.966	0.648	0.681333	0.775333	0.776667	0.598667	0.668
7792	Myo5a	75192383	75192464	0.176087	0.666667	0.00266667	-0.364667	0.239333	0.218667	-0.333333	0.5
7912	Usp3	66520096	66520164	0.206298	0.813333	0.658	0.181333	0.59	0.504	0.333333	0.579
8045	Prpf39	65055433	65055533	0.460023	0.333333	-0.807333	-0.828	-0.8	-0.451333	-1	-0.487
8566	Zfp558	18469278	18469396	0.287188	1	0.428	0.0893333	0	0.122	-0.333333	0.5
8567	Zfp558	18469278	18469548	0.325826	1	-0.111333	-0.565333	0	-0.109333	-0.333333	0.5
8586	Fam76b	13836658	13836716	0.270485	-0.188667	-0.624	-0.573333	-0.928667	-0.403333	-0.870667	-0.581
8974	Setdb2	59426488	59426554	0.210252	0.666667	-0.428	-0.306	0.000666667	-0.147333	-0.393333	0.582
9003	Xpo4	57643334	57643489	0.169576	0.108667	0.138	-0.666	-0.753333	-0.284	-0.940667	-0.591
9029	Zfp322a	23362579	23362654	0.329564	0.674667	0.28	0.283333	0.421333	0.338667	0.428667	0.516
9952	Ak9	41327561	41327747	0.427696	0.333333	-0.180667	0.134	0.018	0	0	0
9998	Zmynd12	119448081	119448193	0.145076	0.333333	0	0	0.333333	-0.0706667	0.356	0
10007	Mbtd1	93891338	93891388	0.336997	0.333333	-0.564667	-0.184	-0.214667	-0.527333	-0.666667	-0.169
10177	Cmc2	116911083	116911234	0.251808	0.897333	0.505333	0.548	0.25	0.732667	0.310667	0.262
10376	Elavl2	91311572	91311663	0.382403	0.589333	0.022	0.158667	0.0486667	-0.333333	0	0
10883	Kif24	41429266	41429411	0.310956	0.666667	0.293333	-0.302667	-0.29	0.15	-0.333333	0
11241	Racgap1	99643421	99643523	0.245573	0.0866667	-0.611333	-0.389333	-0.24	-0.730667	-0.751333	-0.338
11590	Rpl18	45720437	45720487	0.305882	1	0.333333	0.472667	0	0.27	0.518	0.7
12138	Ints8	11212791	11212931	0.316258	-0.904667	-0.975333	-0.931333	-0.994667	-0.976	-1	-1
12173	Tpd52	8936438	8936480	0.366862	-0.195333	-0.792667	-0.912667	-0.928	-0.878667	-0.666667	-0.5
12174	Tpd52	8936438	8936480	0.394092	-0.934	-0.972667	-0.988667	-0.988667	-0.974667	-1	-1
12650	Myo1b	51911251	51911714	0.515753	0	-0.666667	-1	-0.666667	-0.814	-0.666667	-0.848
12657	Nipal3	135454872	135454904	0.48856	0.666667	-0.159333	0.0293333	-0.333333	-0.333333	0	-0.5
12733	Otud6b	14819094	14819215	0.421544	-0.535333	-0.698	-0.841333	-0.982	-0.918667	-0.798667	-0.905
12905	Spryd7	61540136	61540239	0.244068	1	0.958	0.933333	0.874	0.85	0.956667	0.902
13141	Pik3cd	149673764	149673961	0.195805	0.955333	-0.0113333	0.126667	-0.740667	0.594	-0.333333	0.5
13206	Tpm3	90091012	90091091	0.357893	-0.666667	-0.986	-0.96	-0.967333	-0.834667	-0.834667	-0.947
13385	Celf1	90987664	90987816	0.306344	0.221333	-0.402	-0.374667	-0.377333	-0.674667	-0.666667	-0.091
13452	Prr3	35978710	35978781	0.150192	0.666667	-0.0126667	0.820667	-0.064	0.324667	-0.333333	0.004
13508	Zfand6	84652881	84653042	0.326606	1	0.0453333	0.467333	-0.084	0.622	0.333333	0.191
13817	Tmem234	129601869	129601961	0.112224	0.158	-0.526667	-0.436	0.766667	-0.228667	0.0626667	-0.281
13838	Serhl	83097098	83097191	0.155628	0.666667	-0.280667	0.0886667	0.472667	0.333333	0.333333	0.5
14053	E330010L02Rik	25920384	25920471	0.204944	0.436667	0.256667	0.00333333	0.188667	0.264667	0	0
14220	Nedd8	55663811	55663859	0.233691	0.996667	0.985333	0.985333	0.971333	0.984667	0.99	0.971
14543	Map4k4	40011649	40011841	0.529103	1	-0.676667	-0.418	-0.169333	-0.463333	0	-0.195
14635	Th	142897965	142898190	0.20827	0.907333	0.64	0.386667	0.377333	0.428667	0.333333	0
14659	Haus7	73445809	73445924	0.148345	1	0.333333	0.973333	1	0.542	0.61	0.862
15111	Tex30	44101899	44101957	0.201656	0.666667	-0.346667	0.727333	0.0953333	-0.386667	0.333333	-0.061
15153	Mcts1	38601928	38602081	0.125924	1	0.600667	1	1	0.928667	0.813333	0.975
15199	Dnajc5	181548925	181549000	0.261548	0.0166667	-0.652	-0.0393333	-0.360667	-0.329333	-0.417333	-0.289
15310	Hnrnpk	58402063	58402117	0.208477	-0.786667	-0.904	-0.876	-0.804667	-0.934	-0.85	-0.871
15378	Ptdss2	141147080	141147148	0.143646	1	0.333333	1	1	0.812	0.876	0.785
15480	Mtch2	90852839	90852866	0.106962	0.488	0.602	0.708	0	0.405333	0.318	0.553
15512	Ube2v1	167610303	167610429	0.116976	1	0.648	0.909333	1	0.891333	0.966	0.979
15932	Sorbs2	45785268	45785325	0.285448	0.333333	-0.204667	0.124	-0.41	0	0	0
16067	Raly	154821006	154821089	0.297847	0.666667	0.450667	0.594	0.353333	0.375333	0.333333	0.392
16078	Zmpste24	121088856	121088913	0.687831	-0.666667	-0.977333	-0.97	-0.980667	-0.983333	-0.998	-0.98
16123	Rcc1	132339202	132339241	0.192637	-0.304667	-0.419333	-0.866	-0.860667	-0.789333	-0.333333	-0.836
16271	Uap1	170147995	170148043	0.383676	-0.206	-0.734	-0.911333	-0.654667	-0.991333	-1	-0.949
16272	Uap1	170147995	170148046	0.320748	-0.101333	-0.519333	-0.857333	-0.658667	-0.963333	-1	-0.878
16470	Baz2b	59983781	59983970	0.281636	0.062	-0.367333	-0.259333	-0.223333	-0.343333	-0.333333	-0.581
16718	Senp6	80089848	80089906	0.259433	1	0.592	0.639333	0.693333	0.266667	0.658	0.5
16812	Srrm2	23806931	23807202	0.169976	0.724667	0.534	0.523333	0.47	0.714667	0.386	0.514
17115	2023-03-07	60247487	60247512	0.244187	-0.716	-0.827333	-0.788	-0.914667	-0.971333	-0.926	-0.904
17245	Eri3	117587784	117587980	0.338809	-0.191333	-0.446	-0.844667	-0.958	-0.725333	-0.666667	-1
17252	Tmem68	3562019	3562146	0.595516	0.666667	-0.632667	-0.695333	-0.857333	-0.957333	-0.333333	-0.876
17309	Cd59a	104097724	104097844	0.179264	0.333333	-0.333333	-0.762	0	-0.333333	-1	-0.584
17381	Stag2	42266365	42266476	0.175243	0.114667	-0.376667	0.374667	-0.45	-0.106667	-0.208	-0.237
17538	Igf2bp2	22151974	22152004	0.272302	-0.2	-0.906	-0.986667	-1	-1	-0.333333	-1
17750	Pou2f1	165883046	165883118	0.207047	0.233333	-0.128	-0.217333	-0.234667	-0.664667	0	-0.597
17861	Trim68	102679673	102679696	0.181555	0.572667	0.0353333	0.162	0.527333	0.333333	0.333333	0
18108	Fam178b	36564830	36564908	0.262714	0.360667	-0.0406667	-0.230667	-0.403333	-0.817333	-0.152	-0.32
18136	Sp100	85681085	85681139	0.413809	0.666667	-0.266667	0.333333	0.108	0	0	0
18292	Eif1ad	5368057	5368276	0.174256	1	0.96	0.682667	0.845333	0.89	0.742667	0.714
18668	1300002E11Rik	21802954	21803097	0.19003	0.327333	0.331333	0.0646667	-0.233333	-0.107333	0	-0.296
18922	Prrg1	78561559	78561644	0.186542	0	-0.194667	-0.329333	-0.704	-0.666667	0	-0.5
18942	2310035C23Rik	105740434	105740517	0.194135	0	-0.420667	-0.100667	-0.606667	-0.215333	-0.666667	-0.26
19209	Rnf38	44158902	44159052	0.240359	0.333333	-0.2	0.086	-0.114667	-0.222	0	-0.5
19549	Tpx2	152848376	152848511	0.277738	0	-1	-0.93	-0.985333	-0.286	-0.83	-0.753
19848	Srsf10	135863522	135863576	0.250979	0.976	0.809333	0.86	0.706	0.644667	0.697333	0.864
19849	Srsf10	135863525	135863576	0.279202	0.951333	0.680667	0.768	0.520667	0.423333	0.584667	0.769
20020	Rer1	155083108	155083236	0.349308	-0.0666667	-0.389333	-0.214	-0.509333	-0.328667	-0.336667	-0.24
20021	Rer1	155083108	155083317	0.166198	0.0313333	-0.188	0.00133333	-0.325333	-0.02	-0.182	-0.049
20102	Rsrp1	134925776	134925821	0.424686	1	0.333333	0	0.333333	0.282667	0.0153333	0.041
20371	Rps6kb1	86543930	86544045	0.260072	-0.666667	-0.916	-0.919333	-0.763333	-0.921333	-1	-0.906
20427	Nmd3	69724256	69724391	0.143419	1	0.984	0.976667	0.796667	1	0.849333	0.899
20429	Nmd3	69726360	69726457	0.142079	1	0.99	0.984667	0.863333	1	0.896667	0.928
20553	Prdx6	161249358	161249469	0.23319	-0.559333	-0.610667	-0.830667	-0.976667	-0.811333	-0.970667	-0.925
20586	Klhl36	119869621	119870692	0.229943	0.587333	0.381333	0.156667	-0.482	0.333333	0	0
20969	Adgrb3	25074684	25074789	0.229755	0.666667	-0.258667	-0.143333	-0.218	-0.0206667	0	0.5
21047	Bag1	40941524	40941638	0.140055	1	0.666667	0.936	1	0.888	0.924667	0.952
21080	Tlk1	70768861	70768930	0.187892	0.426667	-0.452	-0.311333	-0.415333	0	0.333333	-0.593
21097	Cep44	56550062	56550121	0.17878	0.0913333	-0.422667	-0.354667	0.160667	-0.333333	-0.333333	-0.411
21114	Pfdn4	170514704	170514795	0.39688	-0.854667	-0.942667	-0.933333	-0.976	-1	-1	-0.983
21298	Mroh8	157220059	157220215	0.616626	0.666667	0	0	0	-0.228667	-0.00333333	0.051
21337	Axin1	26192515	26192623	0.239993	-0.0593333	-0.242	-0.289333	-0.458	-0.572	-0.513333	-0.5
21511	2700029M09Rik	60896737	60896836	0.351888	-0.78	-0.926667	-0.880667	-0.910667	-0.952667	-0.934	-1
21615	Wipi2	142663034	142663142	0.177204	1	0.666667	0.666667	1	0.652	0.787333	0.901
21913	Poln	34024305	34024437	0.52954	0.666667	0.154667	0.270667	0	0	0	0
22379	Stk25	93658056	93658181	0.3562	0.812	-0.332667	-0.551333	-0.510667	0	0	0
22662	Tceb1	16646987	16647053	0.135944	-0.541333	-0.935333	-1	-0.333333	-0.930667	-0.946	-0.798
22956	Pak7	136116176	136116962	0.369118	1	0.589333	0.647333	0.687333	0.378	0.666667	0.5
23020	Blzf1	164303847	164303924	0.236869	-0.223333	-0.854667	-0.774667	-0.613333	-1	-0.333333	-1
23046	Dock3	106897334	106897457	0.163098	0.333333	-0.333333	-0.587333	0.315333	0	0	0
23215	Ccdc152	3290124	3290227	0.188255	0.666667	0.486	-0.128	0.361333	0.333333	0	0.372
23542	Dap3	88928208	88928367	0.229188	0.899333	0.694667	0.75	0.854	0.752667	0.848667	0.778
23689	Uba2	34141802	34141852	0.311486	-0.941333	-0.991333	-0.965333	-0.980667	-0.969333	-0.981333	-0.957
23857	Dnah14	181665991	181666068	0.182296	0.554	0.058	-0.0206667	0.172	0.27	0	0.5
24045	Dhrs7b	60852418	60852511	0.297996	1	0.333333	0.720667	0.333333	0.463333	0.538667	0.815
24530	Gm12668	91628424	91628668	0.319751	1	0.0826667	0.282667	-0.0526667	0.666667	0	0
24749	Cobll1	65132495	65132534	0.250322	0.333333	-0.688	-0.680667	-0.674667	-0.258	0	-0.5
24943	Ccdc109b	129918585	129918746	0.213806	0.072	-0.186667	-0.319333	-0.270667	-0.321333	0	-0.5
25053	Adsl	80956212	80956292	0.199702	1	0.666667	0.666667	0.666667	0.684	0.594	1
25151	Itch	155157773	155157975	0.5415	0.666667	0.084	-0.0106667	-0.19	-0.349333	-0.0733333	-0.192
25301	Ttc14	33800581	33800674	0.145066	0	-0.219333	-1	0	-0.446	-0.577333	-0.85
25311	Serinc3	163643141	163643298	0.19949	0	-0.409333	-1	-0.617333	-0.804667	-0.0553333	-0.801
25402	Prpsap2	61761479	61761574	0.220341	0.21	0.113333	-0.349333	-0.746667	-0.333333	0	-0.589
25483	Nfyc	120781471	120781543	0.174162	1	0.968	0.952667	0.971333	0.936	1	0.937
25658	Adipor1	134431056	134431250	0.134877	1	1	0.698667	1	0.880667	0.824	0.812
25712	Fam126b	58562639	58562787	0.239245	-0.666667	-0.904	-0.797333	-0.849333	-0.936	-1	-0.799
26071	Dda1	71472194	71472246	0.263546	0.97	0.905333	0.948667	0.928	0.951333	0.917333	0.922
26246	Gm14085	122523466	122523548	0.13974	0.333333	0.796	0.0666667	-0.744667	0	0	0
26289	Srsf6	162932814	162933082	0.676356	-0.268667	-0.928667	-0.792667	-1	-0.925333	-0.928667	-0.908
26346	Wdsub1	59876666	59876851	0.267631	0.878	0.387333	0.312667	0.558	0.666667	0.333333	0.573
26757	Thrap3	126173136	126173329	0.219235	-0.666667	-0.915333	-1	-0.952	-0.934	-0.821333	-0.753
26992	Slc35a2	7892139	7892867	0.260455	0.559333	-0.265333	-0.605333	-0.626	-0.37	0.333333	-0.406
27008	Btf3l4	108832412	108832451	0.222652	-0.864667	-0.946	-0.948	-0.928667	-0.896	-0.964667	-0.901
27026	Fam135a	24049129	24049207	0.256709	1	0.204667	0.404	0.517333	-0.143333	0.0453333	0
27758	Gm44613	18107302	18107490	0.153153	0.162667	-0.321333	0.0886667	0.204667	0	0	0
27830	Il17f	20784494	20784659	0.483289	0.402	0.154667	0.128667	0.0166667	0	0	0
27886	Ccnl2	155818538	155818664	0.29046	0.410667	-0.357333	-0.476	-0.379333	-0.224	-0.276667	0.165
28334	Gm26608	28054685	28055115	0.201409	0.709333	0.546667	-0.000666667	-0.229333	0.333333	0	0.5
28478	Slc4a1ap	31543669	31543913	0.206316	0.966	0.874667	0.809333	0.843333	0.896667	0.842	0.937
28583	Add1	34620831	34620918	0.614342	0.333333	-0.812	-0.811333	-0.768667	-0.706	-0.741333	-1
28630	Aamdc	97575587	97575691	0.200514	0.87	0.428	0.504	0.853333	0.592	0.661333	0.418
28747	Psmd11	80434517	80434580	0.382322	-0.98	-0.994	-0.998	-0.99	-0.996	-1	-0.993
28805	Prom1	44000776	44000845	0.389654	0.614	0.342	-0.0186667	-0.326667	0	0	0
29123	Arfrp1	181359638	181359739	0.15961	1	0.333333	1	0.666667	0.747333	0.834	0.888
29186	Arglu1	8681840	8681948	0.636636	0.245333	-0.666667	-0.892	-1	-0.878667	-0.763333	-0.969
29261	Fgfr1op2	146592633	146592747	0.556321	0.919333	0.107333	0.192	0.26	-0.0746667	0.0186667	0.099
29263	Ddx50	62627520	62627682	0.152191	0.942	0.290667	0.902	0.636	0.802	0.817333	0.743
29289	Edf1	25560968	25561062	0.119907	0.972667	0.666667	0.633333	1	0.84	0.852	0.961
29526	Fam47e	92587515	92587593	0.332913	0.514667	0.104667	0.272667	0.165333	0	0	0
29888	Cdc7	106979294	106979444	0.201596	1	0.714	0.829333	0.917333	0.764667	0.666667	0.857
29996	4930522L14Rik	109739198	109739325	0.183954	1	-0.298	0.431333	0.403333	0	0	1
30002	Chfr	110136482	110136652	0.31041	0.333333	-0.887333	-0.976	-0.732667	-0.841333	0	-0.865
30119	RP23-348E10.3	31496078	31496337	0.0983977	0.0893333	0.144	-0.804	0.218667	0	0	0
30436	Abhd10	45732737	45732779	0.61455	-0.524667	-0.887333	-0.892	-1	-1	-1	-1
30503	Denr	123915190	123915210	0.35757	0.976667	0.904	0.9	0.91	0.915333	0.88	0.939
30579	Gm42952	125977048	125977159	0.347216	0.970667	0.327333	0.402667	0.253333	0.333333	0	0
30637	Vkorc1l1	129976988	129977192	0.144982	-0.584	-0.952	-1	-0.495333	-0.753333	-1	-0.815
30640	Crcp	130042205	130042300	0.126651	0.940667	0.656	0.638	1	0.852667	0.801333	0.893
30753	Wbscr22	135056027	135056086	0.142463	0.963333	1	1	0.333333	0.713333	0.545333	0.889
30785	Sec61a1	88517711	88517792	0.639099	-0.333333	-1	-0.852	-0.918667	-1	-1	-1
31108	Zfp655	145235305	145235391	0.451613	-0.592667	-0.894667	-0.866667	-0.935333	-0.835333	-0.944667	-0.766
31110	Zfp655	145235736	145235863	0.644954	-0.434	-0.882	-0.838	-0.924667	-0.961333	-0.952	-0.825
31190	Vrk1	106071569	106071641	0.474807	-0.347333	-0.676667	-0.620667	-0.932	-0.870667	-0.798	-0.712
31919	Zkscan6	65807964	65808064	0.103813	0.0666667	0.146	0.298667	-0.179333	0	0	0
32079	Ndufa9	126836218	126836321	0.258429	1	0.666667	0.632	0.333333	0.672	0.456667	0.856
32428	Tfb2m	179542924	179543132	0.689911	-0.333333	-0.978	-1	-1	-0.97	-0.97	-0.963
32613	Akap17b	36623567	36624336	0.248419	0.272	-0.358667	-0.262667	-0.592667	-0.211333	-0.602667	0.1
32750	Gm43950	101059334	101059455	0.583727	0.831333	-0.224667	0.168667	-0.103333	-0.316667	0	0
32826	AV026068	57305254	57305415	0.457023	0.660667	-0.0533333	-0.378667	0	0	0	0
33060	Tbc1d13	30135408	30135552	0.169332	0.333333	-0.666667	-0.785333	-0.0126667	-0.746	0.333333	-0.5
33357	Gpatch2	187229598	187229660	0.379424	-0.333333	-0.897333	-0.636	-0.834667	-1	-1	-1
33398	4930500L23Rik	139537279	139537407	0.196434	-0.192	-0.920667	-0.666667	-0.214667	-0.927333	-0.83	-0.725
33525	C2cd5	143020323	143020374	0.483304	0.2	-0.489333	-0.380667	-0.502	-0.354	-0.699333	-0.5
33560	Casc1	145202936	145203028	0.316206	0.858667	0.468	0.066	0.291333	0	0	0
33816	Map4k1	29001919	29001990	0.218254	0.666667	0	0.333333	0	0.333333	-0.327333	0.115
33943	RP24-101G17.1	11083867	11084006	0.173191	0.333333	-0.529333	0.333333	0	-0.563333	0	0
34244	Pglyrp1	18873821	18873993	0.23206	-0.480667	-0.678667	-0.959333	-0.826	-0.671333	-0.722	-0.662
34339	Vps37a	40541024	40541093	0.178795	1	0.982667	0.867333	0.924667	0.906667	0.899333	0.84
34574	Cox16	81374417	81374507	0.160559	-0.586667	-0.661333	-0.552667	-1	-1	-0.666667	-0.963
34599	Supt5	28337926	28338023	0.222249	-0.333333	-1	-0.808667	-0.666667	-0.436667	-0.797333	-0.788
34806	Magohb	131291740	131291940	0.197447	-0.661333	-0.897333	-0.860667	-0.908	-0.686667	-0.974	-0.947
34925	Zfp788	41643332	41643432	0.229839	0.666667	0.190667	0.148	-0.512667	-0.834667	-0.333333	-0.676
35351	Zfp758	22372035	22372088	0.22134	0.616667	-0.649333	-0.08	0.283333	-0.470667	0.0173333	0.27
35625	Prc1	80301036	80301159	0.176685	1	0.976	0.990667	0.943333	0.962667	0.954	1
35762	Rap1a	105735064	105735179	0.280222	-0.839333	-0.958	-0.944	-0.920667	-0.938	-1	-0.995
35782	Mtf2	108067459	108067572	0.266785	0.00733333	-0.505333	-0.265333	-0.765333	-0.908	-0.893333	-0.562
35783	Mtf2	108067459	108067572	0.515611	0.144667	-0.664	-0.488667	-0.799333	-0.910667	-0.666667	-0.398
35874	Picalm	90194272	90194296	0.242686	-0.358	-0.499333	-0.848667	-0.668667	-0.780667	-0.666667	-0.938
36023	Rab6a	100629837	100629943	0.424313	0.264	-0.204	-0.224667	-0.102667	-0.116	-0.306667	-0.305
36077	Pgap2	102222781	102222801	0.0847636	-0.0206667	0.293333	0.208	-0.373333	0	0	0.07
36404	Catsperd	56652456	56652539	0.230848	0.512	-0.268667	-0.0973333	0.261333	-0.249333	0.333333	0
36442	Bub3	131562297	131562362	0.60993	-0.93	-0.993333	-0.993333	-0.991333	-0.982	-0.979333	-0.985
36523	Arhgap17	123294471	123294705	0.183616	0.666667	-0.328	-0.393333	0.520667	0.246	0.333333	0
36767	Ate1	130504693	130504822	0.250384	0.666667	0.524667	0.096	-0.124	0.333333	0	-0.033
37154	Ppp3cc	70220016	70220046	0.187849	0.698	0.168667	0.576	-0.333333	0.0833333	-0.333333	0.5
37209	Atf2	73870622	73870685	0.353934	0.608667	-0.356667	-0.364	-0.394	-0.448	-0.955333	-0.758
37240	Bclaf1	20327163	20327391	0.683896	-0.738	-0.988667	-0.977333	-1	-0.997333	-0.986667	-0.945
37241	Bclaf1	20332395	20332557	0.278211	-0.876	-1	-0.93	-1	-0.972	-0.938667	-0.917
37250	Rpf2	40236122	40236204	0.168057	1	1	1	0.666667	0.841333	0.81	0.927
37315	Rnf146	29361284	29361345	0.327873	1	-0.166	0.222	0.486667	0.277333	0	0.5
37567	Fbxw15	109555146	109555271	0.2345	0.934667	0.837333	0.862667	0.809333	0.831333	0.783333	0.912
37766	Ldb2	44476492	44476635	0.220484	0.146	-0.01	0.125333	-0.248	0	0	0
37880	Zfp961	71965793	71965916	0.34311	1	0.693333	0.586667	0.57	0.565333	0.791333	0.781
37882	Zfp961	71965793	71965920	0.400901	1	0.888	0.915333	0.85	0.903333	0.926667	0.926
37884	Zfp961	71965793	71965990	0.34631	1	0.468667	0.541333	0.461333	0.581333	0.756	0.684
38083	Zfp600	146165539	146165615	0.170016	-0.333333	-0.962	-0.856	-0.564	-0.788667	-0.703333	-0.354
38177	D930020B18Rik	121656184	121656360	0.305406	0.489333	-0.333333	0.0293333	-0.456667	-0.666667	0	0
38221	R3hdm2	127465130	127465184	0.240067	0.282667	0.082	-0.438	-0.102667	-0.337333	-0.154	-0.5
38226	Phf14	11933252	11934019	0.364739	1	0.883333	0.885333	0.932	0.868667	0.873333	0.848
38452	Tfdp1	13357042	13357109	0.304809	0.814667	0.566667	0.586667	0.364	0.258	0.333333	0.421
38573	Adam32	24863388	24863545	0.106358	0.218667	0.783333	-0.0833333	-0.167333	0	0	0
38737	Zfp42	43302874	43302979	0.162093	0	-1	-1	-0.333333	-0.554	-0.0726667	-0.641
38876	Usp37	74495936	74496092	0.631619	-0.573333	-0.961333	-0.886	-0.906667	-0.903333	-0.955333	-0.942
38898	Pbx4	69870028	69870182	0.191786	0.865333	0.562667	0.673333	-0.686	0.408	-0.333333	-0.066
38911	Borcs8	70144497	70144597	0.277763	-0.864	-1	-0.96	-1	-0.898667	-0.965333	-0.971
39060	Usp38	81000396	81000512	0.346002	-0.759333	-1	-1	-0.994667	-0.874	-0.907333	-1
39318	Tmem208	105328607	105328692	0.201394	0.954	0.961333	0.504	0.666667	0.639333	0.556667	0.615
39448	Gcsh	116989123	116989203	0.10277	1	1	0.666667	1	0.955333	0.942	0.983
39487	Emc8	120659958	120660187	0.637288	-0.951333	-0.996	-0.987333	-0.996	-0.992667	-1	-0.996
39488	Emc8	120659958	120660187	0.245388	0.875333	0.333333	0.227333	-0.223333	-0.671333	-0.333333	-0.216
39568	Afg3l1	123499991	123500107	0.170566	0.937333	0.03	0.879333	0.666667	0.396667	0.627333	0.819

## Sheet: mfuzz10
ID	geneSymbol	exonStart_0base	exonEnd	membership	Growing	FGO	M2	X1CELL	X2CELL	X4CELL	X8CELL
27	Ccdc186	56812994	56813689	0.411933	1	0.982	0.986667	0.950667	0.958	1	1
152	Sorbs1	40369689	40369719	0.268987	0.228	-0.414667	-0.36	-0.004	-0.558667	-0.154	0.169
334	Oosp3	11699351	11699530	0.303475	0.708667	0.538667	0.624667	0.463333	0.171333	0.87	0.502
354	Ms4a1	11252049	11252106	0.459421	-0.300667	-0.936667	-0.963333	-0.928667	-1	0	0
468	Rbm4	4787360	4788042	0.284191	0.451333	0.668667	0.688667	0.504	0.263333	0.66	0.873
759	Arhgap26	38707985	38708094	0.427899	-0.0886667	-0.871333	-0.954667	-0.769333	-1	0	0.5
984	Arhgap12	6057516	6057591	0.465666	0.587333	0.213333	0.118	0.298	0.0953333	0.666667	0.5
1131	Oosp1	11687334	11687432	0.669292	0.875333	0.814667	0.814	0.713333	0.640667	0.910667	0.885
1132	Oosp1	11687334	11687432	0.657597	0.939333	0.930667	0.922667	0.849333	0.795333	0.981333	0.978
1133	Oosp1	11688666	11688848	0.672011	0.931333	0.919333	0.925333	0.853333	0.817333	0.976	0.977
1296	Memo1	74225431	74225574	0.305999	1	1	0.81	0.904667	0.850667	1	1
1303	Memo1	74244974	74245087	0.190875	1	1	0.807333	0.878	0.901333	1	1
1861	Noxo1	24699897	24700015	0.734251	-0.388667	-0.776667	-0.593333	-0.590667	-1	0	0
2081	Sod1	90224355	90224425	0.223227	0.996667	0.976667	0.988667	0.99	0.981333	0.991333	0.993
2107	N6amt1	87366138	87366280	0.35	0.333333	0.333333	-0.333333	0	-0.303333	0.298	0.335
2178	Senp7	56089383	56089464	0.365506	1	0.859333	0.867333	0.736667	0.375333	0.902667	1
2297	Hacd2	35075605	35075694	0.485672	0.982	0.978667	0.982	0.924667	0.92	1	1
2497	Ccdc74a	17648794	17648960	0.46068	-0.333333	-0.66	-0.414667	-0.745333	-0.824667	0.333333	0
2558	Pdxdc1	13836385	13836615	0.295787	0.838	0.67	0.642	0.775333	0.526	0.776	0.747
2986	St13	81399484	81399687	0.201476	0.958	0.779333	0.878	0.826	0.716667	0.796	1
3244	Gm15941	37431121	37431299	0.840634	-0.162	-0.256	-0.328	-0.376667	-0.666667	0	0
3374	Mkl2	13332013	13332076	0.297666	-0.309333	0.334667	0.016	-0.666667	-0.666667	0.333333	0.738
3497	Tcl1b2	105152998	105153169	0.865226	0.996	0.992	0.991333	0.991333	0.984	1	1
3503	Dicer1	104692302	104692465	0.335906	0.941333	0.973333	0.956667	0.974	0.926667	1	1
3537	Rps6ka5	100558448	100558640	0.285265	0.666667	0.118	0.221333	-0.203333	-0.494	0.12	0.5
3542	Rps6ka5	100619525	100619641	0.260375	0.899333	0.0573333	0.03	-0.0653333	-0.514667	0	1
3643	Numb	83825258	83825291	0.220672	-1	-0.704	-0.584	-0.747333	-1	-0.333333	-0.477
3691	Erh	80642788	80642845	0.462347	-0.473333	-0.66	-0.495333	-0.608667	-0.714	-0.447333	-0.28
3848	Ctage5	59144698	59144770	0.449736	0.816667	0.4	0.424667	0.37	0.290667	1	0.728
4063	Sf3b6	4820593	4820712	0.280058	1	1	0.982667	0.942667	0.952667	1	0.992
4463	Gkap1	58241653	58241755	0.695193	0.879333	0.9	0.847333	0.885333	0.746667	1	1
4489	Pdlim7	55508207	55508326	0.384016	0.766667	0.916667	0.812667	0.684	0.666667	1	1
4582	Wnk2	49050483	49050582	0.244427	0.405333	0.0206667	-0.716667	-0.554	-0.666667	0	0
4624	Adtrp	41828142	41828385	0.205183	1	0.962667	0.844667	0.797333	0.85	1	0.919
5055	Sap30bp	115935365	115935475	0.233844	0.970667	0.99	0.988667	0.901333	0.931333	0.988667	1
5214	Smurf2	106868996	106869108	0.48292	-0.333333	-0.366	-0.388667	-1	-0.931333	-0.0906667	0
5446	Zpbp2	98554550	98554769	0.136777	-0.235333	0.156	0.0966667	-0.666667	-0.333333	0	0
5508	Skap1	96723349	96723397	0.539573	-0.492	-0.863333	-0.802	-0.89	-1	0	0
5534	Kat7	95291519	95291609	0.284665	0.286	0.195333	0.131333	0.418	0.014	0.333333	0.354
5692	Abcf1	35968967	35969233	0.527193	-0.974	-0.977333	-0.980667	-0.986	-1	-0.957333	-0.936
5745	Rhot1	80255861	80255957	0.326922	-0.331333	-0.526667	-0.460667	-0.557333	-0.616	0.333333	0.01
5991	Rpain	70973801	70973913	0.272596	0.987333	0.656	0.726667	0.939333	0.391333	1	0.793
5992	Rpain	70973801	70973913	0.288789	0.568	0.502	0.460667	0.149333	0.323333	0.874	0.668
6034	0610010K14Rik	70236876	70236978	0.363887	0.564667	0.609333	0.320667	0.343333	-0.04	0.518	0.619
6037	0610010K14Rik	70236887	70236978	0.627061	0.116	-0.137333	-0.0566667	-0.111333	-0.326667	0.0866667	0.333
6048	Clec10a	70170159	70170266	0.184145	0.96	0.977333	0.958	1	0.958667	1	1
6067	Eif5a	69920340	69920434	0.308901	-0.827333	-0.89	-0.862	-0.9	-0.908	-0.862	-0.843
6203	Cox10	63976243	63976476	0.17561	0.888667	0.939333	0.956667	0.914667	0.908	1	1
6331	Mprip	59767954	59768074	0.215109	0.98	0.733333	0.838667	0.859333	0.796667	0.877333	1
6377	Tmem161b	84251229	84251333	0.361322	0.464	0.434	0.718667	0.584667	0.213333	0.87	0.718
6444	Zcchc10	53331647	53331771	0.54476	-0.917333	-0.914	-0.92	-0.931333	-0.942	-0.877333	-0.87
6619	Npm1	33161105	33161225	0.453069	1	0.998	0.998667	0.999333	0.998	1	1
7215	Fbxw27	109772059	109772270	0.224337	-0.606667	-0.306	-0.42	-0.448667	-0.562667	-0.0306667	0
7259	Fbxw28	109329274	109329433	0.368539	0.300667	0.279333	0.224	0.243333	0.202	0.278	0.368
7543	C430002N11Rik	96771480	96771613	0.810306	-0.18	-0.606	-0.563333	-0.612667	-0.922	0	0
7583	Tfdp2	96247049	96247088	0.260703	-0.333333	-0.88	-0.83	-0.754667	-0.916	-0.468	-0.641
7593	Tfdp2	96273865	96273942	0.163699	0.666667	0.782	0.945333	0.742	0.726	1	1
7829	Zfp280d	72309251	72309406	0.2428	-0.202	-0.869333	-0.805333	-0.429333	-0.953333	0	-0.599
7842	Zfp280d	72339615	72340339	0.202068	0.666667	-0.534	0.204667	-0.162	-0.456	0.782	-0.077
7843	Zfp280d	72339615	72340339	0.557516	0.666667	-0.0253333	-0.456	-0.543333	-0.614667	1	0.883
7847	Zfp280d	72351524	72351570	0.689779	0.666667	0.438	0.321333	0.0533333	-0.211333	0.666667	0.754
7849	Zfp280d	72359521	72359580	0.17072	0	-0.262	-0.950667	-0.787333	-0.694667	0	-0.5
7884	Gtf2a2	70015291	70015410	0.318219	0.992	0.990667	0.984667	0.974667	0.977333	1	0.989
7891	Gtf2a2	70018679	70018818	0.266965	-0.552	-1	-0.906	-0.700667	-1	-0.666667	-0.711
8079	Commd4	57156774	57156840	0.135367	0.986667	0.333333	0.666667	1	0.674	0.888667	0.897
8392	Gnb1l	18552366	18552582	0.370374	0.968667	0.846667	0.814667	0.880667	0.752667	0.955333	0.881
8394	Gnb1l	18552408	18552582	0.257772	0.955333	0.787333	0.744	0.82	0.688667	0.940667	0.797
8436	Ntm	29000704	29000737	0.121395	-0.333333	-0.784667	-0.142667	0.0426667	-0.333333	0	0
8618	Crb3	57063636	57063675	0.330269	1	1	0.918	0.700667	0.740667	1	1
8619	Crb3	57063636	57063698	0.405408	1	1	0.984	0.953333	0.923333	1	1
8811	Dnajc15	77844395	77844472	0.133614	0.967333	0.986667	0.991333	0.845333	0.929333	0.991333	0.962
8815	Dnajc15	77852897	77852971	0.151645	1	0.666667	1	1	0.771333	0.944	0.958
9122	Slc39a2	51894455	51894506	0.702698	0	0	0	0	-0.58	0.333333	0.427
9282	Phf7	31239119	31239236	0.385599	-0.625333	-0.548667	-0.735333	-0.516667	-0.801333	0	-0.016
9378	E330034G19Rik	24295996	24296138	0.240426	1	0.996	0.999333	0.999333	0.997333	1	1
9380	E330034G19Rik	24296008	24296138	0.293695	1	0.996	0.999333	0.999333	0.996667	1	1
9482	Nkiras1	18276695	18276730	0.355633	0.04	-0.0853333	0.058	-0.108	-0.161333	0	0.119
9541	Tcof1	60827339	60827447	0.20063	0	0.192	-0.0386667	0.258	-0.0513333	0.226667	0.368
9601	Necap2	141068194	141068279	0.270131	0.916667	0.913333	0.545333	0.771333	0.674667	1	0.905
9866	Gm42953	126803249	126803376	0.160765	-0.451333	0.506667	-0.573333	-0.495333	-0.666667	0	0
10008	Mbtd1	93891338	93891388	0.17964	0	-0.279333	-0.428	0.07	-0.247333	0	0
10155	Tarbp2	102520474	102520577	0.44134	0.845333	0.600667	0.448667	0.666667	0.333333	0.694667	1
10165	Tarbp2	102522848	102523050	0.143855	0.948667	0.664667	0.961333	1	0.792667	0.938	0.944
10366	Elavl2	91254140	91254179	0.284244	-0.197333	-0.252667	-0.326	-0.425333	-0.516	-0.333333	0
10818	Stoml2	43029492	43029553	0.319158	1	0.961333	0.882	0.824	0.704667	0.968	0.924
11155	Gm11784	3387620	3387802	0.264513	1	1	0.458667	0.666667	0.156667	1	0.731
11213	Nexn	152247085	152247274	0.636134	0.996	0.99	0.980667	0.987333	0.979333	1	1
11214	Nexn	152247085	152247274	0.298578	1	0.860667	0.841333	0.892	0.873333	1	1
11215	Nexn	152249659	152249701	0.563606	1	0.823333	0.806667	0.880667	0.775333	1	1
11419	Pld2	70555298	70555381	0.367577	0.0606667	0.203333	-0.156667	-0.524	-0.666667	0.333333	0
11473	Col25a1	130475592	130475664	0.217392	-0.18	-0.0266667	-0.539333	-0.350667	-0.333333	0	0
11701	Gm42746	52989605	52989747	0.382188	-0.0446667	-0.485333	0.0446667	-0.341333	-0.622667	0	0
11765	Mcfd2	87264140	87264365	0.125623	-0.612	-0.370667	-0.748	-0.142667	-0.726	-0.302	-0.456
11999	Ankrd35	96683182	96685174	0.728172	0.666667	0.333333	0	0	-0.274667	1	1
12215	Ska1	74204263	74204388	0.155888	0.994667	0.734667	0.766	1	0.835333	1	0.926
12414	Syce2	84883430	84883584	0.269857	0.313333	0.138667	0.195333	0.156	-0.0633333	0.123333	0.41
12431	Suz12	79999056	79999125	0.492257	1	0.964	0.851333	0.78	0.762667	1	1
12461	Arfip1	84527685	84527798	0.274239	1	0.992667	0.983333	0.982	0.986667	1	1
12567	Emsy	98599751	98599793	0.282457	-0.374	-0.651333	-0.763333	-0.460667	-0.645333	0.333333	0.201
13120	A930005H10Rik	115886213	115886375	0.203621	-0.272	-0.295333	-0.222667	-0.681333	-0.666667	-0.333333	-0.323
13493	Slc7a6os	106202230	106202351	0.414323	0.994667	0.994667	0.988667	0.972667	0.938667	1	1
13639	Cript	87027698	87027764	0.598313	0.992667	0.96	0.97	0.978667	0.954	0.995333	0.996
13690	Papss1	131567501	131567678	0.249402	0.482	-0.05	-0.187333	-0.281333	-0.280667	0	0.5
14010	Fbxo34	47507264	47507446	0.407408	0.176667	0.394	0.445333	0.675333	-0.22	1	1
14242	Kif4	100717936	100718035	0.274594	0.916	0.864667	0.887333	0.945333	0.861333	1	0.94
14364	Tgds	118116078	118116244	0.642994	0.991333	0.990667	0.988667	0.992667	0.973333	1	1
14371	Tgds	118130606	118130673	0.580544	0.981333	0.965333	0.974	0.974	0.903333	1	1
14472	Coprs	13885665	13885881	0.636394	0.764	0.772667	0.701333	0.696	0.596	0.946667	1
14545	Nup62cl	140027567	140027702	0.443977	0.333333	0.333333	0	0	-0.169333	0.563333	1
15090	Rnpep	135268082	135268195	0.482877	1	0.915333	0.749333	0.913333	0.732667	1	1
15091	Rnpep	135268082	135268196	0.45429	1	0.958667	0.864	0.959333	0.856667	1	1
15129	Fbxw16	109441050	109441260	0.366207	0.984667	0.99	0.994	0.992	0.978667	1	1
15340	Nsun4	116044684	116044839	0.476215	0.992	0.968667	0.987333	0.974	0.912	1	1
15385	Ptdss2	141151649	141151784	0.130515	1	0.666667	1	1	0.832667	0.936	0.988
16102	Rps27l	66948642	66948717	0.344708	-0.988	-0.987333	-0.988667	-0.987333	-0.989333	-0.984667	-0.983
16147	Unc50	37437376	37437478	0.398083	0.999333	0.998667	0.998667	0.999333	0.998667	1	1
16920	Emc4	112367332	112367516	0.138966	1	0.666667	0.605333	1	0.812667	0.952667	0.98
16922	Emc4	112367401	112367516	0.151956	1	0.666667	0.666667	1	0.809333	0.967333	0.97
16953	Ccdc34	110038079	110038276	0.232031	-0.760667	-0.743333	-0.657333	-0.716	-0.812	-0.635333	-0.698
17347	Tsc22d2	58437316	58437475	0.204115	-0.471333	-0.732667	-0.781333	-0.5	-0.739333	-0.419333	-0.607
17348	Tsc22d2	58437316	58437475	0.358377	0.666667	0.1	0.276	0.558667	-0.444	0.666667	0.5
17611	Naa30	49178051	49178175	0.731957	1	0.967333	0.972667	0.975333	0.936667	1	1
17696	Accsl	93864391	93864451	0.741237	1	0.992667	0.994667	0.994	0.987333	1	1
17800	Fam188a	12403997	12404168	0.258671	-0.254	-0.295333	-0.624	-0.436	-0.466	0.333333	0.5
18327	Ext2	93821609	93821681	0.356024	0	-0.776	-0.474667	-0.738	-0.666667	0.333333	0.5
18347	Znhit6	145592815	145592884	0.126535	1	1	0.666667	1	0.738	0.834667	1
18393	Gtf3c2	31173382	31173511	0.172024	0.486	-0.0546667	-0.639333	-0.875333	-0.558667	-0.333333	0.573
18758	Khdc1a	21350257	21350440	0.178452	0.674	0.494667	0.971333	0.738667	0.649333	1	1
18924	Prrg1	78561575	78561644	0.175434	0	-0.374	-0.696	-0.846	-0.666667	0	-0.5
19001	Tsn	118304690	118304770	0.270261	0.971333	0.987333	0.986667	0.989333	0.960667	1	0.994
19272	Gpr107	31191846	31191890	0.337577	1	0.333333	0.666667	1	0.309333	1	1
19598	Dennd4c	86813781	86813928	0.338185	0.333333	0.312	-0.150667	0.308667	0	0.666667	0.5
19609	Iqca	90045591	90045830	0.478785	1	0.953333	0.945333	0.988667	0.930667	1	1
19806	Mrps6	92099593	92099733	0.152765	0.976	0.804667	0.982	0.970667	0.878	0.937333	1
19881	Cnep1r1	88129694	88130401	0.176728	1	0.869333	0.955333	0.594	0.75	1	0.868
19947	Rab11a	64728233	64728429	0.259317	0.982667	0.974	0.973333	0.963333	0.945333	1	0.965
19948	1190005I06Rik	120611193	120611337	0.281114	1	0.966	0.966667	0.859333	0.909333	1	1
20187	Angel2	190932866	190933192	0.672125	0.943333	0.921333	0.934	0.927333	0.786	1	1
20195	Angel2	190942120	190942247	0.221129	0.992667	0.918667	0.907333	0.948	0.928667	0.962667	1
20275	Ankrd17	90282850	90283603	0.327429	-0.234667	-0.198	-0.150667	-0.126667	-0.336667	0.0626667	0.225
20551	Prdx6	161247256	161247413	0.106295	1	1	0.801333	1	0.954667	1	0.982
20654	Tusc3	39071375	39071516	0.700892	0.982	0.981333	0.985333	0.980667	0.957333	1	1
20714	Psma3	70984671	70984745	0.196703	0.992667	0.953333	0.988	1	0.967333	0.994667	0.996
20805	Nckap5	125940162	125940237	0.302616	0	0.1	0.327333	0.266667	-0.333333	0.333333	0.5
20846	Med28	45523421	45523534	0.296498	0.984	0.952	0.981333	0.97	0.932	0.992667	0.969
20932	Birc3	7850919	7851171	0.322969	0.991333	0.954667	0.960667	0.971333	0.963333	1	1
21115	Pfdn4	170514704	170514795	0.584118	-0.294	-0.600667	-0.552667	-0.832	-1	0	-0.349
21189	Htra2	83052697	83052726	0.287881	0.251333	0.558667	0.00133333	0.503333	0	0.666667	1
21228	Zcchc17	130349264	130349322	0.377457	0.899333	0.905333	0.882667	0.886	0.771333	0.948	0.907
21510	2700029M09Rik	60896737	60896836	0.551058	-0.720667	-0.834	-0.818	-0.852667	-0.928	-0.758667	-0.628
21518	2700029M09Rik	60900083	60900234	0.352978	-0.472	-0.614667	-0.608667	-0.726	-0.904	-0.575333	-0.552
21520	2700029M09Rik	60900083	60900234	0.619735	0.872667	0.774	0.895333	0.597333	0.390667	1	1
21525	2700029M09Rik	60903999	60904087	0.558479	0.995333	0.993333	0.998	0.990667	0.982	1	1
21580	Tmem241	12066615	12066707	0.222333	-0.593333	-0.847333	-0.478	-0.408667	-0.666667	0	0
21705	Apoo	94412459	94412525	0.184876	0.983333	0.940667	0.971333	0.916667	0.941333	0.973333	0.969
21734	R3hdm1	128190637	128190739	0.165905	-0.304667	-0.913333	-0.51	-0.298	-0.697333	-0.333333	-0.457
21807	Apbb2	66392272	66392335	0.123599	-0.666667	-0.449333	-0.237333	-0.753333	-0.666667	-0.333333	-0.5
21812	Apbb2	66492057	66492172	0.218388	1	0.788667	0.937333	0.745333	0.620667	0.796	1
22043	Tmem194b	52643167	52643236	0.198876	-0.139333	0.185333	-0.389333	-0.333333	-0.333333	0	0
22122	Spag16	69842968	69843015	0.305714	0.288	0.119333	-0.530667	-0.712	-0.836	0	0
22186	Stau2	16486019	16486150	0.145842	0.154667	0.323333	-0.269333	-0.108667	-0.101333	0	0.262
22245	Ctsa	164833807	164833850	0.286119	0.333333	-0.333333	-0.042	0	-0.0986667	1	0.864
22399	Paf1	28393668	28393698	0.401599	1	0.93	0.979333	0.947333	0.862	1	0.975
22531	Tmem128	38267178	38267284	0.212477	0.976	0.93	0.958667	0.886	0.877333	0.916	0.996
22600	Ralbp1	65857661	65857793	0.790128	0.979333	0.917333	0.94	0.904	0.821333	1	1
22618	Dcun1d2	13258946	13259043	0.699128	-0.0353333	-0.385333	-0.344667	-0.189333	-0.732667	0	0.048
22620	Dcun1d2	13261384	13261467	0.302019	-0.215333	-0.817333	-0.655333	-0.302667	-1	0	-0.5
23173	Cpeb2	43238326	43238416	0.262384	-0.0766667	0.476	0.492	-0.0766667	-0.196667	0.666667	0.862
23419	Zfp715	43298006	43298139	0.222719	0.332667	0.183333	-0.176	-0.531333	-0.333333	0	0.288
23488	Cyct	76357572	76357601	0.224858	0.666667	0.666667	0.666667	0.333333	0	1	0.401
23576	Dmd	83628566	83628698	0.454124	0.174	-0.269333	-0.188	-0.199333	-0.666667	0	0
24132	Rpl12	32963496	32963583	0.107861	0.988667	1	0.666667	1	0.909333	0.961333	0.986
24805	Tmtc3	100485050	100485125	0.194979	-0.5	-0.778	-0.99	-0.724	-0.914	-0.545333	-0.778
24835	Ddb2	91216665	91216808	0.442864	0.657333	0.726	0.724	0.648	0.55	1	0.907
25137	4931406P16Rik	34312088	34312176	0.231891	0	0.465333	0.316	0.218	-0.046	0.666667	0.5
25392	Prpsap2	61735007	61735078	0.44735	0.976	0.965333	0.993333	0.973333	0.916667	1	1
25403	Prpsap2	61761479	61761574	0.331504	0.189333	-0.5	-0.578667	-0.38	-1	0	-0.342
25513	Rbm6	107861622	107861729	0.345945	-0.666667	-0.624	-0.788667	-0.735333	-0.849333	-0.596667	-0.688
25862	Fam220a	143551408	143551541	0.285782	0.942	0.910667	0.872	0.919333	0.902667	1	1
26125	Spc24	21757116	21757193	0.114644	0.898	0.625333	0.749333	1	0.817333	0.904	0.918
26283	Aebp2	140650755	140650782	0.313492	0.666667	0.674667	0.948	0.862	0.200667	1	1
26429	Ctsc	88286893	88286978	0.349515	0	0	0	0	-0.134	0.544667	0.613
26687	Cdc42se2	54756405	54756559	0.246425	0.988	0.995333	0.986667	0.975333	0.983333	1	1
26688	Cdc42se2	54760180	54760339	0.389189	-0.580667	-0.878	-0.885333	-0.920667	-0.936667	-0.666667	-0.653
27151	Pabpc1l	164049493	164049624	0.371708	-0.519333	0.0986667	-0.603333	-0.306667	-0.859333	0.333333	0.5
27399	Csnk2a2	95473370	95473421	0.44611	0.682667	0.861333	0.650667	0.779333	0.518667	1	1
27490	Gripap1	7819166	7819321	0.18736	1	1	0.666667	0.333333	0.526667	1	0.747
27595	Gm13103	143849609	143849678	0.230602	-0.901333	-0.930667	-0.719333	-0.530667	-0.92	0	0
27688	Tmco5	116886729	116886789	0.135318	0.142667	0.427333	-0.346	-0.185333	-0.333333	0	0
27701	Pqlc1	80283275	80283492	0.266428	0.666667	0.666667	1	0.333333	0.334	0.803333	1
27953	Stxbp5	9784340	9784400	0.193767	-0.333333	-0.576667	-1	-0.666667	-0.716	-0.333333	-0.5
28086	Sephs1	4889182	4889286	0.168284	0.846667	0.137333	0.396667	1	0.43	0.802	0.869
28154	Fam185a	21447315	21447357	0.168929	0.292667	-0.221333	0.522	0.0186667	-0.333333	0	0.5
28240	Srpk2	23629331	23629477	0.271531	-0.109333	-0.136667	-0.676	-0.844667	-0.532	0.333333	0.5
28286	Kmt2c	25295397	25295610	0.256952	0.333333	0.491333	-0.522667	-0.291333	-0.309333	0.333333	1
28806	Prom1	44001269	44001293	0.267488	-0.00133333	-0.016	-0.364	-0.466	-0.333333	0	0
29041	Smim14	65468392	65468501	0.408076	0.995333	0.996667	0.992	0.998	0.982667	1	1
29043	Ube2k	65565988	65566082	0.438866	0.996	0.997333	0.991333	0.966667	0.953333	1	1
29054	Ube2k	65581385	65581468	0.440895	0.996667	0.991333	0.998	0.997333	0.986	1	1
29074	N4bp2	65788052	65788141	0.649451	0	-0.368	-0.294	-0.892667	-1	0.257333	0.173
29152	Arfrp1	181364604	181364711	0.161256	1	0.333333	0.666667	1	0.674667	0.97	0.974
29639	4933427D06Rik	89099428	89099527	0.473765	-0.600667	-0.754667	-0.832667	-0.89	-0.912667	-0.666667	-0.5
29780	Gm20548	101841970	101842073	0.186981	0.498667	-0.676667	-0.368	-0.198	-0.333333	0	0.5
29861	Iqcg	33029014	33029089	0.17897	0.939333	0.871333	0.889333	1	0.823333	0.908	0.982
29918	Psmg2	67653152	67653273	0.625717	1	0.666667	0.666667	0.666667	0.455333	0.905333	0.933
30092	Auh	52898649	52898736	0.36004	0.986667	0.986	0.96	0.997333	0.958	1	1
30493	Rsrc2	123745496	123745589	0.508573	0.666667	0	0.333333	0	-0.042	0.781333	0.811
30522	Kif20b	34936776	34936848	0.801342	0.975333	0.942	0.924667	0.947333	0.864	1	1
30523	Kif20b	34936937	34937084	0.634657	0.978667	0.947333	0.917333	0.97	0.864	1	1
30593	Ppif	25697572	25697669	0.412615	0.572667	0.333333	0.85	0.430667	0.236	1	1
30752	Wbscr22	135056027	135056086	0.156915	1	1	1	0.666667	0.749333	0.951333	0.906
30786	Upk3bl	136060061	136060281	0.234896	-0.260667	-0.63	0.0513333	0.0106667	-0.422667	0.333333	0.5
30913	Zcwpw1	137816892	137816976	0.1832	0.675333	0.208667	0.613333	0.218667	-0.018	0.260667	0.692
30937	Stag3	138308826	138308928	0.406794	0.152667	0.248667	0.570667	0.136	-0.134	0.760667	0.915
31091	Bud31	145144898	145145021	0.118188	0.987333	0.998667	0.986667	0.974667	0.978667	0.990667	0.983
31107	Zfp655	145235305	145235391	0.447947	-0.114	0.006	-0.121333	-0.0873333	-0.352	0.666667	0.56
31109	Zfp655	145235736	145235863	0.475252	0.399333	0.384	0.144667	0.236667	-0.19	0.333333	0.701
31733	Rhbdf1	32210657	32210758	0.532961	0.479333	0.797333	0.576667	0.328	-0.333333	1	1
31734	Rhbdf1	32210657	32210758	0.585916	0.63	0.176	0.652667	0.624667	-0.333333	1	1
32115	Ptma	86529455	86529552	0.259539	0.964667	0.936667	0.881333	0.937333	0.920667	0.994	0.98
32150	Ckap2	22173261	22173331	0.653822	0.928	0.946	0.912667	0.882	0.794667	1	0.975
32206	Prkaa1	5164711	5164805	0.167181	0.678	0.942	0.704	0.514667	0.526	0.710667	0.839
32402	Pcgf1	83078400	83078478	0.434813	0.926	0.949333	0.905333	0.878667	0.882	1	1
32705	Uba3	97205305	97205347	0.249028	0.570667	0.174667	0.164	0.547333	0.317333	1	1
32952	Tmem72	116701841	116701866	0.361706	-0.666667	-0.666667	-1	-0.796667	-1	-0.333333	0
33039	Git2	114737347	114737437	0.373625	0.116667	-0.268667	-0.329333	-0.460667	-1	-0.232	0
33052	Ptp4a2	129845061	129845192	0.316853	0.977333	0.942	0.966	0.954	0.947333	0.972	0.973
33273	Ythdf3	16203186	16203219	0.281028	-0.493333	-0.623333	-0.782	-0.534	-0.668667	0	0
33474	Fbxw19	109485871	109486081	0.611775	0.992	0.986	0.988667	0.977333	0.948667	1	1
33487	Gtsf1	103404808	103404842	0.499576	0.962	0.936667	0.962667	0.972667	0.852667	1	1
33653	Ergic2	148195194	148195290	0.2864	0.995333	0.984667	0.982667	1	0.984	1	1
33654	Ergic2	148195997	148196099	0.694028	0.967333	0.935333	0.972667	0.928667	0.887333	1	1
33722	Dcaf6	165367445	165367505	0.190779	0.215333	-0.417333	-0.655333	-0.018	-0.388667	0	0
33833	Rfpl4	5115283	5115578	0.683305	0.946667	0.957333	0.953333	0.944667	0.896	1	1
33835	Rfpl4	5115301	5115578	0.645605	0.904667	0.925333	0.92	0.906	0.833333	1	1
34086	Fkbp14	54586995	54587085	0.274461	0.216	-0.474667	-0.866667	0	-0.743333	0	0
34104	Obox1	15555504	15555704	0.42058	0.996667	0.994	0.994	1	0.988667	1	1
34275	Ercc1	19355100	19355172	0.138207	1	1	0.952667	0.666667	0.862	0.936	1
34321	Gm14164	152368697	152368800	0.278239	0.248	-0.275333	0.139333	-0.17	-0.333333	0	0.5
34369	Nrg4	55258476	55258624	0.39084	-0.382667	-0.288667	-0.648	-0.724667	-0.666667	0	0
34416	Pex11a	79740164	79740280	0.629553	0.927333	0.844	0.739333	0.906667	0.584667	1	1
34432	Slk	47627647	47627740	0.379642	-0.585333	-0.512667	-0.489333	-0.826667	-0.886	-0.333333	-0.5
34933	2310008N11Rik	26841478	26841536	0.230027	-0.684667	-0.276	-0.530667	-0.333333	-0.666667	0	0
35368	Tollip	141898694	141898783	0.132542	0	-0.628667	-0.909333	0.333333	-0.720667	-0.333333	-0.114
35399	Tnfsf13b	10021372	10021487	0.335018	-0.128	-0.426	-0.126667	-0.396667	-0.442	0.166667	-0.097
35408	Mcee	64400168	64400506	0.27286	0.786667	0.714667	0.521333	0.824667	0.594667	0.848	0.812
35666	Sec11a	80927736	80927886	0.543494	0.991333	0.979333	0.974667	0.988667	0.936	1	1
35668	Sec11a	80935026	80935136	0.657247	0.98	0.953333	0.954	0.974667	0.89	1	1
35692	Ppp1r12a	108252756	108252924	0.222683	0.826	0.987333	0.899333	0.962667	0.764	1	1
35693	Ppp1r12a	108253324	108253495	0.317106	0.962	0.996	0.953333	0.988667	0.922	1	1
35708	H13	152688836	152688962	0.251781	0.976667	0.962	0.966	0.960667	0.933333	0.956	1
35886	Tm2d1	98370491	98370583	0.733162	0.997333	0.958667	0.954	0.957333	0.928667	1	0.994
35916	Ddias	92868111	92868198	0.468805	0.0393333	-0.185333	-0.375333	-0.164	-0.457333	0.274667	-0.029
36350	Arntl	113281401	113281422	0.552377	-0.333333	-0.854667	-0.898667	-0.866	-1	0	0
36360	Btbd10	113351780	113351938	0.28995	0.848667	0.487333	0.401333	0.661333	0.436	0.666667	0.902
36562	Spns1	126373921	126374073	0.382282	0.666667	0.666667	0.666667	0.333333	0.449333	0.929333	0.991
37569	Fbxw15	109555560	109555739	0.386271	0.936	0.96	0.966667	0.917333	0.912667	1	1
38005	Gm28784	17169811	17170152	0.289411	-0.812	-0.817333	-0.761333	-0.812	-0.894667	-0.333333	-0.5
38110	Cnot2	116537220	116537278	0.381144	-0.666667	-0.77	-0.787333	-1	-1	0	-0.323
38231	Phf14	12047826	12047944	0.695305	0.948	0.916	0.930667	0.954	0.868667	1	1
38455	Tfdp1	13370168	13370274	0.560559	-0.936	-0.968667	-0.97	-0.989333	-1	-0.944667	-0.946
38951	Eps15l1	72345965	72346171	0.188329	0.064	-0.27	0.350667	-0.305333	-0.136	0.304667	0.236
39043	Anapc10	79713104	79713279	0.449473	0.980667	0.984667	0.979333	0.974	0.972667	1	0.998
39046	Anapc10	79713152	79713279	0.481278	0.98	0.984	0.977333	0.973333	0.970667	1	0.998
39072	2210011C24Rik	84010710	84010772	0.720344	0.425333	0.226667	0.413333	0.234667	-0.149333	0.976667	1
39125	Asna1	85019521	85019672	0.175986	1	0.666667	0.631333	1	0.616667	0.8	0.947
39135	Orc6	85301108	85301238	0.33937	0.93	0.804667	0.824667	0.666667	0.494	0.836667	0.865
39172	Aktip	91131922	91132003	0.453668	-0.357333	-0.552667	-0.625333	-0.283333	-0.881333	-0.333333	-0.158
39227	Polr2c	94862520	94862689	0.83553	0.996667	0.988	0.99	0.988	0.976667	1	1
39475	Emc8	120658527	120658622	0.190392	0.924667	0.959333	0.830667	0.864	0.871333	0.918	0.96
39602	Tyms	30068465	30068640	0.165537	0.905333	0.975333	0.792667	0.641333	0.649333	0.814667	0.854

[truncated: 6 more sheets: mfuzz11, mfuzz12, mfuzz13, mfuzz14, mfuzz15, mfuzz16]
