# Supplementary material for: Zygotic Splicing Activation of the Transcriptome is a Crucial Aspect of Maternal‐to‐Zygotic Transition and Required for the Conversion from Totipotency to Pluripotency
Source: Adv Sci (Weinh). 2024 Feb 2;11(14):2308496. doi: 10.1002/advs.202308496 (PMC11005748; doi:10.1002/advs.202308496)
Supplement: Supplementary file 3 — Supplemental Table 2 [file ADVS-11-2308496-s002.xls]

## Sheet: mfuzz1
ID	geneSymbol	exonStart_0base	exonEnd	membership	GV	X1CELL	X2CELL	X4CELL	X8CELL	Morula
15	DKC1	153996576	153996707	0.208471	0.5	1	0.5	0.5	0.025	0.5
80	ALG13	110987895	110988132	0.247118	0.5	-0.1	0	0.174	-0.5	0
135	RPS4X	71493650	71493822	0.995769	1	1	1	1	0.989	1
152	IGBP1	69366482	69366678	0.995769	1	1	1	1	0.722	1
171	HSD17B10	53458745	53458854	0.974088	1	1	1	1	0.755	0.972
330	PRRC2B	134369791	134369873	0.346532	0	0.5	0.351	0	-0.763	0.5
408	CTNNAL1	111718069	111718107	0.548307	0.5	1	0.5	0.5	-0.884	1
425	CTSL2	99798804	99799029	0.995769	1	1	1	1	0.923	1
428	CTSL2	99799533	99799680	0.998263	1	1	1	1	0.913	0.998
441	CENPP	95107980	95108069	0.991602	1	1	0.992	1	0.768	1
442	CENPP	95374804	95374896	0.82671	0.922	0.946	0.783	1	0	1
503	UBE2R2	33911961	33912096	0.973212	1	0.986	0.989	0.997	0.794	1
506	DNAJA1	33026810	33026988	0.953458	1	1	1	1	0.917	0.989
509	DNAJA1	33029882	33029987	0.995769	1	1	1	1	0.941	1
514	DNAJA1	33037012	33037113	0.995769	1	1	1	1	0.979	1
517	NDUFB6	32570957	32571050	0.768218	1	1	1	1	0.722	0.944
518	NDUFB6	32570957	32571050	0.847417	0.998	0.931	1	1	0.358	0.887
562	TOR2A	130494842	130494970	0.507217	0.451	1	0.5	1	-0.947	0.5
627	EIF3H	117738254	117738411	0.87705	1	1	1	1	0.847	0.974
642	TTC35	109491234	109491339	0.882534	1	1	1	1	0.339	0.889
663	PABPC1	101721686	101721959	0.995769	1	1	1	1	0.934	1
669	POLR2K	101164051	101164144	0.963067	1	1	1	1	0.936	0.992
882	TUSC3	15605883	15605974	0.493502	0.96	0.945	0.839	0.543	0.007	0.859
887	ANP32B	100773552	100773671	0.991653	0.999	1	1	1	0.972	1
914	RHEB	151168634	151168691	0.995769	1	1	1	1	0.85	1
1106	DMTF1	86823999	86824144	0.460005	0.5	1	1	1	-0.868	0.5
1116	PHTF2	77567026	77567155	0.64311	0.975	0.915	0.976	1	0.742	1
1122	POMZP3	76247499	76247617	0.995769	1	1	1	1	0.518	1
1162	CHCHD2	56171918	56172168	0.63123	1	0.973	1	1	0.767	0.944
1196	PPIA	44838990	44839079	0.995795	1	0.998	1	1	0.848	0.999
1197	PPIA	44838990	44839079	0.994709	1	1	1	0.993	0.53	0.965
1198	PPIA	44839300	44839473	0.69347	0.996	0.999	1	1	0.985	0.998
1199	PPIA	44839300	44839473	0.996798	1	1	1	0.998	0.841	0.99
1200	PPIA	44839300	44839473	0.901516	1	0.996	1	1	0.969	0.996
1256	HNRNPA2B1	26232114	26232197	0.995769	1	1	1	1	0.976	1
1291	WDR67	124146353	124146446	0.656945	0.973	0.887	0.86	1	0.5	1
1304	AGMO	15430464	15430530	0.273685	0.284	0.762	0.215	0.933	-0.475	0.5
1310	PHF14	11101417	11101468	0.980852	0.982	0.93	1	1	-0.117	1
1319	KDELR2	6505701	6505954	0.995769	1	1	1	1	0.298	1
1374	TCP1	160200658	160200822	0.989041	1	1	1	1	0.891	0.99
1375	TCP1	160200926	160201119	0.995769	1	1	1	1	0.708	1
1376	TCP1	160201474	160201598	0.995769	1	1	1	1	0.589	1
1422	PEX3	143793296	143793465	0.988889	0.947	0.945	1	1	0.009	0.942
1445	HBS1L	135290375	135290476	0.352526	0.5	1	0.5	1	-0.266	0.789
1453	TBPL1	134305714	134305809	0.507068	1	0.992	0.996	1	0.98	1
1505	AMD1	111211456	111211559	0.995769	1	1	1	1	0.95	1
1519	ARMC2	109286182	109286343	0.342255	0.993	0.98	0.976	0.991	0.953	1
1565	SNHG5	86387671	86387750	0.998439	1	1	1	1	0.663	0.991
1568	SNX14	86223787	86223952	0.485312	0.992	0.999	0.999	1	0.562	0.885
1591	EEF1A1	74227752	74227987	0.995769	1	1	1	1	0.997	1
1592	EEF1A1	74228076	74228333	0.995769	1	1	1	1	0.995	1
1593	DDX43	74121927	74122015	0.995769	1	1	1	1	0.426	1
1594	DDX43	74123692	74123802	0.995769	1	1	1	1	0.903	1
1598	DDX43	74125835	74125974	0.324204	1	1	0.963	0.991	0.938	1
1628	RSPH9	43634160	43634257	0.25178	-0.5	-0.643	-0.41	-0.226	-0.969	-0.176
1652	C6orf130	41036579	41036692	0.692181	1	1	1	0.953	-0.044	0.765
1683	MRPL15	55055222	55055346	0.684583	1	1	1	1	0.682	0.93
1684	RPS10-NUDT3	34386145	34386201	0.84104	1	1	1	1	0.989	0.998
1925	NUP153	17624791	17625064	0.995769	1	1	1	1	0.93	1
2002	CNOT6	179996109	179996340	0.995769	1	1	1	1	0.689	1
2016	NHP2	177577888	177577994	0.475576	1	1	1	1	0.835	0.957
2059	ATP6V0E1	172421777	172421825	0.995769	1	1	1	1	0.914	1
2071	NPM1	170827842	170827929	0.202326	0.974	0.961	0.945	0.984	0.932	0.961
2134	CYSTM1	139574030	139574237	0.946506	0.978	1	1	1	0.741	0.967
2141	CTNNA1	138268266	138268401	0.942414	1	1	1	1	0.664	0.953
2144	KIF20A	137521200	137521399	0.938324	1	1	0.963	1	0.702	1
2160	CAMLG	134079676	134079742	0.563379	0.903	0.955	0.923	0.903	0.76	0.896
2166	UBE2B	133716409	133716499	0.649591	1	1	1	1	0.956	0.99
2170	UBE2B	133724015	133724104	0.995769	1	1	1	1	0.964	1
2192	CEP120	122713067	122713229	0.201007	0.5	1	0.611	0.376	0	0.5
2199	AP3S1	115205713	115205825	0.995769	1	1	1	1	0.773	1
2304	NSA2	74069692	74069885	0.983831	1	0.99	1	1	0.859	0.992
2334	CDK7	68548244	68548278	0.326121	0.967	0.916	0.844	0.913	0.725	1
2340	CDK7	68551286	68551355	0.995476	1	1	1	1	0.903	0.993
2345	CDK7	68568718	68568868	0.907057	0.997	0.997	1	1	0.974	1
2385	DDX4	55110728	55110999	0.995769	1	1	1	1	0.799	1
2396	C5orf34	43509246	43509477	0.162045	0.5	1	0.465	-0.27	-0.5	0.807
2420	SKP2	36168414	36168549	0.973235	0.981	0.961	0.993	0.996	0.5	1
2431	RAD1	34911658	34911917	0.995769	1	1	1	1	0.836	1
2541	ARFIP1	153791904	153792000	0.217553	0	0.5	-0.055	0.175	-0.5	0
2575	NDUFC1	140216885	140217110	0.998634	1	1	1	1	-0.206	0.958
2578	NDUFC1	140216885	140217114	0.998641	1	1	1	1	-0.103	0.958
2594	PSMB7	127146876	127146935	0.998518	1	1	1	1	0.911	0.996
2601	CCNA2	122739198	122739332	0.580375	0.994	0.994	1	1	0.977	1
2605	CCNA2	122740526	122740734	0.994846	1	1	1	0.998	0.805	1
2610	EXOSC9	122737523	122737602	0.997568	0.995	0.993	1	1	0.644	0.989
2689	PPP2CA	133536025	133536187	0.995769	1	1	1	1	0.867	1
2694	HNRPDL	83348585	83348717	0.995769	1	1	1	1	0.775	1
2695	HNRPDL	83348585	83348717	0.995769	1	1	1	1	0.948	1
2696	HNRPDL	83349170	83349332	0.995769	1	1	1	1	0.937	1
2697	HNRPDL	83349170	83349332	0.995769	1	1	1	1	0.876	1
2698	HNRPDL	83349170	83349332	0.995769	1	1	1	1	0.892	1
2718	NUP54	77038816	77038927	0.995769	1	1	1	1	0.938	1
2722	NUP54	77052382	77052437	0.995769	1	1	1	1	0.714	1
2750	GRSF1	71691840	71691962	0.995769	1	1	1	1	0.952	1
2769	NOA1	57832785	57832902	0.858764	0.945	1	0.958	0.97	0.724	0.956
2801	UBE2K	39776453	39776553	0.995769	1	1	1	1	0.872	1
2857	PTTG1	159849715	159849900	0.881489	0.999	1	0.999	0.999	0.992	1
2858	PTTG1	159851243	159851337	0.881489	0.999	1	0.999	0.999	0.992	1
2869	COX7A2	75950016	75950101	0.9985	1	1	1	1	0.934	0.997
2908	SLBP	1696500	1696567	0.995769	1	1	1	1	0.939	1
2909	SLBP	1697928	1698078	0.995769	1	1	1	1	0.928	1
2959	SDHAP2	195390494	195390638	0.990547	0	0	0	0	-0.759	-0.067
3087	GFM1	158407951	158408112	0.917028	1	1	1	1	0.759	0.963
3103	EIF2A	150289744	150290316	0.998641	1	1	1	1	0.639	0.987
3155	ARMC8	137942230	137942373	0.995769	1	1	1	1	0.417	1
3179	ATP2C1	130720063	130720158	0.835328	1	1	1	1	0.259	0.864
3180	ATP2C1	130720063	130720188	0.947344	1	1	1	1	0.276	0.901
3182	CCNG1	162869379	162869574	0.995769	1	1	1	1	0.783	1
3312	UBA3	69105333	69105434	0.995769	1	1	1	1	-0.13	1
3314	UBA3	69106406	69106460	0.995769	1	1	1	1	0	1
3333	PSMD6	64004493	64004713	0.995769	1	1	1	1	0.651	1
3367	SPCS1	52740808	52740895	0.992783	0.994	1	1	1	0.89	0.995
3439	IP6K2	48732126	48732257	0.392186	0	0	-0.5	0	-1	0.074
3491	ABHD5	43759162	43759349	0.51953	1	1	1	1	0.128	0.78
3544	RPL35A	197678029	197678182	0.98942	1	1	1	1	0.989	0.999
3545	AZI2	28373859	28373918	0.995769	1	1	1	1	0.942	1
3564	CLPX	65445884	65445977	0.995769	1	1	1	1	0.843	1
3574	RAB8B	63554890	63554941	0.995769	1	1	1	1	0.511	1
3679	LOC100509894	46671244	46671534	0.995769	0	0	0	0	-0.689	0
3710	RNF17	25348950	25349042	0.370175	0.5	0	0.5	0	-0.94	0
3739	UBE3A	25599674	25599830	0.995769	1	1	1	1	0.841	1
3754	ATP6V1D	67810088	67810155	0.865142	1	0.983	1	1	0.905	1
3803	APOPT1	104040443	104040507	0.551839	0.5	0.671	0.408	0.386	-0.488	0.81
3986	NUSAP1	41667909	41668026	0.275108	1	0.886	0.743	0.853	0.614	0.86
3987	NUSAP1	41667909	41668026	0.995769	1	1	1	1	0.843	1
3988	NUSAP1	41669393	41669502	0.995769	1	1	1	1	0.88	1
4024	KLHDC2	50246465	50246524	0.703725	1	1	1	1	0.602	0.914
4050	EIF5	103802372	103802454	0.531688	1	1	1	1	0.98	0.995
4055	FAM177A1	35548132	35548230	0.995769	1	1	1	1	0.873	1
4067	RPS2	2012497	2012657	0.998492	1	0.998	0.999	1	0.759	0.99
4078	YAP1	102080247	102080295	0.248551	0	0.5	0.119	-0.327	-0.769	0.222
4135	MYCBP	39333233	39333282	0.998316	1	1	1	1	0.617	0.981
4154	TECR	14675760	14675804	0.966349	1	1	1	1	0.484	0.937
4155	TECR	14675877	14675935	0.873921	1	1	1	1	0.772	0.961
4158	RPL17-C18ORF32	47016823	47016922	0.976817	1	1	1	1	0.991	0.999
4295	DNAJC15	43639821	43639873	0.484738	1	0.957	1	1	0.9	0.991
4297	DNAJC15	43643065	43643139	0.631999	1	1	1	1	0.974	0.994
4352	OR51B5	5368105	5368140	0.300491	0.45	0.162	0.195	0.56	-0.194	0.5
4372	SKA3	21729831	21729950	0.354416	1	0.85	1	0.5	0.102	0.864
4401	ITGAE	3623600	3623696	0.480147	0.987	0.902	0.908	1	0.743	0.96
4406	ITGAE	3632771	3632849	0.2704	0.348	0.516	0.754	0.5	0	0.5
4412	RAN	131357128	131357174	0.676852	0.912	0.953	0.976	1	0.633	0.912
4429	UBE2C	44444179	44444384	0.486203	0.992	0.987	1	1	0.781	0.94
4454	RNF34	121858379	121858581	0.998635	1	1	1	1	0.514	0.981
4458	RPL19	37359241	37359362	0.995769	1	1	1	1	0.995	1
4484	RPLP0	120636656	120636803	0.998571	1	1	1	1	0.838	0.995
4486	RPLP0	120638532	120638634	0.9986	1	1	1	1	0.969	0.999
4487	RPLP0	120638532	120638694	0.998533	1	1	1	1	0.955	0.998
4571	VPS29	110930800	110931036	0.997868	0.981	1	1	1	0.122	0.953
4643	ACTR6	100603850	100603986	0.15219	0.5	1	0.5	0	-0.25	1
4672	CDC16	115027361	115027423	0.726403	0.5	1	1	0.917	-1	0.985
4678	NR2C1	95418925	95419031	0.998195	1	0.994	1	1	0.549	0.981
4688	NR2C1	95425124	95425264	0.995769	1	1	1	1	-0.023	1
4696	NR2C1	95442843	95443009	0.995769	1	1	1	1	0.712	1
4710	UBE2N	93804509	93804650	0.995769	1	1	1	1	0.927	1
4815	MARS	57909702	57909774	0.995769	1	1	1	1	0.867	1
4869	GTSF1	54858850	54858951	0.762974	0.987	0.994	1	1	0.193	0.833
4897	SSX2IP	85116044	85116210	0.997478	1	1	1	1	0.632	0.978
4898	SSX2IP	85117565	85117680	0.986683	1	1	1	1	0.461	0.948
4914	PFDN5	53689622	53689725	0.902223	1	1	0.997	0.997	0.93	0.988
4918	PFDN5	53690027	53690059	0.81768	1	0.997	1	1	0.637	0.931
4920	PFDN5	53691633	53691708	0.995769	1	1	1	1	0.935	1
4945	PABPC4	40027356	40027459	0.674466	1	1	1	1	0.946	0.988
4947	PABPC4	40027994	40028088	0.885892	1	1	1	1	0.928	0.988
5015	SPPL2A	51012136	51012297	0.611971	0.982	0.997	0.966	1	0.516	0.877
5022	SPPL2A	51024799	51024881	0.90307	1	0.976	1	1	0.841	1
5042	RPAP3	48073275	48073377	0.656672	1	0.802	0.571	0.5	-0.617	0.83
5046	PPHLN1	42726461	42726504	0.248727	0.293	-0.309	-0.329	-0.328	-0.818	-0.097
5063	KPTN	47980962	47981038	0.99859	0	0	0	0	-0.126	-0.004
5075	NIPA2	23014437	23014528	0.172836	0.5	1	0.5	0.5	0.096	0.922
5102	TM2D1	62160368	62160442	0.539476	0.947	0.993	1	1	0.84	1
5123	N6AMT2	21311861	21311944	0.281042	0.656	1	0.5	1	0	0.642
5158	MAPK6	52353495	52353697	0.995769	1	1	1	1	0.771	1
5236	DPPA3	7867778	7868023	0.78098	0.997	0.997	0.999	1	0.986	0.998
5250	EIF1AX	20152074	20152125	0.995769	1	1	1	1	0.95	1
5251	EIF1AX	20156656	20156740	0.995769	1	1	1	1	0.942	1
5275	CHD4	6682239	6682435	0.995769	1	1	1	1	0.404	1
5280	RPL24	101401272	101401336	0.791456	0.996	1	0.999	0.998	0.949	0.989
5310	PLEKHM3	208841374	208842310	0.416258	0.5	1	0.5	1	-0.472	1
5335	INTS8	95886779	95886830	0.994563	0.994	0.994	1	1	0.437	1
5336	INTS8	95888301	95888375	0.995107	0.997	0.997	1	1	0.557	1
5382	RPL14	40502897	40502997	0.998643	1	1	1	1	0.973	0.999
5383	RPL14	40503098	40503152	0.963067	1	1	1	1	0.992	0.999
5449	YARS2	32902870	32903041	0.995769	1	1	1	1	0.759	1
5454	RPL4	66794949	66795088	0.979914	1	1	1	1	0.888	0.988
5455	RPL4	66795395	66795502	0.997815	1	1	1	1	0.818	0.997
5506	REXO2	114318547	114318601	0.995032	0.993	0.995	0.998	1	0.166	1
5576	SLC35B1	47780219	47780373	0.996521	1	1	1	1	0.97	0.998
5577	SLC35B1	47780219	47780373	0.995769	1	1	1	1	0.921	1
5578	SLC35B1	47780549	47780656	0.995769	1	1	1	1	0.906	1
5581	SLC35B1	47783565	47783696	0.680932	1	1	0.984	1	0.641	0.918
5659	SRP19	112200317	112200429	0.998407	1	1	1	1	0.576	0.989
5660	SRP19	112200317	112200429	0.995769	1	1	1	1	0.581	1
5714	NARS2	78152136	78152163	0.783934	0.673	0.785	0.854	0.66	-0.277	0.9
5724	RSF1	77451775	77451981	0.995769	1	1	1	1	0.49	1
5726	GTF2F2	45723904	45723923	0.995769	1	1	1	1	0.654	1
5741	CCNB1	68470703	68470940	0.754508	1	0.998	1	1	0.989	0.998
5742	CCNB1	68470703	68470940	0.995769	1	1	1	1	0.994	1
5745	CCNB1	68473065	68473176	0.995769	1	1	1	1	0.992	1
5747	CCNB1	68473065	68473176	0.99047	0.994	0.991	0.991	0.998	0.863	0.985
5822	SMC3	112362941	112363048	0.995769	1	1	1	1	0.92	1
5915	DEPDC7	33053881	33054024	0.977138	0.991	1	1	1	0.878	1
5918	DEPDC7	33054213	33054339	0.995769	1	1	1	1	0.053	1
5997	CDC7	91979504	91979600	0.420295	0.5	0.893	0.939	0.5	-0.5	0.49
6166	RPUSD3	9880715	9880855	0.469745	0.5	0.5	0.5	1	-0.477	0.82
6181	DPM1	49562273	49562299	0.60832	1	0.97	0.848	0.96	0.598	0.965
6270	MRPS15	36926292	36926377	0.998387	1	1	1	1	0.411	0.985
6272	MRPS15	36926864	36926913	0.40679	1	0.5	0.5	1	-0.254	0.94
6289	RAB11A	66172008	66172089	0.995769	1	1	1	1	0.98	1
6353	TIMMDC1	119219541	119219707	0.319227	1	1	0.597	0.5	0.016	0.976
6354	TIMMDC1	119219541	119219707	0.332034	1	1	1	0.5	0.115	0.857
6357	TIMMDC1	119222800	119222868	0.225931	1	1	0.905	0.5	0.325	0.985
6358	TIMMDC1	119222800	119222868	0.527404	0	0	0	0	-0.914	0.393
6375	PCNP	101309058	101309114	0.238333	1	0.791	1	1	0.718	1
6430	EEF1B2	207025311	207025434	0.441946	0.987	1	1	1	0.961	0.991
6486	PAN2	56712020	56712218	0.300336	0.661	0.236	0.41	0.5	0	0.5
6593	IPO13	44429940	44429993	0.521385	0.5	1	1	1	-0.5	1
6604	RPS3	75113395	75113490	0.995046	1	1	1	1	0.946	0.996
6605	RPS3	75115063	75115251	0.997382	1	1	1	1	0.967	0.998
6606	RPS3	75115063	75115251	0.996027	1	1	1	1	0.928	0.995
6805	EIF2S2	32678322	32678408	0.992397	1	1	1	1	0.964	0.997
6806	EIF2S2	32681480	32681537	0.364037	0.818	0.864	1	1	0.563	0.92
6813	WDR47	109517157	109517376	0.995769	1	1	1	1	0.912	1
6833	C11orf31	57509280	57509426	0.995769	1	1	1	1	0.965	1
6906	DNAL1	74119872	74119918	0.995769	0	0	0	0	-0.194	0
6921	PSMD9	122337539	122337751	0.995769	1	1	1	1	0.904	1
6948	LCMT1	25182034	25182126	0.995769	1	1	1	1	0.876	1
6960	RNF10	121004627	121004783	0.995769	1	1	1	1	0.859	1
6961	RNF10	121008993	121009094	0.995769	1	1	1	1	0.83	1
6962	RNF10	121008993	121009094	0.705357	0.977	0.973	0.936	0.949	0.831	0.968
6963	RNF10	121013594	121013753	0.995769	1	1	1	1	0.947	1
7009	AHCTF1	247007096	247007230	0.995353	1	1	1	1	0.835	0.988
7017	SPPL3	121204065	121204175	0.998553	1	1	1	1	0.383	0.973
7019	NAP1L1	76453577	76453658	0.704263	0.996	0.994	1	0.968	0.893	0.992
7026	NAP1L1	76462688	76462774	0.397459	1	1	1	0.99	0.98	1
7040	CCNYL1	208605378	208605430	0.995769	1	1	1	1	0.664	1
7042	CCNYL1	208615680	208615843	0.995769	1	1	1	1	0.929	1
7052	PPP2R1B	111624166	111624301	0.257205	0.5	1	1	0.5	-0.106	1
7066	GTF2B	89352943	89353050	0.434572	0.956	1	0.984	1	0.885	1
7085	TBCE	235602083	235602237	0.995769	1	1	1	1	0.816	1
7104	RFC4	186508114	186508195	0.996564	0.981	1	1	1	0.402	0.984
7114	MBIP	36777297	36777395	0.880409	0.903	0.978	0.9	1	-0.123	0.787
7115	MBIP	36781164	36781230	0.995769	1	1	1	1	0.617	1
7118	EMG1	7084251	7084310	0.957528	1	1	1	1	0.861	0.982
7119	EMG1	7084390	7084540	0.84012	1	0.98	1	1	0.846	0.974
7124	TMEM50A	25666964	25667070	0.96469	0.936	1	1	1	0.395	0.971
7125	TMEM50A	25669451	25669564	0.531688	1	1	1	1	0.624	0.906
7162	PTGES3	57059987	57060050	0.511276	1	0.996	0.957	1	0.892	0.981
7166	PTGES3	57064058	57064148	0.637957	1	0.995	0.984	0.991	0.897	0.972
7241	NDUFA4	10978434	10978523	0.997445	0.999	1	1	1	0.855	0.998
7336	DDX1	15768568	15768641	0.995769	1	1	1	1	0.702	1
7358	PCNA	5099255	5099323	0.982204	1	1	1	1	0.923	0.992
7360	PCNA	5099414	5099512	0.674466	1	1	1	1	0.946	0.988
7361	PCNA	5099414	5099512	0.995769	1	1	1	1	0.975	1
7505	RBM8A	145508474	145508611	0.995769	1	1	1	1	0.994	1
7543	ALDH3A2	19575033	19575269	0.509106	1	0.972	0.97	1	0	0.735
7551	DRAM2	111667363	111667503	0.576708	1	1	1	0.5	-0.5	0.761
7569	SNX2	122163073	122163154	0.998548	0.999	0.993	1	1	-0.244	0.949
7691	CMC2	81015410	81015482	0.177036	0.893	0.889	0.992	0.894	0.824	0.941
7793	CCT3	156280740	156280986	0.997583	1	1	1	1	0.856	0.998
7858	PDHB	58414199	58414341	0.995769	1	1	1	1	0.458	1
7859	PDHB	58416383	58416669	0.995769	1	1	1	1	0.112	1
7882	PSMA6	35779945	35780101	0.9985	1	1	1	1	0.956	0.998
7883	PSMA6	35782086	35782265	0.995769	1	1	1	1	0.925	1
7992	DNAJC8	28536482	28536577	0.982504	1	1	1	1	0.884	0.988
8072	AURKA	54965611	54965721	0.5437	0.5	0.424	0.479	0.669	0	0.5
8089	PPP2R3C	35560275	35560413	0.986139	1	1	1	1	0.723	0.973
8090	PPP2R3C	35564253	35564390	0.978838	1	1	1	1	0.65	0.962
8096	PPP2R3C	35585815	35585943	0.42866	0.5	0.5	0.5	0.326	-0.51	0.943
8117	GIN1	102433293	102433485	0.237028	0.5	1	0.5	0	-0.595	0.238
8125	PTPN22	114380211	114381029	0.995769	0	0	0	0	-0.382	0
8202	VTA1	142525121	142525202	0.994812	1	1	1	0.992	0.241	1
8208	ATAD1	89544226	89544427	0.99818	1	1	1	1	0.017	0.949
8314	DNMT1	10291025	10291245	0.98189	1	1	1	0.997	0.948	1
8340	GAS5	173833394	173833442	0.982022	1	1	1	1	0.952	0.995
8341	GAS5	173833621	173833644	0.989041	1	1	1	1	0.891	0.99
8466	PRPF40A	153535569	153535623	0.401413	1	0.822	0.674	0.888	0.394	0.882
8481	RAD51C	56774053	56774220	0.995769	1	1	1	1	0.348	1
8482	RAD51C	56780556	56780690	0.995769	1	1	1	1	0.418	1
8639	ILKAP	239082174	239082294	0.701481	1	1	1	1	0.843	0.966
8667	ANKRA2	72849230	72849311	0.657039	0.874	0.99	0.895	1	0.5	1
8739	SDHB	17359554	17359640	0.9762	1	1	1	0.97	0.565	1
8747	ZNF643	40919874	40919960	0.892145	0	0	0.087	0	-0.5	0
8824	EIF3M	32616459	32616559	0.943445	1	1	1	1	0.921	0.989
8825	EIF3M	32617511	32617593	0.996204	1	1	1	1	0.927	0.995
8838	PHACTR4	28819526	28819603	0.288718	0.5	1	0.5	0.5	-0.083	0.652
9106	ILF2	153635494	153635609	0.998463	1	1	1	1	0.817	0.995
9107	ILF2	153635690	153635752	0.995769	1	1	1	1	0.99	1
9168	RABGGTB	76257865	76257991	0.981329	1	1	1	1	0.42	0.939
9170	TBCA	76989090	76989177	0.542682	1	1	0.993	1	0.982	1
9232	MGC72080	97598316	97598364	0.226888	0.924	0.955	0.372	-0.134	-0.585	0.494
9236	BCL2L2-PABPN1	23793173	23793261	0.995769	1	1	1	1	0.983	1
9248	TPTE	10959740	10959800	0.474577	1	1	0.843	1	0.644	1
9249	TPTE	10969074	10969128	0.392416	1	1	0.824	1	0.659	1
9322	PAPOLA	96991646	96991728	0.995769	1	1	1	1	0.952	1
9324	PAPOLA	96993766	96993876	0.99461	1	1	1	1	0.855	0.989
9326	PAPOLA	96998667	96998757	0.995769	1	1	1	1	0.899	1
9412	C1orf27	186363078	186363147	0.193401	0.5	1	0.5	0.5	0	1
9429	LOC643837	788050	788146	0.995241	1	1	0.958	1	-0.01	0.949
9464	DNA2	70178790	70178970	0.995769	1	1	1	1	-0.121	1
9521	RPL34	109543106	109543180	0.99626	1	1	1	1	0.956	0.997
9522	RPL34	109543106	109543180	0.571412	0.982	1	1	1	0.943	0.998
9551	RPL5	93301746	93301949	0.995632	1	1	1	1	0.986	0.999
9555	PPP6C	127915811	127916021	0.995769	1	1	1	1	0.899	1
9617	NPL	182791249	182791334	0.757253	0.605	0.338	0.5	0.5	-0.5	0.377
9643	PLEKHA5	19522626	19522732	0.609669	1	0.841	1	1	0.531	1
9651	LRRFIP2	37132957	37133029	0.165622	0	0.235	-0.5	-0.44	-0.751	-0.231
9828	SIVA1	105221966	105222161	0.987076	0.988	0.996	1	1	0.818	0.985
9852	NACA	57118235	57118307	0.995769	1	1	1	1	0.962	1
9853	NACA	57118235	57118307	0.995769	1	1	1	1	0.977	1
9904	KIF20B	91477180	91477252	0.192655	0.5	1	0.5	0.5	0.063	0.5
9913	ACTN1	69349589	69349772	0.664257	0.5	0.533	0.455	0.359	0	0.5
9989	HNRNPA3	178082432	178082573	0.161583	0	0	-0.412	0.5	-0.644	0.382
10030	ZNF384	6781515	6781698	0.358931	0	-0.228	-0.196	0	-0.5	0
10093	PSMA5	109952549	109952636	0.746843	1	0.999	1	1	0.962	0.992
10096	PSMA5	109953632	109953735	0.963067	1	1	1	1	0.944	0.993
10213	RAP1B	69047891	69048032	0.958126	1	1	1	1	0.969	0.996
10216	NDFIP2	80117692	80117817	0.995769	1	1	1	1	-0.09	1
10217	NDFIP2	80117752	80117817	0.995769	1	1	1	1	-0.24	1
10219	TCEB1	74868145	74868289	0.997143	1	1	1	1	0.984	0.999
10225	TCEB1	74876721	74876860	0.749097	0.854	1	1	1	-0.068	0.783
10230	TCEB1	74876721	74876864	0.754565	0.852	1	1	1	-0.091	0.78
10272	C11orf85	64714845	64714937	0.181142	0.5	0	0.5	0	-0.226	0.33
10309	PCBP2	53859715	53859757	0.633238	1	0.95	0.971	0.947	0.789	0.941
10394	HNRNPA1	54676356	54676449	0.995769	1	1	1	1	0.771	1
10396	HNRNPA1	54676583	54676658	0.995769	1	1	1	1	0.804	1
10398	HNRNPA1	54676862	54677018	0.300053	0.5	0	0.5	0.5	-0.293	0.5
10408	GSTO2	106039127	106039229	0.397588	0.5	0.5	0.5	0	-0.5	0.388
10449	MORF4L1	79186399	79186572	0.997227	1	1	1	1	0.903	0.994
10468	TALDO1	763746	763944	0.99737	1	1	1	1	0.405	0.993
10498	RPSA	39453139	39453268	0.924236	1	1	1	1	0.98	0.997
10504	RTKN2	64005757	64005816	0.591599	0.771	0.955	1	0.816	0.244	0.853
10517	CCDC163P	45962970	45963055	0.262021	0	0	0.251	0.21	-0.5	0.5
10569	RPL41	56510972	56510995	0.872017	0.999	0.997	0.992	1	0.959	0.995
10602	PHTF1	114248511	114248784	0.995769	1	1	1	1	0.175	1
10603	PHTF1	114249215	114249344	0.995769	1	1	1	1	-0.441	1
10604	PHTF1	114249215	114249344	0.995769	1	1	1	1	0.072	1
10687	PCGF1	74733307	74733379	0.923456	0.981	1	1	1	0.418	0.91
10695	TIMM23	51610392	51610451	0.995769	1	1	1	1	0.941	1
10896	PRMT10	148563937	148564091	0.88992	1	0.979	0.916	1	0.5	1
10908	AUH	93978340	93978388	0.995769	1	1	1	1	-0.5	1
10989	MMS19	99219118	99219283	0.689077	1	1	1	0.5	-0.806	0.784
11072	NDUFB8	102286155	102286311	0.985679	0.995	1	1	1	0.91	1
11096	PIGF	46819613	46819722	0.994442	1	1	1	1	0.621	0.971
11097	PIGF	46839366	46839483	0.794146	1	1	1	0.905	0.573	1
11102	PIGF	46842075	46842324	0.404505	0.86	0.907	0.825	1	0.618	0.919
11370	MASTL	27470408	27470510	0.313167	0.996	0.961	0.933	0.783	0.61	0.856
11448	TOX2	42583787	42583912	0.255452	0.027	-0.287	-0.242	0.454	-1	0.5
11476	DCAF17	172314881	172314987	0.836949	0	-0.094	0	0	-0.5	0.015
11540	KLHL20	173751261	173751368	0.995769	1	1	1	1	0.799	1
11602	SAAL1	18108412	18108601	0.995769	1	1	1	1	0.78	1
11630	CRELD2	50318007	50318103	0.328785	1	0.949	0.958	0.897	0.817	1
11645	RPL11	24021149	24021281	0.915801	1	1	0.999	1	0.987	0.998
11675	TIPIN	66641652	66641775	0.990245	1	1	1	1	0.809	0.983
11691	USP39	85872070	85872206	0.897059	1	1	1	1	0.772	0.963
11704	RPLP1	69747508	69747626	0.608851	1	1	1	1	0.983	0.996
11714	SSB	170661983	170662087	0.995769	1	1	1	1	0.101	1
11729	ARIH1	72864448	72864506	0.995769	1	1	1	1	0.962	1
11742	LIN9	226483542	226483647	0.48491	0.38	1	1	0.5	-0.91	1
11823	PSMA4	78834824	78834987	0.920788	0.91	1	1	1	0.228	0.902
11888	SEC11A	85230855	85231005	0.200576	1	1	0.636	1	0.559	0.97
11998	MAP4K5	50901111	50901289	0.300819	0.5	0.5	0.5	1	-0.251	1
12017	DPPA5	74063575	74063755	0.995769	1	1	1	1	0.995	1
12025	DECR2	461360	461578	0.287345	0.5	0.5	0.5	0	-0.5	0.836
12027	HN1	73142760	73142779	0.774111	1	1	1	1	0.965	0.993
12079	FAM82B	87497100	87497190	0.631463	0.997	0.996	0.84	1	0.5	0.931
12092	NUBP2	1836757	1836956	0.225251	0	0	-0.5	0	-0.823	0.318
12125	KPNA7	98785922	98786186	0.878734	0.996	0.984	0.977	0.991	0.869	1
12150	BRP44	167889784	167889869	0.995769	1	1	1	1	0.72	1
12263	GSPT1	11969942	11970032	0.988553	1	1	1	1	0.903	0.991
12424	PRR14	30665949	30666535	0.749024	1	1	1	1	-0.335	0.725
12425	PRR14	30666671	30666741	0.995769	1	1	1	1	0.551	1
12448	CLK1	201719726	201719809	0.63849	1	0.991	1	1	0.844	0.963
12451	CLK1	201721404	201721534	0.995769	1	1	1	1	0.901	1
12454	CLK1	201722440	201722607	0.995769	1	1	1	1	0.43	1
12457	CLK1	201722440	201722607	0.962113	1	1	1	1	-0.391	0.825
12458	CLK1	201722440	201722607	0.568938	1	1	1	1	0.539	0.888
12494	ALKBH3	43913590	43913679	0.563758	0.5	0.5	0.5	0.686	0	0.667
12495	ALKBH3	43923065	43923275	0.255594	0.5	1	0.5	0.786	0	0.621
12548	NAE1	66839679	66839729	0.995925	1	0.991	1	1	0.259	0.995
12554	NAE1	66857129	66857209	0.995769	1	1	1	1	-0.249	1
12577	PDCD10	167443188	167443261	0.181677	1	-0.145	0.212	0.5	-0.393	0.386
12586	ATPBD4	35674022	35674117	0.24984	1	1	0.5	0	-0.5	0.947
12722	PDCL3	101186039	101186183	0.995769	1	1	1	1	0.984	1
12723	PDCL3	101188051	101188260	0.995769	1	1	1	1	0.991	1
12741	RPL13	89627634	89627776	0.976817	1	1	1	1	0.946	0.994
12796	ERI1	8875806	8875916	0.620835	0.935	1	1	1	0.776	1
12820	UBE2G1	4192524	4192703	0.199805	1	1	0.977	1	0.972	1
12823	UBE2G1	4200011	4200109	0.350036	1	1	0.888	1	0.801	1
12868	SEPHS1	13364834	13365047	0.989856	0.972	1	1	0.972	0.013	0.908
12940	VRK1	97322466	97322587	0.686938	1	1	1	1	0.399	0.868
12943	RPL26	8283113	8283254	0.225757	1	0.997	1	1	0.996	0.999
12966	CAPN7	15282959	15283095	0.374567	0.5	-0.125	0.5	0.235	-1	0
13000	COPS3	17163614	17163788	0.675513	0.951	0.975	1	0.933	0.777	0.974
13008	COPS3	17168115	17168295	0.850857	1	1	1	1	0.642	0.936
13051	UBA52	18685679	18685782	0.712047	1	1	1	1	0.986	0.997
13143	C17orf75	30660435	30660539	0.957694	0.973	0.974	0.882	1	0	0.892
13178	MCM6	136608971	136609133	0.252293	1	1	1	0.5	0.271	1
13183	GGNBP2	34937773	34937968	0.995769	1	1	1	1	0.868	1
13185	GGNBP2	34943426	34943675	0.947914	1	1	1	1	0.956	0.994
13203	RBM39	34292589	34292668	0.995769	1	1	1	1	0.96	1
13297	AARSD1	41105740	41105795	0.213944	0.5	0.5	1	1	0	0.62
13299	AARSD1	41107858	41107989	0.170337	0.5	0.5	1	0.5	0.126	0.904
13355	SNX3	108535701	108535826	0.995769	1	1	1	1	0.846	1
13492	BZW2	16744171	16744294	0.995769	1	1	1	1	0.891	1
13497	MRPS23	55918543	55918621	0.998529	1	1	1	1	0.843	0.993
13549	DDX5	62496666	62496891	0.239003	1	0.967	1	0.937	0.905	0.967
13590	AMZ2	66246934	66247108	0.998579	1	1	1	1	0.298	0.97
13703	ATXN2	111902465	111902519	0.310031	0.021	0.15	0.052	-0.223	-0.457	0.073
13775	RPP30	92655210	92655240	0.219946	1	1	1	0.768	0.69	0.953
13797	TBCD	80899274	80899359	0.995769	1	1	1	1	0.595	1
13821	ATP2B4	203702350	203702528	0.520197	1	0.878	0.667	0.591	-0.56	0.5
13876	SF3B14	24296945	24297064	0.534079	0.966	0.971	0.986	1	0.669	0.905
13895	FAM72D	143906011	143906136	0.890502	1	1	1	1	0.624	0.938
13910	RNF138	29704696	29704808	0.995769	1	1	1	1	0.892	1
13924	INO80C	33067349	33067403	0.223017	0	0	0.5	0	-0.474	0.341
13948	ZNF138	64291317	64291454	0.73366	0.5	0.5	0.5	0.5	-0.528	0.78
13995	C17orf76-AS1	16344387	16344444	0.39788	1	1	1	0.959	0.882	0.964
14010	MRPL13	121444269	121444363	0.996294	0.995	1	1	1	0.462	0.997
14096	RPS12	133137599	133137702	0.995769	1	1	1	1	0.998	1
14151	GEMIN2	39594195	39594240	0.935041	0.933	0.892	0.808	0.908	0	0.928
14252	MRPL35	86433228	86433418	0.998176	1	1	1	1	0.923	0.996
14290	DRG1	31823045	31823168	0.995769	1	1	1	1	0.909	1
14327	ITGB3BP	63944434	63944504	0.860364	0.971	0.958	0.938	1	0.685	0.945
14393	LSM2	31765766	31765826	0.997313	1	1	1	1	0.911	0.999
14397	LSM2	31773851	31773919	0.967126	1	0.96	0.978	1	0.407	0.928
14404	CDC25C	137626327	137626429	0.277767	0.5	0.444	1	0.5	-0.107	0.784
14599	EIF3K	39116667	39116742	0.981298	1	0.997	1	1	0.896	0.989
14605	CCDC59	82748273	82748373	0.402832	1	1	0.955	1	0.911	1
14674	DAP3	155701734	155701824	0.995769	1	1	1	1	0.835	1
14675	DAP3	155706736	155706854	0.995769	1	1	1	1	0.856	1
14676	DAP3	155706736	155706854	0.995769	1	1	1	1	0.643	1
14780	RPL18	49119335	49119459	0.995769	1	1	1	1	0.99	1
14784	ATP5C1	7841734	7841878	0.959021	1	1	1	1	0.587	0.947
14807	POC1B	89853414	89853495	0.433595	0.5	0.554	0.5	0.768	0	0.5
14849	BCL2L12	50173472	50173745	0.317281	1	0.976	0.85	0.133	-0.571	0.527
14864	RBX1	41363802	41363888	0.956298	1	1	1	1	0.954	0.994
14971	ALG6	63885040	63885111	0.995769	1	1	1	1	0.632	1
14972	ALG6	63894403	63894472	0.63895	1	1	0.756	1	0.248	1
14985	FIP1L1	54257596	54257665	0.370301	0	0.42	0.5	0.81	-1	0.272
15016	AURKC	57744827	57744976	0.995769	1	1	1	1	0.807	1
15021	HNRNPH3	70097614	70097753	0.3141	0.5	1	1	0.207	-0.536	0.898
15099	RAE1	55948530	55948637	0.995769	1	1	1	1	0.098	1
15141	TAX1BP1	27839583	27839709	0.730824	1	1	1	1	0.862	0.971
15230	ZFAND2A	1197291	1197386	0.992335	0.994	1	1	0.992	0.643	1
15239	HSP90AA1	102548447	102548781	0.995769	1	1	1	1	0.922	1
15242	HSP90AA1	102549370	102549639	0.995769	1	1	1	1	0.959	1
15277	MSH6	48033590	48033790	0.987703	1	1	0.998	1	0.782	0.979
15282	KRR1	75897683	75897854	0.995769	1	1	1	1	0.829	1
15301	RTN4	55200956	55201003	0.995769	1	1	1	1	0.741	1
15322	MAEL	166990321	166990397	0.995769	1	1	1	1	0.794	1
15376	NFU1	69650713	69650849	0.959745	0.948	1	0.92	1	0.283	0.961
15466	C14orf2	104380297	104380321	0.61893	1	1	1	1	0.91	0.979
15469	C14orf2	104381402	104381526	0.980885	1	0.991	1	1	0.826	0.983
15475	ATP5B	57033763	57033976	0.844713	0.991	0.982	1	1	0.831	0.968
15527	CCDC138	109489906	109490045	0.301271	0.5	0.943	0.637	0.5	0	0.624
15575	TMEM59	54502282	54502391	0.995769	1	1	1	1	0.957	1
15576	TMEM59	54511364	54511459	0.82568	0.995	0.985	1	1	0.927	1
15636	SAMHD1	35526842	35526947	0.944192	0.941	0.983	0.996	1	0.5	1
15671	ORC4	148705619	148705793	0.995769	1	1	1	1	0.423	1
15735	FASTKD1	170396560	170396689	0.898053	1	1	0.939	1	0	0.834
15776	CTDNEP1	7149344	7149456	0.952335	1	1	1	1	0.895	0.986
15834	TMEM126A	85361292	85361385	0.956017	0.988	1	1	1	0.8	0.974
15857	NIF3L1	201761798	201761937	0.759681	1	1	1	1	0.828	0.965
15903	RHOA	49399928	49400059	0.995769	1	1	1	1	0.943	1
15906	RHOA	49405860	49405981	0.998623	1	1	1	1	0.852	0.995
15914	SPAG16	214794683	214794869	0.175757	0.429	0.404	0.406	1	0	0.5
15920	CHMP5	33278110	33278223	0.976817	1	1	1	1	0.964	0.996
15953	C1QBP	5338192	5338286	0.995769	1	1	1	1	0.917	1
16045	PRDM4	108134722	108135037	0.357294	0.5	1	1	1	-0.217	1
16079	SNX5	17933230	17933354	0.939977	1	1	1	1	0.809	0.973
16109	MRPL3	131217022	131217121	0.995769	1	1	1	1	0.455	1
16111	FOPNL	15967347	15967484	0.302651	1	1	1	0.5	0.171	0.859
16112	FOPNL	15967347	15967484	0.492999	1	1	1	0.5	-0.188	0.937
16113	FOPNL	15973660	15973745	0.271336	0.5	1	1	0.5	-0.109	0.912
16154	RNF114	48558097	48558248	0.996579	1	1	1	1	0.432	0.997
16161	RNF114	48565784	48565892	0.995769	1	1	1	1	0.877	1
16165	CPNE1	34214488	34214722	0.995769	1	1	1	1	0.873	1
16166	CPNE1	34214488	34214725	0.995769	1	1	1	1	0.892	1
16185	C20orf24	35238003	35238133	0.350963	0.915	0.981	0.911	1	0.794	0.955
16198	RPN2	35864982	35865112	0.992655	1	1	1	1	0.891	0.991
16317	XRCC6	42054255	42054356	0.995769	1	1	1	1	0.905	1
16318	XRCC6	42057334	42057448	0.995769	1	1	1	1	0.948	1
16319	XRCC6	42057334	42057448	0.832503	1	1	0.99	1	0.952	0.996
16388	ATP5O	35279644	35279757	0.941005	0.962	0.98	1	1	0.697	0.991
16535	DDT	24315956	24316132	0.998634	1	1	1	1	0.438	0.978
16590	HMGXB4	35658315	35658414	0.266512	0	0.5	0.154	0.241	-0.5	0.5
16617	POLR2F	38355352	38355483	0.893692	1	1	1	1	0.945	0.991
16735	POLB	42210036	42210086	0.998339	1	1	1	1	0.817	0.991
16736	POLB	42214837	42214910	0.995769	1	1	1	1	0.876	1
16741	POLB	42226788	42226853	0.791901	0.992	0.97	0.944	1	0.756	1
16743	POLB	42227366	42227506	0.976339	0.996	0.995	0.992	1	0.884	1
16747	ARF4	57569624	57569734	0.998558	1	1	1	1	0.495	0.978

## Sheet: mfuzz2
ID	geneSymbol	exonStart_0base	exonEnd	membership	GV	X1CELL	X2CELL	X4CELL	X8CELL	Morula
348	ODF2	131222791	131222945	0.26902	0	0.917	-0.039	-0.5	0.5	0.5
349	ODF2	131222828	131222945	0.222903	0	0.915	-0.198	-0.5	0.5	0.5
611	TATDN1	125516080	125516192	0.16638	-1	-0.693	-0.693	-0.953	-0.944	-0.944
676	VPS13B	100519997	100520139	0.190566	-0.5	0.385	0	-0.448	-0.5	0.5
708	CDH17	95164095	95164340	0.138942	0	1	0.5	0	0	0
760	CSPP1	68105698	68105837	0.209337	0.428	1	0.5	0.5	0.773	1
1184	SNHG15	45023955	45024025	0.389459	0	0.5	1	0	0.971	0.745
1185	SNHG15	45025619	45025696	0.333974	0	0.5	0.5	0	0.541	0.98
1217	CALU	128394315	128394509	0.192246	0.5	1	0.5	0.5	0.705	0.71
1219	CALU	128407509	128407709	0.669225	0.5	1	1	0.5	0.932	1
1468	HDDC2	125619859	125619962	0.436801	-0.229	0.5	0.5	-0.5	0.954	0.654
1937	JARID2	15410454	15410596	0.194401	0	0.458	0.909	-0.121	1	0
1963	C6orf52	10683419	10683465	0.187868	0.896	0.914	0.969	0.838	0.888	1
1965	C6orf52	10685081	10685156	0.360562	0.672	0.827	0.909	0.455	0.866	1
2029	NOP16	175813840	175813910	0.587914	0.5	1	1	0.5	0.811	0.993
2030	NOP16	175813840	175813910	0.614657	0.5	1	1	0.5	0.872	0.889
2031	NOP16	175815235	175815344	0.162402	0.5	1	0.5	0.5	0.765	0.551
2039	KIAA1191	175782573	175782752	0.161134	0	0	1	0	0.252	0.5
2061	NPM1	170817054	170817134	0.35624	0.987	1	1	0.988	0.991	1
2131	SRA1	139931566	139931769	0.561856	0	0.5	0.5	0	0.343	0.605
2312	RGNEF	73218911	73218989	0.395547	-0.5	0	-0.324	-0.692	0	0
2466	PDCD6	306716	306875	0.460801	0.719	1	1	0.5	1	0.956
2490	RWDD4	184572370	184572480	0.219022	0.5	1	0.5	0.27	0.522	0.901
2654	METAP1	99969883	99970027	0.196179	0.5	1	0.5	0.5	0.774	1
2739	SFXN1	174940465	174940593	0.449554	0	1	0.5	0	1	1
2741	HSPA9	137895552	137895780	0.333142	0	1	1	0.5	0.815	0.977
2962	ATP13A3	194140607	194140696	0.28396	0	0.897	0.707	0.5	1	0.962
3081	IFT80	160037547	160037727	0.120452	0	0	0.5	0	0.098	0
3090	MLF1	158306640	158306713	0.335291	-0.5	0.5	0.5	-1	1	-0.048
3245	SLC35A5	112289386	112289517	0.278969	0	1	1	-0.5	0.706	0.023
3330	SLC25A26	66396787	66396832	0.225815	0.5	0.893	0.5	0.344	0.937	1
3372	GNL3	52725557	52725645	0.312885	0	1	1	0.5	0.75	1
3529	DYNC1LI1	32571775	32571820	0.617722	0.5	1	1	0.5	0.841	1
3612	PTPLAD1	65849076	65849241	0.16772	0.5	1	0.5	0.5	0.607	0.985
3624	SGK1	134492774	134492870	0.666427	0	0.5	0.5	0	0.419	0.5
3630	PATL2	44960539	44960680	0.141567	0.5	0.932	0.992	0.699	0.867	0.5
3661	HAUS2	42850395	42850488	0.268263	0.21	0.5	1	0	0.349	0.671
4036	TRAPPC6B	39623414	39623498	0.350831	-0.245	0.607	0.368	0	0.29	0.816
4037	TRAPPC6B	39623414	39623498	0.370312	0.5	1	1	0.5	0.85	0.673
4079	TRMT2A	20100640	20100757	0.180882	0	0.5	0	0	0.587	0.331
4228	SAMD8	76928298	76928416	0.20171	0	1	0	0	0.86	0.966
4273	MED4	48657506	48657564	0.633758	0.5	1	1	0.5	0.856	0.984
4300	DNAJC15	43652747	43652824	0.210512	0	0.5	0	0	0.358	0.41
4415	UTP23	117782430	117782605	0.466279	0.5	1	1	0.5	0.719	1
4477	FAM91A1	124820511	124820616	0.485403	0	1	0.5	0	0.836	0.989
4660	CCNL1	156867075	156867174	0.275216	0.5	1	0.5	0	0.823	0.955
4863	VPS36	52992126	52992191	0.243083	0	0.5	0.5	0	0.262	1
4924	UBE2A	118715469	118715559	0.168827	0.48	0.621	1	0.709	1	0.967
5026	RHEBL1	49460013	49460061	0.664275	0.5	1	1	0.5	0.912	1
5030	RHEBL1	49460750	49460818	0.227466	0.5	1	0.5	0.453	0.904	0.94
5155	LMO3	16747070	16747195	0.194776	-0.432	0.409	-0.756	-1	0	0
5261	SCNM1	151140619	151140814	0.207407	0.5	1	0.5	0.5	0.903	0.935
5262	SCNM1	151140669	151140814	0.211772	0.5	1	0.5	0.5	0.826	0.88
5406	AP2M1	183899938	183900036	0.549766	0.5	1	1	0.5	0.779	0.989
5491	JKAMP	59967908	59967985	0.390348	0.5	1	1	0	0.851	1
5519	SLC3A2	62655606	62655690	0.198262	0.5	1	0.5	0.5	0.954	1
5603	AK2	33486967	33487062	0.203471	0.5	1	0.5	0.5	0.732	0.885
5607	KBTBD3	105947233	105947434	0.411689	0	1	0.5	-0.5	0.5	0.5
5629	NUDT7	77770546	77770640	0.16093	-0.588	0.572	-0.897	-1	-0.5	0.5
5687	SETDB2	50038156	50038192	0.400433	-0.798	-0.255	-0.5	-1	-0.237	-0.029
6101	PICALM	85685750	85685855	0.300689	0	0.853	0.973	0.534	1	1
6129	TMX2	57505307	57505498	0.194133	0	1	0.5	-0.33	0.175	-0.116
6157	NUFIP1	45523856	45523973	0.324232	0.5	1	1	0.771	0.977	1
6186	PSMG4	3264442	3264559	0.254697	-0.938	-0.501	-0.786	-0.874	-0.645	-0.799
6200	TIA1	70456190	70456223	0.182083	-0.304	0	0.5	0	0.415	0.051
6240	UPF3A	115048311	115048418	0.237083	0.694	0.704	0.99	0.354	1	1
6446	DIS3	73335500	73335659	0.323276	0	0.5	0.5	0	0.654	1
6460	CHTOP	153615702	153615840	0.246725	0	0.5	0.5	0.246	0.869	0.508
6583	YY1	100742826	100742985	0.2357	0.5	0.5	1	0	0.962	1
6623	CDK1	62547817	62547988	0.380965	0.5	1	1	0.5	0.652	0.921
6709	CCDC148	159196753	159196905	0.145544	-0.414	1	0.692	0.014	0.5	-0.5
6710	CCDC148	159201726	159201830	0.164223	-0.5	1	-0.769	-0.694	0	0
6753	NCOA6	33328166	33331145	0.385005	-0.969	-0.069	0.221	-0.536	-0.096	0.104
6819	WDR47	109533875	109533951	0.13514	0.5	0.5	1	0.5	0.769	0.5
6898	UHMK1	162470702	162470894	0.659535	0.5	1	1	0.5	0.9	1
6911	DNAL1	74125549	74125659	0.297534	0	0.5	0.5	0	0.801	1
6913	DNAL1	74125549	74125659	0.283522	0	0.5	0.5	0	0.856	1
6945	TMEM167B	109635511	109635643	0.138388	0.5	1	0.5	0.5	0.646	0.489
6980	SENP6	76372936	76373234	0.149751	0.5	1	1	0.5	0.539	0.5
7261	MLEC	121132897	121132955	0.330426	0	0.5	0.5	0.258	0.7	0.586
7418	SRSF10	24298062	24298113	0.182256	0.5	0.5	1	0.5	0.854	1
7482	C1orf201	24718413	24718557	0.323762	-1	-0.5	-0.004	-1	0	-0.5
7681	CCT6A	56129439	56129542	0.407331	0.5	1	1	0	0.962	0.96
7733	LMNB1	126158472	126158577	0.314356	0	1	1	0.5	0.754	1
7801	TRIM33	114940561	114940612	0.27139	0.176	0.5	0.447	0.329	0.463	0.668
7813	MRPL52	23302626	23302691	0.509986	0.5	1	1	0.334	0.817	0.819
7825	LRIG2	113661854	113662145	0.163155	0.5	1	1	0.5	0.584	0.5
7828	MDM4	204506557	204506625	0.349786	0	1	1	0.526	1	1
8028	MEMO1	32108454	32108531	0.458565	-0.213	1	0.804	-0.069	1	0.464
8088	PPP2R3C	35560275	35560413	0.373511	0.94	0.985	1	0.878	1	1
8176	C21orf91	19167524	19167587	0.505215	0.375	1	1	0.5	0.755	1
8487	RAD51C	56801400	56801461	0.385867	0.536	0.901	0.722	0.453	1	0.836
8489	RAD51C	56809844	56809905	0.43754	0.562	0.953	0.817	0.353	1	0.823
8583	YIF1A	66052851	66053007	0.196944	-0.291	0.857	0.5	0.131	0.021	0.757
8685	LGMN	93170984	93171052	0.243318	0.259	0.323	0.722	-0.107	0.734	0.916
8703	ATP5I	667700	667755	0.303464	0.825	0.954	0.946	0.817	0.945	0.848
8872	FNBP4	47772467	47772588	0.317294	0	0.5	0.5	0	0.704	1
8947	MTMR14	9739394	9739550	0.247684	0.5	0.836	0.767	0.468	0.496	0.751
9329	PAPOLA	97029155	97029230	0.245986	0	0.52	0.576	0.167	0.168	0.476
9398	UTP11L	38482030	38482092	0.596002	0.5	1	1	0.425	0.842	0.885
9501	PARP2	20822967	20823106	0.201277	0.5	1	0.5	0.5	0.788	0.974
9627	DPP8	65748562	65748709	0.465224	0.5	1	1	0.086	1	1
10059	GUK1	228336071	228336157	0.310499	0	1	0.5	0	1	0.35
10083	MYO6	76623779	76623998	0.332122	0	1	1	0.5	0.804	1
10329	BBIP1	112667437	112667594	0.267231	-0.875	-0.132	-0.436	-0.836	-0.576	-0.713
10386	ADD3	111877099	111877180	0.18112	0.5	1	1	0.627	1	0.5
10446	ZRANB1	126672027	126672257	0.160394	0.5	0.5	1	0.5	0.658	1
10455	MLLT10	21840744	21840850	0.138469	-1	0	0	-1	-1	-1
10535	EIF3I	32691771	32691921	0.180118	0.5	0.5	1	0.5	0.717	0.799
10557	AKR1A1	46034156	46034356	0.275955	-0.844	-0.173	0.343	-0.489	-0.265	0.204
10977	BNIP2	59961090	59961189	0.409575	0.5	1	1	0	0.93	1
11038	ZNF283	44335469	44335533	0.377568	-0.5	0.5	0.5	0	0.5	0.5
11151	USMG5	105155502	105155789	0.32534	0.424	1	0.907	0	0.775	0.577
11174	RPL17	47018105	47018203	0.163539	-1	-1	-0.924	-1	-0.968	-0.976
11187	AFTPH	64796756	64796813	0.268237	0.5	1	0.5	0	0.763	1
11313	TRNAU1AP	28897687	28897850	0.304706	0	1	1	0.5	0.728	1
11351	PLDN	45884332	45884474	0.444991	0	1	0.5	0	0.638	0.5
11411	FAM48A	37584688	37584792	0.225689	-0.506	0.193	0.269	-0.265	-0.265	-0.004
11610	PRKCI	170016782	170016898	0.615809	0.5	1	1	0.5	0.839	1
11680	SNAPC5	66787667	66787757	0.400965	0.5	0.825	0.937	0.213	0.707	0.887
12161	ZFAND3	38050167	38050233	0.224693	0	0.5	0.097	-0.296	0.882	0.455
12208	SMU1	33053120	33053288	0.330959	0.5	1	1	0.5	0.612	1
12399	CDIPT	29870762	29870844	0.373993	0	0.5	0.5	0	0.834	0.486
12437	PRSS53	31095439	31095656	0.118093	0	0.5	0	0	0	0
12570	RNASEK	6916637	6916854	0.176258	-1	-0.851	-0.971	-1	-1	-0.881
12719	BANP	88098872	88098938	0.315794	-0.5	0.661	0.578	0.071	1	0.5
12734	APRT	88876830	88876964	0.320269	0	0.5	0.5	-0.5	1	1
12948	MYH10	8492398	8492426	0.118093	0	1	0	0	0	0
13182	GGNBP2	34901467	34901666	0.384577	0	1	1	0.216	1	0.5
13198	LOC440434	36357157	36357272	0.135808	0.5	1	0	0	0.723	1
13226	WSB1	25637086	25637200	0.341041	0	1	1	0.5	0.831	1
13268	DCTN2	57925995	57926098	0.35826	0	1	0.5	0.252	1	0.835
13276	MED12L	151127030	151127120	0.144275	0	0.959	0.424	-0.034	0	0
13412	DMKN	36000812	36000863	0.296757	-0.214	0.24	0.731	0.057	0.656	0.5
13712	BIRC5	76212744	76212862	0.220762	0	1	0	-0.067	0.519	0.836
13715	DNAH17	76557796	76558062	0.149238	-0.5	1	0.5	-0.192	0	-0.5
13877	SS18	23615794	23615887	0.329676	0	0.513	0.43	-0.626	0.648	0.328
13904	TRAPPC8	29412046	29412136	0.431088	0.5	0.906	1	0.603	1	0.814
13957	MBD1	47797838	47797910	0.242258	0	0.5	0	-0.473	0.465	0.782
14205	CLPP	6361879	6361951	0.561052	0	1	1	0	0.58	1
14250	SSFA2	182785323	182785389	0.171073	0	0.378	0.487	0.115	0.5	0
14515	TMEM237	202492043	202492137	0.332937	-0.54	0	0.5	-0.5	0.5	0.793
14579	WDR43	29164326	29164440	0.333603	0	1	1	0.5	0.812	0.989
14914	BCL2L13	18171751	18171908	0.505361	0	1	0.5	0	0.813	0.733
15135	HADHB	26506984	26507072	0.198641	0.5	0.974	0.5	0.5	0.689	0.766
15139	CENPA	27015623	27015701	0.167384	-0.007	0.182	0.949	0.328	0.656	0.954
15332	USP34	61430274	61430398	0.213801	0.5	0.808	0.937	0.44	1	0.5
15347	XPO1	61715722	61715906	0.347261	0	1	1	0.5	0.877	0.946
15569	C2orf76	120097734	120097937	0.31058	-0.5	1	0.5	0	0.253	0.5
15573	MAGT1	77110997	77111087	0.576488	0	0.753	1	0	0.856	1
15675	MMADHC	150435944	150436162	0.276483	0.5	1	0.5	0	0.9	1
15883	ALG5	37539711	37539863	0.50059	-0.5	0.5	0.5	-0.5	0.723	0.994
16004	TRAPPC4	118889852	118890027	0.173964	0.5	0.5	1	0.5	0.744	1
16016	MOK	102698043	102698158	0.195713	0	1	-0.253	-0.373	0.5	0.5
16117	CALML4	68497458	68497489	0.187364	-0.142	0.024	0.55	0.082	0.323	0.5
16309	TTI2	33364746	33364839	0.269804	0	0.5	0.5	-0.269	0.167	1
16462	NQO2	3015763	3015877	0.299506	0	0.5	0.5	0	1	0.7
16554	MTERFD2	242033691	242033847	0.388175	0	0.5	0.5	0	0.5	0.198
16680	DPRX	54137784	54137939	0.63155	0.422	0.908	0.856	0.5	0.859	0.928
16739	POLB	42220129	42220216	0.245487	0.977	0.993	0.979	0.966	1	0.987
16740	POLB	42226788	42226853	0.351473	0.598	0.897	0.735	0.522	1	0.92

## Sheet: mfuzz3
ID	geneSymbol	exonStart_0base	exonEnd	membership	GV	X1CELL	X2CELL	X4CELL	X8CELL	Morula
1	EIF1AY	22746359	22746410	0.765438	0	0	0	0	0.5	0.929
29	SLC6A8	152959584	152959722	0.926625	0	0	0	0	0.855	0.984
47	MOSPD1	134033119	134033195	0.252814	0.5	0.5	0	0.5	0.836	0.917
185	WDR45	48935301	48935406	0.256379	0	0	0.5	0	0.437	0.78
550	KDM4C	6805598	6805774	0.283546	0.5	0.5	0.5	0	0.857	0.932
685	LOC100616530	96356510	96356673	0.622641	-0.979	-1	-0.673	-1	0	1
737	SNX16	82736026	82736175	0.713931	0.5	0.5	0.5	0.5	0.751	1
893	PINX1	10677702	10677779	0.303386	0	0.682	0.04	-0.148	1	1
981	TNPO3	128681610	128681771	0.345276	0	-0.278	0	-0.5	0.552	0.351
1186	H2AFV	44875127	44875257	0.278431	0	0.5	0.5	0.08	0.996	0.873
1187	H2AFV	44880497	44880611	0.211864	0	0.5	0.5	0.5	0.853	0.857
1190	H2AFV	44882875	44882953	0.398185	0	0	0	0.5	0.784	0.82
1260	HNRNPA2B1	26236020	26236101	0.294908	0	0.5	0.5	0.5	0.914	1
1282	SCAI	127828268	127828337	0.212012	-0.899	-0.792	-0.33	-0.121	0.5	0
1489	RPF2	111310230	111310268	0.899466	0	0	0	0	0.651	0.951
1492	RPF2	111318385	111318467	0.917697	0	0	0	0	0.913	1
1495	RPF2	111320913	111320990	0.903845	0	0	0	0	0.958	1
1498	RPF2	111336956	111337059	0.298701	0	0.5	0.5	0	0.942	0.978
2050	BOD1	173036240	173036437	0.642648	0.98	0.969	0.977	0.98	1	1
2090	HAVCR1	156459864	156459898	0.330609	0	0	0	-0.5	0.841	0.483
2114	FBXO38	147806775	147807285	0.284617	0	0.029	-0.468	0.11	0.5	0.5
2186	HINT1	130496348	130496537	0.699201	-0.999	-0.999	-0.999	-1	-0.986	-0.989
2209	ATG12	115173324	115173461	0.302045	0.5	0.5	0	0.5	0.917	0.964
2229	WDR36	110459805	110459887	0.240991	0.5	0.5	0.5	0	0.705	1
2233	PPIP5K2	102522020	102522140	0.246582	0	-1	-1	-1	0.5	0
2392	PAIP1	43533839	43533894	0.304392	0.983	0.989	0.991	0.994	1	1
2467	PDCD6	306716	306875	0.615392	-0.08	-0.4	-0.253	-0.615	0.7	0.641
2638	LEF1	109002741	109002825	0.300316	-0.5	-0.751	-0.976	-0.882	-0.5	0
2932	DLG1	196888510	196888609	0.335916	0	-1	-1	-1	0.077	0.5
3006	ABCF3	183905451	183905549	0.247102	0	0	0.5	0	0.397	1
3223	ARGFX	121295630	121295747	0.382991	0	0	0	0.5	0.649	0.908
3226	ARGFX	121303763	121303912	0.466484	0	0	0.5	0	0.864	0.911
3248	ATG3	112272126	112272176	0.466527	0.5	0.5	0.5	0.5	0.633	0.874
3260	DPPA2	109023321	109023517	0.168429	0	0	0.5	0.5	0.464	0.845
3447	FNBP1	132686122	132686305	0.192355	0.5	-0.09	-0.063	-0.395	0.432	0.5
3479	KIF9	47323629	47323875	0.26353	-0.446	-0.938	-0.79	-0.919	-0.272	-0.413
3580	SLTM	59175824	59175985	0.872947	0.5	0.5	0.5	0.5	0.821	1
3601	CXorf26	75396715	75396827	0.884134	0	0	0	0	0.643	0.977
3734	SSBP3	54723741	54723822	0.426203	0	0.199	-0.005	0.563	1	1
3832	SBDS	66456123	66456288	0.288186	0	0.5	0.5	0	0.883	0.992
3905	RAB28	13371494	13371589	0.614481	-1	-0.877	-1	-0.5	0	0.5
3971	CPSF4L	71250069	71250165	0.17751	-0.784	0.083	-0.354	-0.378	0	0.591
4012	SAT2	7530260	7530362	0.781711	0	0	0	0	0.771	0.651
4180	SUPT4H1	56424889	56424945	0.289835	0.5	0	0.5	0.5	0.784	0.939
4262	DTYMK	242619643	242619734	0.922678	0	0	0	0	0.714	0.801
4292	DDHD1	53518561	53518645	0.43023	0	-1	-1	-1	0.673	0.59
4376	SKA3	21746758	21746820	0.278705	0	0.5	0	0	0.512	0.866
4463	POP5	121017576	121017726	0.744951	-0.427	-0.095	-0.518	-0.5	0.801	0.878
4620	DRAM1	102295068	102295211	0.930534	0	0	0	0	0.814	1
4628	ZNF252	146221892	146221993	0.599835	-0.5	-0.029	0	-0.5	1	1
4841	NFYB	104519891	104520022	0.183082	0.985	0.519	0.5	0.5	0.814	1
4885	MAPKAP1	128268588	128268696	0.359352	0	0.2	-0.035	-0.178	1	0.562
4915	PFDN5	53689622	53689725	0.387446	0.188	0.107	-0.007	-0.192	0.64	0.463
4917	PFDN5	53690027	53690059	0.412756	0.197	0.13	0.088	-0.144	0.562	0.474
4958	BBX	107508633	107508723	0.734602	0	0	0	0	0.258	0.5
5061	KPTN	47980059	47980195	0.919034	0	0	0	0	0.724	0.987
5062	KPTN	47980059	47980195	0.748183	0	0	0	0	0.257	0.489
5125	FGFR1OP2	27113447	27113561	0.208197	0.86	0	-0.5	-0.679	0.865	0.902
5172	HNRNPC	21731469	21731495	0.218372	0.5	0.116	0.575	0.008	0.554	0.952
5346	ADAL	43624097	43624198	0.681154	0	0	-0.134	0.099	0.5	0.5
5699	EED	85979497	85979603	0.930528	0	0	0	0	0.82	1
5700	RANGRF	8192820	8192906	0.222365	0.406	0.711	-0.206	0	1	0.884
5854	ATF2	175939727	175939815	0.904245	-0.974	-1	-1	-1	-0.645	-0.5
6058	RPGRIP1	21811194	21811387	0.83986	0	0	0	0	0.603	1
6064	ZNF254	24288741	24288868	0.869952	0	0	0	0	0.638	1
6261	YKT6	44250621	44250723	0.814614	0	0	0	0	0.876	0.773
6434	SETDB1	150915327	150915529	0.225737	0.5	0	0.5	0	0.5	1
6465	SNHG12	28907071	28907158	0.527946	0.5	0	0	0	0.852	1
6466	SNHG12	28907071	28907158	0.343498	0.5	-0.5	0	0	0.814	0.927
6467	SNHG12	28907622	28907741	0.552605	0	-0.5	0	0	0.699	0.793
6542	ALAD	116152872	116152956	0.700182	0	0	0	0	0.493	1
6615	EXOSC1	99202993	99203068	0.20815	0.546	0.816	0.5	0.363	0.882	0.878
6636	POLR3C	145598535	145598616	0.822302	0.5	0.5	0.5	0.5	0.753	0.932
6779	ZNF207	30688486	30688534	0.315794	0.5	0	0.289	-0.483	0.972	0.981
6802	GLUL	182355390	182355537	0.262333	0	0.5	0.5	0.5	0.83	1
6808	ANKHD1	139844251	139844361	0.305293	0	0.5	0.5	0.5	0.947	1
7068	PSMB5	23496953	23497038	0.817388	-1	-1	-1	-1	-0.957	-0.926
7188	ADAM15	155033893	155033965	0.183399	0	0.441	-0.452	-0.5	0.5	0.5
7366	PCGF5	93031394	93031454	0.354905	-0.5	0	0	0	0.365	0.919
7369	FAM32A	16301330	16301384	0.332553	0.5	0	0.5	0.5	0.875	0.96
7419	SRSF10	24298062	24298116	0.53439	0.5	0.5	0.5	0.5	0.646	0.87
7562	TRMU	46751886	46751969	0.354844	0.5	0.256	0.5	0.261	0.608	0.941
7607	KIAA0586	59010600	59010685	0.229959	-0.5	-1	-0.513	-1	-0.5	0
7648	RBP7	10067627	10067806	0.910718	0	0	0	0	0.9	0.96
7651	RBP7	10068230	10068332	0.375742	0.5	0.5	0	0	0.95	0.979
7679	CCT6A	56127961	56128109	0.710906	0.5	0.5	0.5	0.5	0.75	1
7850	ABT1	26598141	26598338	0.72248	0	0	0	0	0.636	0.5
8142	APITD1-CORT	10500403	10500470	0.506513	0	-0.223	0	-0.267	0.461	0.363
8593	ORMDL1	190647739	190647849	0.625992	-0.401	0.033	-0.5	-0.106	0.798	0.94
8626	ELL3	44065501	44065546	0.9261	0	0	0	0	0.764	1
8638	ZNF622	16458625	16458738	0.180929	0	0	0	1	0.939	1
8684	LGMN	93170984	93171052	0.367035	0.083	0.407	-0.028	0.469	0.984	0.899
8765	NR1D2	24009303	24009514	0.894079	0	0	0	0	0.514	0.762
8790	CBLN1	49314833	49314953	0.505569	0	0	0	0.5	0.925	1
8798	STAG3L4	66773921	66774126	0.409087	0	0	0.5	0	0.659	0.952
9414	HSPB11	54394044	54394113	0.230799	0.985	0.98	0.998	0.978	1	1
9454	PKM2	72494794	72494961	0.417414	0	-0.37	-0.935	0.03	1	0.956
9713	SNRPD2	46192490	46192605	0.818508	-1	-1	-1	-1	-0.929	-0.937
9820	FGFR1OP	167426995	167427055	0.827101	-1	-0.789	-0.983	-0.835	-0.126	0.025
9898	RAB3IP	70206557	70206657	0.730029	0	0	0	0	0.691	0.548
9928	P4HA1	74803644	74803715	0.306468	0.5	-0.5	-0.32	-0.143	0.5	1
9988	HNRNPA3	178081587	178081668	0.241104	0	0	0.5	0	0.387	1
10053	TIMM50	39976183	39976242	0.314003	0	0	0.5	0.5	0.836	0.905
10073	ACYP1	75528386	75528465	0.870813	-1	-1	-1	-0.791	0	0.252
10135	WBP5	102612010	102612089	0.507024	0	0	0	0	0.741	0.458
10310	PCBP2	53861588	53861627	0.644825	-0.766	-0.516	-0.617	-0.481	0.094	0.747
10311	PCBP2	53861588	53861627	0.190053	0.928	0.675	0.318	0.359	0.931	0.964
10375	LOC284408	37292104	37292142	0.33794	0	0	0	0	0.303	0.149
10445	STAP2	4328671	4328806	0.407938	0	0	0	0	0.017	0.053
10892	IFRD1	112098915	112099073	0.303095	0.5	0.5	0	0.5	0.868	1
10939	NLRP4	56388361	56388532	0.656123	0.889	0.882	0.915	0.907	0.959	1
10949	SORBS1	97082502	97082562	0.338949	0	-1	-1	-1	0.5	0.294
10983	PFN1	4849922	4850115	0.411365	0.869	0.835	0.935	0.845	0.989	0.992
11017	ZIM3	57648240	57648339	0.509087	0	0	0	0	0.807	0.5
11063	SCD	102116288	102116521	0.925904	0	0	0	0	0.871	0.997
11080	MFF	228207460	228207535	0.886152	-0.947	-0.75	-1	-0.822	0.5	1
11081	MFF	228207460	228207535	0.393411	-0.392	-0.734	-1	-0.437	0	0.169
11082	MFF	228207460	228207535	0.26404	-0.99	-0.903	-1	-0.94	-0.893	-0.796
11647	SLC35F2	107676084	107676241	0.350996	0	0.5	0	0	0.791	0.773
11802	AURKB	8110067	8110206	0.148072	0.723	1	0.5	0.5	0.927	0.987
11993	PRC1	91512308	91512350	0.291428	-1	-0.5	-1	-0.901	0	-0.315
12087	BIK	43523702	43523801	0.517453	0	0	0.5	0	0.946	1
12088	BIK	43524501	43524631	0.894694	0	0	0	0	0.979	0.997
12116	KPNA7	98779505	98779688	0.342232	0.84	0.862	0.839	0.887	0.995	0.934
12215	ATP6V1C2	10917710	10917848	0.70057	-1	-0.985	-0.95	-0.971	0	1
12261	METTL2A	60522197	60522304	0.267069	0.5	0	0	0	0.395	0.954
12559	FAM173B	10235322	10235373	0.505972	0	-0.083	-0.5	0	0.5	1
12592	NFATC3	68255098	68255187	0.250868	-0.592	-0.684	-0.957	-0.59	-0.5	-0.143
12758	GAB1	144378832	144378922	0.343307	-1	-1	-1	-0.973	0	-0.5
12953	PNO1	68400478	68400549	0.242228	0	0.5	0.5	0.5	0.859	0.922
12957	SCO1	10596080	10596278	0.470629	0	0	0	0	0.358	1
12989	LARP1B	129012155	129012299	0.271908	0	0.5	0.5	0.5	0.936	0.937
13136	RHOT1	30536368	30536464	0.29902	0.36	-0.226	0.246	-0.412	0.5	1
13212	RBM39	34328446	34328519	0.311259	-0.5	-0.176	-0.386	-0.937	0.08	0.437
13417	ZCRB1	42717820	42717906	0.288054	0.978	0.975	0.987	0.958	1	1
13424	GIP	47038247	47038349	0.888153	0	0	0	0	0.789	0.791
13628	GRB2	73317739	73317908	0.921053	0	0	0	0	0.899	1
13631	GRB2	73321978	73322101	0.929932	0	0	0	0	0.837	1
13686	LIAS	39469137	39469266	0.225466	0.5	-0.5	-0.5	0.5	0.915	0.936
13767	DSTN	17572576	17572708	0.36236	-0.5	-0.372	-0.53	-0.291	0.051	-0.104
13791	C17orf101	80352206	80352419	0.863757	-0.5	-0.5	-0.5	-0.5	0	-0.023
13945	ZNF138	64275949	64276031	0.384127	0	0	0	0	0.306	1
13946	ZNF138	64275949	64276031	0.92245	0	0	0	0	0.797	0.893
13947	ZNF138	64275953	64276031	0.407738	0	-0.5	0	-0.5	1	0.592
14076	TMEM41B	9321130	9321248	0.133889	1	0.5	0.5	0.5	0.78	0.858
14093	SBDSP1	72304343	72304508	0.899373	0	0	0	0	0.908	0.936
14276	B4GALT4	118948693	118949091	0.345857	0	0.5	0.5	0.08	1	1
14346	COL4A3BP	74695134	74695212	0.510779	-0.5	-0.5	-0.5	0	0.5	0.5
14454	UBXN2A	24207542	24207701	0.39801	0	0	0.5	0	0.629	1
14565	HKR1	37835511	37835676	0.504703	0	0	-0.5	-0.5	0.5	1
14632	B9D2	41863801	41863927	0.899408	0	0	0	0	0.655	0.957
14656	ATG13	46690953	46691082	0.276105	0	0.5	0	0.5	0.838	1
14681	ZNF227	44721943	44722005	0.252798	0.025	0.634	0.5	0.5	1	1
15165	MRPL33	27997290	27997397	0.194414	0.122	0.053	-0.5	-0.5	0.072	0.517
15186	YPEL5	30371110	30371171	0.709643	-0.983	-0.938	-0.993	-0.955	-0.355	-0.485
15224	MAP4K3	39535083	39535146	0.354547	-0.5	-0.177	0.311	-0.137	0.5	1
15254	PREPL	44586635	44586889	0.38791	0	-0.053	-0.339	0.15	0.5	0.5
15391	TPRKB	73959289	73959412	0.272354	0.5	0	-0.327	0.5	0.938	0.984
15431	NCAPH2	50957077	50957161	0.791924	0	0	0	0	0.559	1
15472	C14orf2	104387276	104387545	0.309204	-1	-0.941	-0.911	-0.882	-0.7	-0.803
15547	RPL23AP7	114379689	114379738	0.469926	-0.608	0.009	0.033	-0.447	1	0.866
15549	RPL23AP7	114384054	114384148	0.356911	-1	-0.858	-0.727	-0.929	-0.637	-0.215
15820	GLS	191792031	191792208	0.313794	0	0	0.5	0.5	0.747	1
16068	C20orf7	13775483	13775587	0.245257	0.5	0	0	0.5	0.83	0.722
16108	SAMD4A	55251057	55251165	0.324343	-0.5	-0.525	-0.363	-0.513	0.5	0
16230	YWHAB	43516288	43516383	0.716829	-0.588	-0.788	-0.704	-0.616	-0.136	-0.151
16438	DNMT3L	45668908	45668994	0.266539	0	0	0	0.5	0.45	0.93
16485	AKIP1	8933999	8934080	0.529562	-0.6	-0.116	-0.659	-0.659	0.417	0.49
16504	MED15	20929399	20929519	0.25616	0	-0.073	-0.934	-0.33	0.5	0.5
16614	MYO19	34854109	34854403	0.50037	0.5	-0.091	0.067	-0.076	1	0.971
16649	PTK2B	27180783	27180943	0.159581	0.352	-0.309	0.212	-0.32	0.207	0.5
16707	CPNE9	9757657	9757719	0.523094	-0.5	-0.832	-0.473	-0.138	0.5	0.5

## Sheet: mfuzz4
ID	geneSymbol	exonStart_0base	exonEnd	membership	GV	X1CELL	X2CELL	X4CELL	X8CELL	Morula
5	RPS4Y1	2733128	2733286	0.187358	0	0	0.5	1	0.97	0.995
102	MORF4L2	102939608	102939657	0.200951	0	-0.5	0	0.5	-0.483	0.5
659	ZNF706	102214560	102214675	0.148279	-0.958	-1	-1	-0.275	-1	-0.588
768	MYBL1	67478298	67478478	0.195286	0	-0.483	-0.5	1	0	0
1015	IMMP2L	110526648	110526751	0.259497	0.532	0.304	1	1	0.5	1
1042	RASA4	102230605	102230743	0.155707	0.5	0.291	0.5	0.896	0.183	0.5
1135	STAG3L2	74299833	74299941	0.314173	0	-0.189	0.5	0.5	0.34	0.132
1258	HNRNPA2B1	26233194	26233314	0.236486	1	0.5	1	1	0.614	0.696
1288	HDAC9	18668972	18669104	0.198247	0	-0.121	-0.011	0.5	0	0
1316	CCZ1B	6852606	6852668	0.259216	0.923	0.873	0.995	0.952	1	1
1330	CCZ1	5951491	5951553	0.300546	0.963	0.949	0.989	1	1	1
1520	SEC63	108197767	108197866	0.230618	0.5	0.5	1	1	0.904	0.981
1819	FLOT1	30697798	30697963	0.43447	0.975	0.889	0.96	0.963	0.97	0.98
1957	TMEM14B	10755374	10755465	0.23162	0.997	0.975	1	0.984	1	1
2013	CLK4	178044344	178044435	0.227242	0	0	0.5	0.5	0.437	0.5
2051	BOD1	173036240	173036437	0.233679	1	0.989	0.998	0.995	0.992	1
2157	CAMLG	134076752	134077213	0.396122	0.927	0.693	0.941	0.989	0.826	1
2158	CAMLG	134076752	134077213	0.324553	0.874	0.82	0.926	0.963	0.978	0.929
2286	PDE8B	76721591	76721721	0.287114	1	0.985	0.99	1	1	1
2354	MAST4	66212810	66212846	0.177225	1	-0.591	-0.357	0	0	0
2457	PHF20L1	133811340	133811418	0.203083	0	-1	-1	0.227	0	0
2470	PDCD6	311407	311517	0.487797	0.881	0.613	1	1	1	0.927
2473	SYCP2L	10955348	10955450	0.401035	0.987	0.826	0.937	0.984	1	1
2530	UBQLN1	86281264	86281348	0.246641	0.581	0.48	0.949	0.895	1	1
2568	MGST2	140599696	140599796	0.251368	0.944	0.937	0.983	1	1	0.972
2748	GRSF1	71690010	71690085	0.390264	1	0.925	0.973	1	0.963	0.993
2822	UQCRB	97243453	97243743	0.147825	-0.987	-1	-0.864	-0.948	-0.982	-0.982
2823	UQCRB	97243606	97243743	0.152985	-0.981	-1	-0.881	-0.967	-0.987	-0.96
2905	UBN2	138966750	138966801	0.480125	0	-0.5	0	-0.041	0	0
2936	SENP5	196627235	196627283	0.227589	0.5	0.5	1	1	0.926	1
3017	PARL	183580540	183580589	0.450652	0.996	0.977	0.993	1	1	1
3138	RNF7	141461485	141461749	0.172031	-0.498	-1	-1	0	-0.673	-0.984
3149	ARMC8	137907242	137907372	0.194142	0	-1	0.803	0.071	0.822	-0.831
3271	CD47	107768465	107768498	0.185097	0.258	-0.589	-0.324	1	0	-0.624
3274	CD47	107770785	107770817	0.245202	0.474	-0.054	0.315	0.5	0	0.456
3277	CEP97	101447679	101447781	0.144069	0	0	1	0.5	0.223	0
3459	GGCT	30537356	30537512	0.149648	-0.937	-0.987	-1	-0.445	-1	-0.821
3640	UPP1	48139266	48139384	0.208357	0	-0.5	0	0	-0.5	-0.142
3841	GTF3C5	135930330	135930351	0.145181	0	-0.5	0.118	-0.332	-0.5	-0.299
3875	BRDT	92430183	92430321	0.181645	0.5	0.5	1	0.806	0.914	1
3876	BRDT	92430183	92430321	0.231665	1	0.5	1	0.903	0.888	0.563
4163	ZNFX1-AS1	47897021	47897107	0.17075	-0.329	-0.277	0.069	0.251	0.087	0.358
4177	BRD2	32942797	32942889	0.404163	0	-1	-0.281	0.5	-0.336	0
4215	PSTK	124746849	124747020	0.308231	-0.5	-0.778	-0.5	-0.398	-0.7	-0.447
4247	BPGM	134343099	134343420	0.237781	0	-0.822	-0.49	-0.354	-0.164	0
4276	UPF3B	118974608	118974647	0.188305	-0.5	-1	-0.854	-0.5	-0.695	-1
4283	ZNF542	56886054	56886126	0.333045	0	-0.939	0	0.087	-0.466	-0.5
4327	MYL6	56554409	56554454	0.171733	-1	-1	-0.5	-0.462	-0.903	-0.905
4657	CDC42	22400586	22400712	0.150904	-1	-1	-1	-0.694	-0.945	-0.982
4742	LOC654342	91842945	91843023	0.306767	0.603	-0.28	1	0.5	1	0.399
4795	MON2	62959793	62959811	0.205867	-0.206	-1	-0.918	0.015	0	0
4846	RNF41	56606779	56606922	0.221246	0	-1	0	-0.5	-0.541	-0.701
4849	SMARCC2	56566720	56566813	0.201649	0	-0.5	-0.54	0.424	0	0
4976	ZMAT5	30150737	30150852	0.281853	0	-0.5	0.5	0	0	-0.104
5161	TMPO	98938219	98938315	0.229111	0.5	-0.714	-0.342	0.841	-0.114	1
5743	CCNB1	68471223	68471364	0.206124	1	0.998	1	1	1	0.998
5878	LTBP4	41122794	41122926	0.205612	0	-0.5	1	0.026	0	0
6026	SYNE2	64682003	64682072	0.193964	0	-0.5	-0.5	0	-0.228	0
6041	FADS3	61644982	61645059	0.214738	0.5	0.39	0.595	0.953	0.5	0.5
6063	CEP350	180065172	180065319	0.176342	0	0	1	1	0.175	1
6171	NUMB	73745988	73746132	0.537	0.5	-0.349	0.636	0.858	0.5	0.5
6172	NUMB	73783097	73783130	0.166609	0	-0.255	0.231	-0.223	0	0
6207	ACVR1B	52376469	52376592	0.172093	0	-0.901	-0.5	-0.078	-1	0
6274	MRPS15	36926864	36926913	0.374088	1	0.5	1	1	0.708	0.954
6276	MRPS15	36927688	36927764	0.145046	1	0.5	0.5	1	0.703	0.42
6323	KIAA1731	93435941	93436085	0.166593	-0.454	-0.309	0	1	0	0
6422	ZDHHC3	44974398	44974482	0.172162	-0.722	-0.734	-0.142	0.324	0.269	-0.712
6673	TMEM85	34520629	34520790	0.280019	0.342	0.176	0.791	0.89	0.401	0.568
6682	RBPMS	30407016	30407102	0.178646	-0.059	-1	-1	0	-0.5	-0.855
6782	RBM15	110888160	110888271	0.190975	-0.56	-0.589	0.222	0.215	0.279	0.546
6785	PPM1N	46003907	46003968	0.258413	1	0	0.5	0.5	0.839	0.559
7016	CDK11B	1654026	1654073	0.457853	-0.5	-0.696	-0.5	-0.48	-0.579	-0.5
7102	IMMP1L	31495270	31495333	0.213411	-0.794	-1	0	1	-0.193	-0.79
7128	TMEM50A	25679372	25679465	0.362783	0.954	0.885	1	1	0.98	0.93
7180	C11orf74	36669565	36669705	0.323479	0.98	0.959	1	0.988	1	1
7220	EIF3L	38251571	38251651	0.200613	0.5	0.5	1	1	0.686	1
7303	FOXN2	48555699	48555841	0.182179	0	-0.5	0.5	0	0.214	-0.5
7318	RNF38	36390463	36390613	0.324735	0	-0.316	0.194	0.77	0.5	0.5
7319	RNF38	36390463	36390613	0.237625	0	-0.116	0.182	0.933	0.5	0.5
7384	CREM	35426709	35426807	0.398013	-0.5	-1	0	0	5.55e-17	0.064
7420	SRSF10	24298062	24298116	0.227771	0.5	0.5	1	1	0.917	1
7481	C1orf201	24718050	24718169	0.274209	0.553	-0.7	0.5	1	-0.5	0.5
7629	KHDC1	73951777	73951960	0.230205	0	-0.373	0	1	0.923	0.5
7724	FDPS	155289584	155289719	0.2045	0	-0.5	0.5	0.5	-0.5	0.045
7918	TPM3	154141780	154141859	0.280849	0.5	-1	0	0	-0.204	-0.516
7953	SRSF2	74731853	74731957	0.113737	-0.5	-1	-1	-1	-0.996	-0.88
7980	ATG5	106727535	106727698	0.2048	0.5	0.5	1	1	0.705	1
7982	ATG5	106740902	106740981	0.182117	0.5	0.5	1	1	0.61	1
7990	DNAJC8	28531768	28531860	0.516242	1	0.605	1	1	0.954	1
8016	SAT1	23802410	23802520	0.254639	-0.5	-1	-0.5	0	-0.134	-0.831
8074	AURKA	54965611	54965721	0.184189	0.5	0.116	0.444	0.349	0.118	0.5
8112	TAF13	109608756	109608854	0.18231	0.5	0	0	1	0.847	0.943
8136	APITD1-CORT	10493898	10494022	0.385743	0.715	0.584	0.88	0.941	0.914	0.847
8219	SRSF11	70687294	70687522	0.186128	0.5	-0.057	-0.004	0.913	1	0.5
8220	SRSF11	70687297	70687522	0.186619	0.5	-0.054	0.001	0.915	1	0.5
8389	PHF3	64394029	64395812	0.238309	1	0.108	1	0.443	1	1
8478	ZNF410	74393809	74393931	0.127937	0	-0.98	-0.953	-0.446	-1	-0.968
8538	MTF2	93586105	93586229	0.419052	0.99	0.957	0.992	0.992	1	1
8552	FAM161A	62065672	62065840	0.200166	-0.5	-0.5	0	-0.1	0	0
8660	RPE	210880927	210880981	0.140021	0.5	-0.913	0.602	-0.565	-0.676	-0.756
8687	LGMN	93172827	93172998	0.225805	0.705	0.692	1	1	0.849	1
8738	SULF2	46288142	46288196	0.184382	0	-0.714	-0.023	-0.5	-0.445	-0.5
8877	CHID1	893426	893519	0.231259	0	0	0.5	0.5	0.379	0.233
8915	MGST3	165623515	165623588	0.513931	0.983	0.894	1	1	1	1
8964	RPS5	58904342	58904552	0.234381	0.938	0.924	0.979	0.974	0.972	0.934
8965	RPS5	58904725	58904854	0.16074	0.968	0.963	0.985	0.978	0.969	0.962
9147	CR2	207646889	207647066	0.403892	0.5	-1	0	0.84	-0.045	0
9250	TPTE	10969074	10969128	0.434414	1	0.536	0.939	1	0.798	1
9254	UQCRH	46774772	46774799	0.17651	0.986	0.882	0.994	0.895	0.987	0.965
9275	TMED5	93621592	93621641	0.156599	-1	-1	-1	-0.5	-0.929	-0.842
9342	IL4	132010150	132010198	0.236097	-0.382	-0.403	-0.02	0	0	0
9489	CTSC	88061279	88061364	0.133841	0.546	0.312	0.766	0.338	0.322	0.62
9514	CENPL	173775576	173775714	0.200141	0	-1	-0.876	0	-0.813	-0.5
9543	DCP1A	53338206	53338320	0.173706	0.5	0.5	1	0.9	0.813	0.5
9642	PLEKHA5	19499927	19500116	0.19145	0	-0.5	-0.362	0.354	0	-0.5
9647	LRRFIP2	37107714	37107816	0.2568	0	-0.5	0.5	0.5	0.462	-0.325
9727	PODXL	131194994	131195090	0.153875	0	-0.624	0.5	-0.5	0	-0.5
9734	FLJ31306	58752308	58752474	0.499393	0.5	-0.5	0.5	0.5	0.308	0.559
9813	CNBP	128890497	128890614	0.152505	0.5	0.5	0.5	1	0.712	0.5
10105	RBM34	235316020	235316080	0.214519	0.5	0.5	1	1	0.755	1
10305	PCBP2	53853055	53853187	0.243914	1	0.942	0.982	0.97	1	0.972
10307	PCBP2	53858543	53858636	0.183237	1	0.621	0.99	0.983	0.691	0.68
10345	ZNF438	31146608	31146707	0.300528	0	-0.5	-0.298	0.44	0	0
10366	BAIAP2	79084713	79084759	0.180129	-0.5	-0.462	-0.155	-0.108	-0.021	-0.277
10475	SPAG6	22701373	22701452	0.261283	-0.5	-1	-0.674	-0.005	0	-0.5
10568	EPC1	32561941	32562010	0.262032	0	-1	0.347	-0.339	0.5	0
10686	PCGF1	74733078	74733184	0.225197	0.966	0.941	0.958	1	1	1
10716	PTPN2	12819212	12819281	0.138053	-1	-1	-0.975	-0.014	-1	-1
10724	APLP2	130007150	130007186	0.222574	-0.5	-1	-0.5	-0.206	-0.8	-0.904
10755	CBY1	39061550	39061690	0.176378	0	-1	0.12	-0.865	0	0
10804	CCNB1IP1	20784385	20784719	0.22781	0.5	0.5	1	1	0.914	1
10861	CDC123	12288147	12288276	0.488049	1	0.735	1	1	1	0.944
10864	FANCL	58453862	58453919	0.234189	1	0.308	1	1	1	0.379
10926	MYOF	95162616	95162647	0.279234	0.5	-1	1	-0.14	0.5	0
10942	NLRP4	56390159	56390330	0.509688	1	0.999	1	1	1	1
11095	PIGF	46815213	46815318	0.156006	-0.772	-0.875	-0.8	-0.182	-0.883	-0.8
11148	USMG5	105153955	105154151	0.147064	-0.796	-1	-1	0.01	-1	-0.974
11157	RABL5	100962236	100962313	0.407315	0.5	0	1	0.743	0.713	0.819
11158	RABL5	100962236	100962344	0.336999	0.5	0	1	0.568	0.524	0.703
11163	NSMCE4A	123722752	123722843	0.289345	0.999	0.988	0.992	1	1	1
11164	NSMCE4A	123724800	123724900	0.244435	0.998	0.976	0.981	1	1	1
11286	TUBD1	57951899	57952064	0.162294	0.814	0.456	1	0.751	0.5	0.543
11368	MASTL	27469881	27469995	0.279187	0.912	0.75	1	1	0.799	1
11627	CRELD2	50315944	50316091	0.212471	0.028	-0.923	-0.5	0.278	-0.82	-0.5
11701	RPLP1	69745985	69746060	0.239273	0.988	0.961	0.98	0.979	0.968	0.971
11779	RPL18A	17972101	17972281	0.21058	0.982	0.983	0.996	1	0.996	0.999
11976	ANAPC10	145985723	145985844	0.184314	0.858	0.803	0.918	1	1	0.8
11977	ANAPC10	145985723	145985844	0.293434	0.965	0.955	1	1	1	1
11978	ANAPC10	146002811	146002902	0.218815	0.933	0.934	1	1	1	1
12231	MGRN1	4730032	4730098	0.188427	0	-0.422	0.241	0.817	-0.478	0
12558	NAE1	66861882	66861980	0.157211	-0.178	-0.5	-0.5	0.043	-0.5	-0.427
12674	CENPN	81051362	81051439	0.487533	1	0.5	1	1	0.852	0.988
13176	MCM6	136602114	136602254	0.430956	0.906	0.691	0.916	0.97	1	0.892
13187	ACACA	35702209	35702339	0.288338	-0.5	-1	-0.5	-0.368	-0.085	-0.5
13296	AARSD1	41103816	41103911	0.218241	0.5	0.5	1	1	0.707	0.777
13451	CLDN12	90041320	90041363	0.174871	0.5	-0.345	-0.154	-0.122	0	0
13682	LOC100507246	74555026	74555125	0.139256	-0.266	-0.2	-0.153	0.599	-0.191	-0.119
13847	SEH1L	12978750	12978891	0.259153	1	0.876	1	1	0.894	1
13915	NOL4	31537289	31537481	0.257624	0.5	-0.612	0	-0.155	0	0
14360	INSIG1	155095534	155095605	0.204395	-0.5	-0.973	-1	0	-0.575	-0.482
14583	YIF1B	38797553	38797630	0.189588	-0.5	-1	-1	-0.5	-0.785	-0.829
14657	RAB27A	55530600	55530689	0.180956	0	-0.667	-0.325	-0.44	-0.5	-0.5
14662	DAP3	155686796	155686919	0.205904	0	0	0.5	1	0.7	0.945
14723	NME2	49247297	49247410	0.14932	0.903	0.805	0.847	0.987	0.768	0.865
14781	RPL18	49119982	49120081	0.380948	1	0.989	1	1	0.994	0.997
14818	ETFA	76523673	76523739	0.219182	1	0.981	0.993	0.989	1	1
14853	ATP9B	76936812	76936907	0.167491	0	-0.5	-0.5	1	0.5	-0.471
14859	RBX1	41349558	41349637	0.373973	1	0.853	1	1	0.914	0.984
14860	RBX1	41360050	41360121	0.340215	1	0.95	1	1	0.967	0.994
14944	SRP9	225974563	225974687	0.113531	0	-1	-1	-1	-0.95	-0.857
15012	DUXA	57669695	57669841	0.185669	0	0	0.5	1	0.987	1
15014	DUXA	57672010	57672165	0.185521	0	0	0.5	1	0.989	1
15030	EPB41L2	131186675	131186774	0.264343	0	-0.217	0.797	0.856	0.42	1
15195	LCLAT1	30682417	30682588	0.313568	1	-1	0.5	0	0.284	0.5
15541	BCL2L11	111911356	111911481	0.299435	0	-0.944	-0.5	0	0.177	-0.243
15592	RPL22	6252989	6253114	0.447403	1	0.969	1	1	0.987	0.997
15708	PRSS58	141954874	141955131	0.150438	0	0	0	0.5	0.284	0
15737	FASTKD1	170425693	170425762	0.208249	0	-0.5	0	0.5	-0.415	0.56
15851	PPIL3	201749984	201750090	0.12726	-0.977	-0.897	-0.907	0.168	-1	-0.84
15908	YAF2	42604349	42604421	0.195976	0.5	-1	0	0	-0.986	0.065
16017	MOK	102732159	102732249	0.535762	0	-0.5	0	0.054	0	0
16042	SMOX	4167389	4167479	0.247806	0	-1	-0.5	0.07	-0.85	-0.107
16074	RRBP1	17660643	17660720	0.299573	0	-0.793	-0.206	0.117	0	0.5
16131	TPX2	30330343	30330450	0.106633	0	0	0.5	0.02	0	0
16188	C20orf24	35238003	35238133	0.233186	0.911	0.914	0.983	1	0.978	0.97
16241	WFDC2	44099028	44099172	0.310724	0.992	0.989	0.999	1	1	1
16271	UBE2V1	48713208	48713357	0.254264	0.5	0.383	0.988	0.894	1	1
16282	ZNF143	9546786	9546933	0.366269	1	0.85	0.994	0.997	0.912	1
16329	VAPA	9944920	9945055	0.224109	-0.5	-1	-0.5	0	-0.092	-0.914
16523	TMEM11	21114248	21114540	0.423857	0	-0.76	-0.122	-0.11	-0.292	-0.011
16691	ABI1	27044583	27044670	0.22679	0	-0.116	0.5	0.644	0.5	0

## Sheet: mfuzz5
ID	GeneID	exonStart_0base	exonEnd	membership	GV	X1CELL	X2CELL	X4CELL	X8CELL	Morula
25	IDH3G	153052255	153052402	0.244382	0.5	1	0.5	1	0.289	0.921
88	PRPS1	106882524	106882708	0.248523	0.5	1	0.5	1	0.192	1
172	HSD17B10	53458772	53458854	0.74576	0.5	1	1	1	0.602	0.947
223	ACOT9	23731251	23731325	0.261672	-0.647	0.271	0.819	-0.091	-0.356	0.338
305	PHPT1	139744957	139745012	0.20394	-0.877	-0.525	-0.732	-0.465	-0.774	-0.731
380	NDUFA8	124914523	124914687	0.25331	0.5	1	0.5	1	0.223	0.936
409	TMEM38B	108510353	108510471	0.694468	0.5	1	1	1	0.189	1
460	ZFAND5	74978385	74978522	0.345486	-0.335	1	0.786	0.765	0.166	0.967
530	ELAVL2	23693445	23693484	0.279847	-0.5	-0.207	0.511	0.005	-0.5	0
664	PABPC1	101724879	101725017	0.62499	0.5	1	1	1	0.236	0.762
747	TRAM1	71495884	71496028	0.681069	0.5	1	1	1	0.176	0.888
917	CDK5	150752839	150752935	0.317257	0.5	0.814	0.796	0.876	0	1
1193	PPIA	44838845	44838876	0.424284	0.918	0.963	1	1	0.875	0.949
1246	NOD1	30477188	30477272	0.362728	-0.314	1	1	0.5	-0.5	0
1273	KLHL7	23157452	23157583	0.562488	-0.108	0.503	0.5	0.879	-0.551	0.5
1294	ANKMY2	16655368	16655529	0.228706	0	0.5	1	1	-0.282	0
1322	RSPH10B2	5967826	5968025	0.701859	0.5	1	1	1	0.617	0.921
1379	TCP1	160206931	160207029	0.506162	0	1	1	1	0.347	1
1427	REPS1	139228631	139228737	0.271841	0.622	0.728	0.935	0.695	0.472	0.827
1530	PNISR	99851704	99851758	0.315204	0	0.283	0.797	0.396	-0.609	0.521
1532	COQ3	99823815	99824058	0.178051	0	0	1	1	0.047	1
1842	MRPS18B	30590608	30590675	0.750287	0.5	1	1	0.917	0.316	1
2037	KIAA1191	175779624	175779751	0.374083	0	0.5	1	0.5	0.03	0.5
2093	MRPL22	154330380	154330498	0.8098	0.663	1	1	0.924	0.62	0.93
2299	POLK	74889702	74889874	0.281889	0	0.128	0.5	0.267	-0.354	0.5
2350	SLC30A5	68423830	68423959	0.24682	0.5	1	1	0.5	0.059	0.88
2358	ERBB2IP	65370851	65371058	0.269919	0	0.131	1	0.5	-0.5	0.5
2367	PPWD1	64865458	64865559	0.170572	0	0	0.5	0.5	-0.199	0
2432	RAD1	34913574	34913683	0.817004	0.5	1	1	1	0.545	1
2433	RAD1	34913574	34913683	0.187994	-0.37	0.601	0.904	0.948	-0.096	-0.323
2444	MTMR12	32235067	32235235	0.233139	0	1	1	0.5	0.344	0.5
2501	CEP44	175219116	175219213	0.341405	0	0.5	0.5	1	-0.732	0.418
2515	C4orf43	164436464	164436613	0.241759	0	0.5	0.5	1	0.223	0.906
2546	NCAPG2	158444984	158445172	0.191882	0	1	0	0.5	-0.171	0.5
2566	TBC1D9	141600095	141600357	0.134122	0	1	0	0	-0.434	0
2636	LEF1	108984778	108984819	0.306393	-0.594	-0.286	0.061	0.372	-0.5	0
2681	MRPS18C	84379498	84379582	0.305284	0.889	1	1	1	0.779	0.912
2740	SFXN1	174943616	174943666	0.503331	0	0.5	1	1	-0.362	1
2828	NCAPG	17816896	17816981	0.250648	0	0.5	0	0.5	-0.454	0.5
2937	SENP5	196650284	196650422	0.542767	0.5	0.952	0.865	1	0.426	0.686
3154	ARMC8	137928658	137928735	0.205977	0.152	1	1	0.763	0.46	0.349
3195	TMEM33	41945763	41945831	0.489795	0.5	1	1	1	0.678	1
3196	SEC61A1	127785796	127785994	0.867794	0.5	1	1	1	0.454	1
3238	QTRTD1	113786833	113786910	0.238622	0	0.5	1	0.5	0.185	1
3318	TMF1	69075146	69075248	0.249971	0.5	1	1	0.5	0.117	0.882
3337	PXK	58398627	58398690	0.692115	0	0.927	0.716	0.786	0	0.5
3543	RBMS3	29985697	29985745	0.178598	-0.5	-0.106	-0.527	1	-1	0
3603	USP8	50733545	50733690	0.501223	0	1	0.5	1	-0.243	0.5
3796	PPP1R13B	104204030	104204197	0.479294	0	0.955	1	1	0.351	0.782
3822	MED31	6553301	6553398	0.229905	0	0	0.5	0.5	-0.347	0.635
3909	YIPF5	143541781	143541963	0.828952	0.5	1	1	1	0.534	1
4112	BRD8	137497484	137497553	0.462864	0.5	1	1	1	0.68	0.876
4265	MIS18BP1	45686221	45686382	0.384376	0.5	1	1	1	0.706	1
4330	C1orf43	154186368	154186422	0.835427	0	1	1	0.878	-0.058	0.969
4337	RALGPS2	178875910	178876002	0.380313	0	1	1	0.5	-0.954	1
4374	SKA3	21746477	21746643	0.23972	0	0.5	1	0.5	0.261	0.79
4427	UBE2C	44444028	44444179	0.177647	-0.183	-0.218	1	0.5	-0.676	-0.086
4441	WAPAL	88227035	88227263	0.610898	0	1	1	1	0.285	1
4467	BRIX1	34922643	34922693	0.683863	0.5	1	1	1	0.622	0.98
4556	CAMK2G	75585078	75585105	0.175234	0	0.506	0.5	0.181	0	0
4623	DRAM1	102307951	102308010	0.195699	0	0.5	0	0.5	-0.294	0.752
4793	PGM2	37851804	37851994	0.503086	0.5	1	1	1	0	1
4988	LARP4	50847242	50847455	0.798882	0.5	1	1	1	0.559	1
5070	PABPN1L	88931429	88931536	0.18392	-0.188	0.709	-0.121	0.459	-0.253	0
5186	AP4B1	114438378	114438660	0.841514	0.5	1	1	1	0.327	0.954
5200	APAF1	99097148	99097277	0.155977	0	0	0.946	0	-0.394	0.5
5253	MTRF1L	153312319	153312456	0.401382	0	0.5	0.5	0.5	0.121	0.714
5309	CCDC90B	82989768	82989872	0.555026	0	1	0.985	1	0.141	0.507
5412	GMPR2	24707451	24707611	0.357503	0	1	0.377	1	-0.863	0.588
5446	CCDC150	197593916	197594111	0.211528	-0.462	1	0.202	0.5	-0.058	1
5734	PAK1	77036372	77036421	0.167424	-1	-0.889	-0.916	-0.5	-1	-0.726
5866	SYNGR2	76167590	76167730	0.206322	0	0.5	0	0.5	-0.141	0.156
5906	HIAT1	100534028	100534142	0.166787	0	0.5	0.5	0.187	0.033	0
5922	PTS	112100930	112100953	0.191671	0.5	0.827	1	0.5	0.37	0.987
5972	ULK4	41937009	41937056	0.471354	0.5	1	1	1	0.683	1
5995	CDC7	91977153	91977247	0.387882	0	0.5	1	0.5	0	0.5
6018	HNRNPUL2	62490284	62490375	0.703712	0	0.5	0.5	0.5	-0.302	0.5
6022	XRN1	142037631	142037745	0.410726	-0.5	0.18	0.81	1	-0.5	1
6036	PABPC1L	43567314	43567389	0.461192	0.724	0.94	0.908	1	0.5	0.897
6142	DLEU2	50623719	50623798	0.357786	0.268	1	1	0.5	-0.217	0.679
6247	HIF1A	62212408	62212535	0.348963	0.5	0.72	0.944	0.932	0.557	1
6380	ZMPSTE24	40756525	40756669	0.802368	0	1	1	1	0.113	1
6711	CCDC148	159201726	159201830	0.415425	-0.5	0.04	0.5	0.015	-0.5	0
6712	CCDC148	159214960	159215082	0.242462	0.045	0.037	1	0.78	-0.5	0.5
6796	DDX59	200617566	200617695	0.314542	0.979	0.992	0.99	1	0.982	1
6812	SIRT3	218831	219041	0.303299	0	0.5	0.5	0.5	0	0.073
6892	C11orf73	86056135	86056240	0.153408	-0.975	-0.727	0	-0.5	-0.938	-0.964
6901	TMEM87A	42525410	42525504	0.288626	0	0.5	1	0.5	0.06	1
6951	LCMT1	25186257	25186355	0.127529	0.974	0.977	0.966	1	0.962	0.983
7209	G2E3	31074710	31075018	0.204651	0	1	0.5	0	-0.571	1
7242	ABL2	179089324	179089409	0.116743	0	0	0.5	0	-0.098	0
7265	CKAP5	46791512	46791648	0.424075	0	1	0.5	1	0.035	0.5
7292	CDK5RAP3	46057958	46058164	0.460817	0	1	1	0.5	-0.5	0.5
7462	SFI1	31927043	31927115	0.231614	-0.42	1	0.5	0.5	0	0
7484	DFFA	10523487	10523677	0.167337	0.5	1	0.5	0.5	0.173	0.809
7547	EIF2B3	45323375	45323479	0.852072	0.5	1	1	1	0.5	0.872
7598	DUS4L	107214148	107214266	0.310245	0.464	0.767	0.721	0.932	0.5	1
7636	ARPC2	219099074	219099120	0.857699	0.5	1	1	0.983	0.412	0.998
7743	ADPGK	73048591	73048788	0.256768	0.5	1	0.901	0.899	0.371	0.5
7788	CDC73	193202122	193202284	0.388191	0.5	1	1	1	0.705	1
7911	CINP	102816255	102816385	0.24307	0.5	1	0.5	1	0.26	0.977
7924	IVNS1ABP	185269348	185269475	0.853879	0	0.5	0.5	0.5	-0.115	0.5
7985	ATG5	106756238	106756366	0.770288	0.5	1	1	1	0.384	0.801
8008	FLT3LG	49983554	49983733	0.2211	0	1	0.5	0.5	0.201	1
8032	MEMO1	32117060	32117203	0.247504	0.5	0.5	1	1	0.084	0.793
8274	ATG7	11421445	11421526	0.681887	0.5	0.864	1	1	0.5	1
8445	FAM210A	13671860	13671972	0.544914	0	0.5	1	1	-0.149	0.727
8635	UBXN11	26627416	26627515	0.343961	0	0.5	0.181	0.612	-0.5	0.5
8646	FANCD2	10094070	10094181	0.387882	0	0.5	1	0.5	0	0.5
8648	FANCD2	10106039	10106113	0.425672	0	1	1	0.5	0	0.5
8870	PTP4A2	32381495	32381588	0.397655	0.472	0.979	0.959	0.987	0.561	0.657
9104	ILF2	153635180	153635271	0.367194	0.994	1	1	1	0.992	0.995
9129	C1orf168	57257728	57258476	0.229439	0	1	0.5	0.5	-0.5	0
9176	EPSTI1	43463346	43463378	0.165061	0.338	0.884	0.704	0.197	0	0.5
9191	SNW1	78189523	78189620	0.344758	0.5	1	1	0.751	0.609	0.954
9276	TMED5	93624371	93624442	0.15853	-0.942	0.156	0.5	-0.451	-0.677	-0.834
9289	CD55	207513735	207513853	0.156209	-0.92	-0.765	-0.959	-0.85	-1	-0.787
9294	NTPCR	233105654	233105864	0.540472	0	1	0.5	1	-0.073	0.738
9468	DNA2	70181981	70182186	0.234102	0.5	1	1	0.5	0.244	1
9481	KIN	7825043	7825138	0.291524	0	1	0.5	0.5	0.171	0.5
9623	DPP8	65744297	65744440	0.423076	0.5	1	1	1	-0.092	1
9625	DPP8	65746600	65746753	0.312669	0.5	1	0.595	0.848	0.343	0.902
9667	UBL3	30351291	30351400	0.39429	0	1	0.5	0.5	0	0.5
9884	IDE	94225432	94225600	0.304368	0.5	1	0.884	0.67	0	1
9889	TMEM69	46156645	46156782	0.392567	0.819	1	0.911	0.889	0.743	0.95
9911	ACTN1	69345705	69345786	0.453127	0	0.388	0.809	0.831	-0.5	0.5
9923	2023-03-07	160602280	160602448	0.493821	0	1	1	1	-0.808	0.5
10097	PSMA5	109955689	109955757	0.720847	0.974	0.999	1	1	0.979	1
10221	TCEB1	74871999	74872053	0.742481	0.966	0.994	0.995	1	0.97	0.996
10223	TCEB1	74876721	74876860	0.756295	0.666	0.932	0.95	1	0.698	0.907
10228	TCEB1	74876721	74876864	0.758837	0.643	0.918	0.947	1	0.664	0.89
10240	TMED4	44620691	44620838	0.172241	0.5	1	1	0.5	0.232	0.497
10382	FERMT2	53341940	53342075	0.765002	0.5	1	1	1	0.58	1
10423	ATL2	38537450	38537589	0.735678	0.5	1	1	0.946	0.263	1
10461	MEI1	42126524	42126641	0.174013	-0.5	-0.481	0.5	0.5	-0.395	0
10529	C17orf49	6919092	6919194	0.303828	0.195	0.322	0.782	0.984	-0.082	0.856
10583	WAC	28905101	28905291	0.665027	0.5	1	1	1	0.624	1
10586	MCM8	5965426	5965646	0.804334	0.5	1	1	1	0.306	1
10600	DPAGT1	118968564	118968753	0.384927	0	1	0.5	0.5	-0.125	0.902
10720	PCNT	47864606	47864734	0.30042	0	1	0.5	1	0.257	1
10825	YES1	732833	732965	0.597169	0.5	0.981	1	0.981	0.639	1
10933	NLRP4	56379074	56379242	0.283983	0.842	0.956	0.934	0.951	0.88	1
10969	FBXO22	76209570	76209735	0.22435	0.5	1	1	0.5	0.298	1
11004	FAM188A	15858833	15858914	0.238609	0.5	0.917	1	0.586	0.493	0.909
11087	MFF	228217229	228217289	0.162152	-0.804	-0.731	-0.346	-0.359	-0.783	-0.77
11134	POLR2H	184082753	184082837	0.664508	0.5	1	1	1	0.157	0.989
11189	AFTPH	64808323	64808407	0.206364	-0.752	-0.31	0.5	0	-0.905	-0.703
11232	WDR61	78582292	78582441	0.791569	0.5	1	1	1	0.564	1
11354	PLDN	45895297	45895385	0.385941	0	1	0.5	1	0.105	0.5
11369	MASTL	27470408	27470510	0.177906	0.903	0.873	1	1	0.845	1
11536	KLHL20	173743443	173743577	0.32591	0	1	1	1	0.384	0.5
11560	EIF4G2	10823207	10823321	0.175992	0.5	1	0.905	0.762	0.559	0.5
11635	GIT2	110371826	110371890	0.555012	0	1	0.71	1	0.058	0.5
11893	NFYC	41232267	41232375	0.603063	0.5	1	1	1	0.645	1
11940	FANCI	89849237	89849425	0.862468	0.5	1	1	1	0.409	1
11942	CWF19L1	101995423	101995521	0.315327	0	0.5	0.5	0.5	-0.5	1
11999	MAP4K5	50901679	50901783	0.245998	0.5	1	0.5	1	0.216	1
12421	TAF11	34847743	34847840	0.400011	0	0.5	0.5	1	-0.546	0.888
12652	CCP110	19559836	19559922	0.545632	0	1	0.879	1	-0.567	0.433
12808	ZBTB24	109797965	109798133	0.282784	0	1	0.5	0.5	-0.23	0.134
12925	SLC25A19	73279503	73279674	0.39429	0	1	0.5	0.5	0	0.5
12967	CAPN7	15287032	15287178	0.255172	-0.5	0.82	0.841	0.526	0	0
13210	RBM39	34317383	34317449	0.300512	0	1	0.5	0.5	0.015	1
13254	MED13	60107211	60107374	0.438627	0.5	1	1	1	-0.073	1
13284	DHX58	40255625	40255816	0.432824	0	1	0.5	1	0.017	0.5
13298	AARSD1	41105740	41105795	0.237752	0.332	0.5	1	1	-0.192	0.437
13385	NAA20	20013151	20013297	0.447804	0.5	1	1	1	0.654	0.788
13475	MBTD1	49272574	49272722	0.160628	0	0.5	0.136	0.645	0	0
13518	APPBP2	58539170	58539276	0.437626	0	0.5	0.5	0.5	0.192	0.5
13593	MRPL9	151733926	151734028	0.30927	0.5	1	1	1	0.253	0.539
13644	OMA1	58971731	58971881	0.153779	0	1	0	0	-0.5	0.74
13849	GPS2	7216886	7217040	0.846869	0.5	0.935	1	1	0.399	0.956
13861	FBXO28	224340843	224341039	0.379894	0	0.5	0.5	1	-0.423	1
13890	CCNE1	30312902	30313037	0.499222	0.5	1	0.886	0.993	0.599	0.764
13905	TRAPPC8	29419274	29419420	0.866673	0.5	1	1	1	0.37	0.899
13944	ZNF138	64275295	64275422	0.213932	0	0.5	1	0.5	0.244	1
13978	ATP8B1	55319265	55319404	0.244123	0.5	0.5	1	1	0.26	1
14078	MED16	871925	872118	0.301587	0	1	1	1	0.411	0.5
14125	RBM48	92163715	92164284	0.770853	0.5	1	1	1	0.591	0.942
14153	GEMIN2	39602864	39602923	0.55602	0.273	0.818	0.804	0.829	-0.214	0.786
14292	ATG4D	10657514	10657791	0.221695	0	0.5	1	0.5	-0.354	0
14501	TDRD1	115978172	115978343	0.195683	0.5	0.901	0.903	0.712	0.5	0.5
14513	RPL27	41151949	41152119	0.191826	0.995	0.995	0.999	0.997	0.994	0.996
14671	DAP3	155698832	155698913	0.752619	0.5	1	1	1	0.42	0.789
14672	DAP3	155698998	155699157	0.407257	0.5	1	1	1	0.7	1
14829	ETFA	76587931	76588078	0.650424	0.709	1	0.912	0.994	0.58	1
14891	CNOT10	32778901	32778982	0.191536	0.5	0.697	0.5	1	0.359	0.867
14897	CNOT10	32811378	32811454	0.426268	0.5	1	1	1	0.695	1
15106	LAPTM4A	20237298	20237375	0.86196	0.5	1	1	1	0.514	0.98
15154	THAP1	42694328	42694524	0.633739	0.5	0.988	1	1	0.637	0.912
15206	HEATR5B	37217790	37217942	0.316203	0	0.685	0.775	0.397	0	1
15260	ANAPC7	110826316	110826428	0.503086	0	0.5	0.5	0.5	-0.5	0.5
15340	USP34	61610403	61610471	0.223734	0	1	0.936	1	0	0
15406	DGUOK	74184251	74184367	0.398333	0.504	0.878	0.989	0.988	0.673	0.856
15685	STAM2	152982739	152982893	0.503086	0.5	1	1	1	0	1
15711	TSSC1	3261069	3261226	0.155463	0.132	1	0.195	0.253	0	0.5
15824	COQ10B	198327262	198327455	0.482449	0.5	1	0.917	1	0.013	1
15850	PPIL3	201749984	201750090	0.189129	-0.775	-0.303	-0.716	-0.168	-1	-0.767
15854	NIF3L1	201756640	201757102	0.223459	0	1	1	0.5	0.301	0.357
15856	NIF3L1	201756691	201757102	0.204898	0	1	1	0.5	0.35	0.369
15924	FN1	216257653	216257926	0.214487	0	0.747	0.707	1	0	0
15968	EIF4E2	233422593	233422728	0.443412	0	0.5	0.5	0.5	-0.389	0.191
16130	DAAM1	59827519	59827580	0.843803	0.5	1	1	1	0.517	1
16187	C20orf24	35236292	35236403	0.258746	-0.658	0.695	-0.171	1	-0.91	-0.355
16189	C20orf24	35238003	35238161	0.275882	0.74	0.939	0.76	1	0.58	0.872
16199	RPN2	35866804	35866852	0.280283	-1	-0.702	-0.856	-0.806	-0.946	-0.893
16207	LOC388796	37054582	37054700	0.25329	-0.5	-0.368	0.5	0	-1	-0.155
16268	ZFAND4	46121398	46122553	0.392245	0	1	0.5	0.5	-0.624	0.5
16525	UMPS	124453939	124454093	0.34052	0	0.5	0.5	1	0.03	0.896
16711	CPNE9	9760158	9760286	0.703388	0.5	0.924	0.886	1	0.5	1
16720	TMEM116	112374495	112374634	0.338621	0	1	0.506	0.56	0	1
16752	DPH3	16305661	16305736	0.555864	0.142	0.941	0.951	1	-0.074	0.459

## Sheet: mfuzz6
ID	geneSymbol	exonStart_0base	exonEnd	membership	GV	X1CELL	X2CELL	X4CELL	X8CELL	Morula
394	CDK5RAP2	123169289	123169526	0.645533	0	0	0	0	-0.286	-0.681
515	NDUFB6	32558907	32558952	0.719052	0.924	1	1	1	0.811	0.786
883	TUSC3	15615299	15615364	0.15931	-0.85	-0.347	0.19	0	-0.5	-0.874
907	RPL23AP53	180803	180907	0.589479	1	1	1	1	0.437	-0.416
1080	PON1	94931516	94931645	0.283923	0.5	1	1	0.509	0.5	0
1113	MAGI2-AS3	79099909	79099995	0.448641	0.594	0.853	0.951	0.5	0	0
1436	BCLAF1	136588166	136588313	0.47365	0.5	1	1	0.5	-0.304	-0.295
1475	HSF2	122749047	122749101	0.273604	0	0	-0.5	0	-0.505	-0.707
1561	SNHG5	86387512	86387593	0.576574	0.909	0.946	0.975	1	0.849	0.815
1662	SRSF3	36567597	36568053	0.160309	-0.5	-0.5	0	-1	-0.977	-0.971
1700	RPS18	33243952	33244044	0.920644	1	1	1	1	0.996	0.994
1870	ZNRD1	30029693	30029794	0.849747	1	1	0.972	1	0.842	0.774
2089	SOX30	157073644	157073824	0.17747	0.5	1	1	0.008	0	0
2128	RNF14	141354368	141354520	0.35507	0	0.858	0.716	0.854	0.029	-0.415
2204	AP3S1	115238581	115238689	0.91232	1	1	1	1	0.912	0.883
2210	ATG12	115176193	115176309	0.317686	0	-0.5	0	0.5	-0.773	-0.962
2212	ATG12	115176514	115176631	0.40211	0	-0.5	0	0	-0.6	-0.983
2262	ATP6AP1L	81608429	81608670	0.487308	0.5	0.754	0.727	0.447	0	0
2339	CDK7	68551286	68551355	0.296947	0.919	0.987	0.929	0.958	0.917	0.862
2343	CDK7	68555644	68555763	0.895786	1	0.998	1	0.998	0.973	0.963
2398	USP45	99885121	99885275	0.653548	0.779	0.923	0.971	0.772	0	0
2482	C4orf47	186353135	186353355	0.747183	0.946	0.917	0.997	0.923	0.5	0
2483	C4orf47	186357437	186357513	0.757177	0.994	0.991	0.997	0.919	0.5	0
2489	CCDC111	185606562	185606652	0.16637	0.985	0.353	0.843	0.038	0	0
2598	ADAD1	123314743	123314812	0.729753	0.5	0.853	0.668	0.938	0	-0.28
2650	LAMTOR3	100815111	100815157	0.48991	0.718	1	1	1	0.666	0.476
2682	MRPS18C	84380892	84380950	0.577932	0.954	1	1	1	0.936	0.904
2683	MRPS18C	84380892	84380950	0.200151	0.963	1	1	1	0.97	0.962
2702	HNRNPD	83277689	83277836	0.442602	0.101	0.558	0.302	0.479	-0.363	-0.333
2753	RUFY3	71670064	71670133	0.546733	0.5	1	1	1	0	-0.047
2766	POLR2B	57890170	57890278	0.721961	1	1	1	1	0.955	0.901
2967	OPA1	193334966	193335074	0.13933	0	1	0.5	0.5	0.262	0
2968	OPA1	193335572	193335626	0.158331	0	0.5	0.5	0.5	0.25	0
3012	PARL	183551279	183551377	0.799417	0.981	0.996	0.993	0.997	0.834	0.668
3013	PARL	183551511	183551613	0.489806	0.98	0.995	0.996	0.996	0.856	0.611
3014	PARL	183551511	183551613	0.843913	0.993	0.996	0.999	0.994	0.939	0.887
3015	PARL	183560085	183560235	0.662209	0.651	0.776	0.665	0.619	0.448	0.287
3056	SAP30L	153832015	153832059	0.35823	-0.5	0	0.072	0.228	-0.506	-0.828
3105	EIF2A	150299404	150299533	0.323124	0.999	0.999	0.998	0.954	0.953	0.927
3108	GFM2	74034326	74034467	0.497313	0.608	1	1	1	0.01	0.075
3110	IMPA1	82583173	82583282	0.401238	0.5	0.289	1	0.891	0.16	-0.5
3227	POLQ	121178896	121179081	0.271271	0.5	0.394	0.5	1	-0.032	0.026
3328	SLC25A26	66286967	66287124	0.698748	0.5	1	1	0.904	0.156	-0.24
3573	FAM96A	64373300	64373350	0.17566	0.894	0.158	0.975	0.828	0.27	0.224
3718	NUDT1	2282559	2282610	0.528032	0	0	0.5	0	-0.563	-0.759
3799	ZFYVE21	104196129	104196183	0.115525	0.055	-0.812	-0.943	-0.786	-0.909	-1
3975	CKLF	66592092	66592251	0.199144	0.752	0.5	1	0	0	-0.087
3999	DLGAP5	55615311	55615402	0.437358	0.625	0.552	0.538	0.522	-0.769	-0.622
4056	FAM177A1	35548132	35548230	0.921052	1	1	1	1	0.924	0.893
4073	RPS2	2013149	2013257	0.820706	1	0.998	0.999	1	0.988	0.985
4111	BRD8	137495243	137495288	0.286468	0.27	1	1	0.889	0.239	0.101
4226	FAM214A	52892323	52892432	0.167776	0.5	1	1	1	0.715	0.5
4360	TECTA	121060472	121060589	0.625219	0.993	0.943	0.96	0.978	0.5	0.5
4408	RPA1	1791968	1792145	0.41942	0.831	0.751	0.979	1	0.687	0.5
4424	UBE2C	44443022	44443109	0.203459	0.971	0.998	1	1	0.985	0.964
4549	RNF181	85823944	85824054	0.74252	0.954	0.995	1	1	0.743	0.736
4627	ZNF252	146219864	146219978	0.890135	0.5	0.5	0.5	0.5	0.099	0
4668	LTA4H	96397615	96397698	0.472008	0.926	0.923	0.91	0.962	0.587	0.621
4757	FEZ2	36785580	36785656	0.720223	1	1	1	0.989	0.783	0.527
4758	FEZ2	36787927	36788008	0.300786	0.5	1	0.5	0	0.05	-0.856
4925	TC2N	92258710	92258902	0.366791	0.5	0.972	0.942	1	-0.181	0
4937	ISOC2	55967002	55967212	0.249077	0	0.5	1	0.098	0	-0.5
4949	PABPC4	40029507	40029594	0.281255	0.638	0.506	0.434	0.921	0.131	0.142
4950	PABPC4	40029507	40029594	0.500204	0.952	0.875	0.984	1	0.408	0.449
5131	KRAS	25368370	25368494	0.221056	-0.5	0.5	0	-0.5	-0.954	-0.891
5133	CHURC1	65392724	65392798	0.908607	0.932	0.973	0.972	0.976	0.783	0.653
5134	CHURC1	65392727	65392798	0.815117	0.971	0.98	0.989	0.985	0.895	0.806
5144	PQLC1	77693968	77694022	0.907515	0	0	0	0	-0.591	-0.957
5264	ZSWIM7	15884353	15884458	0.593942	0.992	0.995	0.98	1	0.909	0.909
5344	PRDM10	129814665	129814907	0.569182	0.5	1	1	1	0.16	0
5364	ABCB4	87041208	87041349	0.256864	0.5	1	0.287	0.988	0	0
5365	ABCB4	87042932	87043033	0.199305	0.5	1	0.115	0.989	0	0
5606	AK2	33497144	33497262	0.321349	0	-0.5	0	-0.5	-0.777	-0.983
5758	LDHC	18467756	18467880	0.317016	0.968	1	0.688	1	0.5	0.5
5856	ATF2	175945387	175945493	0.895117	1	1	1	1	0.207	0
5859	ATF2	175986171	175986268	0.262722	0	0.881	1	0.867	0.357	-0.5
6080	PSPC1	20279801	20279971	0.677287	0.537	0.386	0.745	0.923	-0.701	-0.851
6242	UPF3A	115051776	115051875	0.247213	1	0.643	0.699	-0.211	-0.302	-0.514
6252	SECISBP2L	49311614	49311749	0.553824	0.5	0.779	0.925	0.858	0	0
6288	RAB11A	66170099	66170293	0.530808	1	1	1	1	0.987	0.988
6305	MAGOH	53699213	53699324	0.84273	0.911	0.915	0.885	0.933	0.672	0.488
6439	FLAD1	154962035	154962183	0.291339	0	1	0.5	0.5	-0.455	-0.372
6482	FOXR1	118850151	118850378	0.359303	-0.569	0.148	-0.137	0.024	-0.857	-0.895
6483	FOXR1	118850151	118850378	0.693227	0.452	0.934	1	1	-0.892	-0.934
6484	FOXR1	118851199	118851438	0.899007	0.992	0.989	1	1	-0.09	-0.38
6506	LOC100506844	58329252	58329336	0.477362	0.972	0.825	0.911	0.978	0.5	0.507
6554	FXR1	180693100	180693192	0.176485	0.419	0.406	-0.329	0.627	-0.259	-0.319
6827	WDR26	224581529	224581715	0.643986	0.995	0.981	0.998	1	0.936	0.862
7037	CCNYL1	208598670	208598771	0.875485	1	1	1	0.956	0.686	0.5
7254	IL23R	67702395	67702485	0.403201	0.687	0.98	0.996	0.933	0.617	0
7255	IL23R	67705861	67705964	0.394141	0.661	0.986	0.998	0.933	0.572	0.5
7472	DSCR8	39526526	39526623	0.579298	0.835	0.705	0.973	1	0	0
7633	ENAH	225692692	225692755	0.145805	0	-0.653	0.869	-0.133	-0.648	-0.562
7694	CMC2	81030918	81031034	0.198531	0.949	0.968	0.996	0.964	0.958	0.936
7812	MRPL52	23300172	23300246	0.165568	0	0.5	0	-0.5	-0.38	-0.547
7847	NF2	30079008	30079053	0.199888	0	-0.459	0.5	0.678	-0.434	-0.563
7848	NF2	30079008	30079068	0.199518	0	-0.834	0.5	0.544	-0.751	-0.88
7856	STK31	23854762	23854831	0.762092	0.964	0.864	0.849	0.815	0.397	0.173
8476	ZNF410	74388768	74388909	0.509453	0	1	1	1	-0.53	-0.814
8484	RAD51C	56798106	56798173	0.543716	1	0.916	1	1	0.815	0.784
8560	MTX2	177134943	177135147	0.226829	0	0.5	-0.267	0.5	-0.5	-0.476
8616	MELK	36657237	36657360	0.324156	0.919	0.7	0.697	0.933	0.507	0.457
8730	UBE2W	74737381	74737484	0.499039	0.951	0.788	0.937	1	0.696	0.493
8819	EIF3M	32610139	32610278	0.522679	1	1	1	1	0.789	0.434
8832	ATP6V0B	44441471	44441520	0.379155	0.918	1	1	1	0.901	0.88
8833	ATP6V0B	44442261	44442331	0.664125	0.997	0.986	0.978	0.979	0.915	0.836
8891	PRDX1	45980178	45980309	0.917126	1	1	1	1	0.989	0.983
8945	MTMR14	9731647	9731827	0.229646	0	0.518	1	1	0.337	-0.399
8946	MTMR14	9739394	9739550	0.360902	0.5	0.488	1	1	0.375	-0.19
8963	RPS5	58904342	58904552	0.184769	1	1	0.999	1	0.999	0.999
9097	GTF2A2	59944404	59944525	0.230166	0.932	1	1	1	0.9	0.919
9117	NELL1	20869128	20869299	0.283763	0.904	1	0.636	0.5	0.5	0
9177	EPSTI1	43469144	43469244	0.675586	0.959	0.996	0.981	0.951	0.5	0.5
9178	EPSTI1	43469144	43469244	0.561773	1	1	0.895	1	0.5	0.5
9179	EPSTI1	43493435	43493468	0.158475	-0.101	-0.369	-0.474	-0.055	-0.5	-0.5
9187	HIPK3	33369711	33369774	0.276822	0	0	0	-0.36	-0.344	-0.5
9219	SNRPE	203832790	203832853	0.243011	0.996	0.996	0.987	1	0.989	0.982
9243	LOC100652770	29125698	29125869	0.169497	0.186	0.887	0.923	0.145	0.088	0
9366	ADK	76360136	76360251	0.402332	0.83	0.739	1	1	0.5	0.5
9423	CSGALNACT2	43662451	43662546	0.423407	0.5	1	1	1	0.435	0.193
9616	NPL	182791249	182791334	0.416997	0.055	0.29	0.5	0.5	0	-0.267
9624	DPP8	65746600	65746753	0.152666	0.5	1	0.916	1	0.738	0.503
9704	XPNPEP3	41256681	41256797	0.213314	0	0.5	0	0.5	0	-0.277
10079	C18orf25	43819970	43820153	0.263449	-0.5	-0.552	-0.375	0	-0.863	-0.837
10212	RAP1B	69045774	69045831	0.824772	1	1	1	1	0.879	0.863
10227	TCEB1	74876721	74876860	0.409671	0.096	0.276	0.252	0.423	-0.574	-0.451
10232	TCEB1	74876721	74876864	0.424121	0.049	0.243	0.199	0.393	-0.587	-0.48
10415	RPS24	79797719	79797740	0.372122	-0.755	-0.79	-0.8	-0.807	-0.833	-0.896
10418	RPS24	79797722	79797740	0.858365	0.003	0.267	0.22	0.136	-0.487	-0.989
10419	RPS24	79799958	79799983	0.923977	-0.248	-0.218	-0.18	-0.259	-0.78	-0.995
10420	RPS24	79799961	79799983	0.543359	0.47	0.602	0.621	0.602	0.011	-0.944
10636	CAPRIN2	30873744	30873849	0.580686	0.268	1	0.925	0.807	0	-0.5
10736	CCAR1	70516029	70516240	0.829822	0.743	1	0.941	1	0.405	0.129
10740	ALG8	77813919	77813994	0.206619	-0.749	-0.349	0.415	0	-1	-0.893
10773	ASCC1	73862091	73862170	0.373831	-0.5	0	0	0	-0.442	-0.862
10844	NUPL1	25887020	25887170	0.278535	0.5	1	1	0.384	0.372	0
10884	C5	123723759	123723843	0.376716	1	0.54	1	1	0.5	0
11010	FAM188A	15880226	15880278	0.434316	0.708	0.877	1	0.987	0.505	0.5
11065	OS9	58113881	58114046	0.215678	0	0.5	-0.009	-0.157	-0.5	-0.395
11084	MFF	228211941	228212100	0.128995	-0.871	-0.873	-0.908	-0.432	-0.903	-1
11089	MFF	228217229	228217289	0.486492	0.884	1	0.767	1	0.599	0.5
11113	MPND	4358079	4358169	0.171308	0.5	1	0.5	1	0.274	0.374
11139	CNNM2	104831530	104831596	0.246607	0.02	-0.058	-0.299	-0.238	-0.315	-0.5
11141	TAF5	105145082	105145247	0.191468	0.5	1	0.5	0.959	0.293	0.34
11149	USMG5	105153955	105154151	0.235489	-0.587	0	-0.5	0	-1	-0.863
11161	NSMCE4A	123719015	123719110	0.631961	0.988	0.986	0.997	0.997	0.906	0.783
11172	RPL17	47018105	47018203	0.248605	0	0	0.5	-0.5	-0.637	-0.736
11215	DNM1L	32890798	32890876	0.681631	0.31	0.233	0.816	0.759	-0.5	-0.922
11260	SMG7	183516237	183516387	0.277482	0	0.882	1	0.5	-0.735	-0.442
11374	EXOSC3	37781982	37782134	0.600707	0.946	0.833	0.903	0.865	0.702	0.594
11597	SERGEF	17981016	17981183	0.243282	0.5	1	0.302	0	0	-0.424
11705	CLTB	175823479	175823533	0.190342	-0.418	-0.246	-0.917	-0.022	-0.975	-0.965
11813	HMG20A	77740060	77740153	0.185022	0	0	-0.5	0	-0.515	-0.5
11906	TMEM50B	34828033	34828091	0.866937	0.989	0.979	0.988	1	0.907	0.874
12093	GPR143	9707524	9707759	0.792082	1	1	0.984	1	0.747	0.5
12097	C16orf73	1887784	1887871	0.182646	1	0.521	0.5	0.5	0.424	0.216
12251	BCAR4	11915490	11915612	0.229632	-0.892	-0.925	-0.936	-0.964	-0.957	-1
12253	BCAR4	11918383	11918596	0.169227	-0.963	-0.976	-0.981	-0.999	-1	-1
12348	NDUFAB1	23598517	23598640	0.754895	0.992	1	1	1	0.985	0.976
12460	CLK1	201722695	201722812	0.903191	1	1	1	1	0.924	0.875
12462	CLK1	201724847	201724938	0.271225	0.928	1	0.378	0.792	0.429	0.059
12472	COPS5	67958046	67958195	0.714139	1	1	1	1	0.968	0.929
12578	PDCD10	167443188	167443261	0.170242	0.622	0.524	0.041	-0.577	-0.528	-0.605
12746	OCIAD1	48859229	48859382	0.217993	0.991	0.892	1	1	0.919	0.874
12842	PSMB6	4701303	4701448	0.825658	1	1	1	1	0.985	0.983
12883	FAM193A	2709872	2709995	0.136102	-0.5	-0.956	-0.373	-1	-1	-1
12903	PRELID2	145176004	145176110	0.658479	0.886	0.976	0.857	0.856	0.5	0
12909	SENP3-EIF4A1	7481482	7481562	0.771926	1	1	1	1	0.987	0.973
12916	EIF4A1	7481544	7481562	0.886265	1	1	1	1	0.927	0.874
13125	NCOA1	24990947	24991004	0.821239	0.871	0.775	0.958	0.872	0.359	-0.02
13126	NCOA1	24990947	24991004	0.630692	0.78	0.805	0.977	1	0.585	0.379
13175	ZNHIT3	34842778	34842810	0.905393	0.99	1	0.993	1	0.842	0.802
13237	CDC6	38452954	38453019	0.821787	1	1	1	1	0.93	0.921
13239	SLC13A4	135368871	135369009	0.58942	0.5	0.952	1	0.958	0.162	0
13338	ANAPC16	73979811	73980137	0.443779	1	1	0.325	1	-0.5	-0.584
13474	UBR1	43335412	43335593	0.187623	0	0.5	0.5	0.5	0.122	0
13575	NOP58	203160396	203160560	0.626929	1	1	1	1	0.922	0.924
13621	RPS16	39924161	39924209	0.87142	1	0.999	1	0.999	0.992	0.988
13660	ADRM1	60883423	60883526	0.442191	0.996	0.972	1	0.983	0.879	0.889
13711	BIRC5	76212046	76212115	0.233713	0	-0.5	-0.5	-0.5	-0.693	-0.896
13813	CDC20	43827865	43827983	0.770715	1	1	1	1	0.975	0.948
13826	TIMM8B	111956701	111957034	0.237513	0	0.5	0.5	-0.5	-0.662	-0.707
13841	ERLEC1	54035435	54035597	0.634698	0.981	0.813	1	0.755	0.358	0.183
13862	RBBP8	20586325	20586395	0.395718	0.847	0.928	0.971	0.798	0.557	0.594
13866	RPL10	153627827	153627935	0.909103	0.999	1	1	0.999	0.994	0.992
13869	RPL10	153628804	153628967	0.519003	0.981	0.991	0.989	0.998	0.974	0.966
13909	RNF138	29703480	29703537	0.499649	1	0.989	1	1	0.748	0.315
13999	UBE2T	202304116	202304186	0.462476	0.998	0.99	0.973	0.995	0.939	0.936
14085	DOPEY1	83823041	83823140	0.342502	0	1	0.821	0.5	0	-0.5
14253	MRPL35	86434305	86434450	0.832015	0.975	1	1	1	0.939	0.917
14277	B4GALT4	118953991	118954074	0.361395	0	0.5	0.266	0	-0.162	-0.946
14321	QARS	49135424	49135550	0.474146	1	0.998	1	1	0.942	0.838
14344	C14orf101	57088248	57088420	0.285168	0.5	-0.13	1	0.5	-0.5	-0.5
14503	TDRD1	115986830	115987058	0.218383	0.108	0.537	0.96	1	0	0
14529	EPS15L1	16487932	16488065	0.449478	0.5	0.46	0.942	0.254	0	-0.731
14564	GYG1	148744238	148744289	0.473137	-0.99	-0.983	-0.987	-0.99	-1	-1
14620	SNHG3	28832731	28832839	0.543329	0	0	0.186	0.5	-1	-1
14764	PLA2G4C	48556210	48556404	0.863861	1	1	1	1	0.724	0.5
14813	STON1-GTF2A1L	48872171	48872256	0.305147	0.734	0.959	0.885	0.282	0	0
14845	BCL2L12	50170275	50170418	0.228501	1	0.637	0.262	0.469	0.036	-0.013
14847	BCL2L12	50170278	50170418	0.234134	1	0.545	0.231	0.456	-0.088	-0.096
14876	RPS25	118888667	118888763	0.403055	0.999	0.999	1	0.997	0.996	0.995
15028	OBFC2A	192547217	192547321	0.151621	0	-0.644	-1	0.044	-1	-1
15192	YPEL5	30378715	30378776	0.645334	0.48	0.115	0.341	0.206	-0.719	-0.906
15194	YPEL5	30379493	30379658	0.607923	1	1	1	1	0.983	0.958
15248	SLC3A1	44531281	44531477	0.605982	1	1	1	1	0.798	0.5
15397	DGUOK	74166036	74166149	0.242386	-0.635	-0.428	0.187	-0.06	-1	-0.874
15460	TYW3	75204373	75204472	0.201837	1	1	1	0.5	0.558	0.463
15720	TSFM	58186768	58186856	0.202044	1	0.975	0.851	1	0.833	0.838
15869	TIMD4	156375426	156375510	0.232295	0.892	1	0.808	0.586	0.5	0.5
15915	SPAG16	214972919	214972985	0.590154	0.735	0.971	0.754	1	0	0
15923	FN1	216245533	216245803	0.660127	1	1	1	0.817	0.5	0
15937	USP37	219344372	219344438	0.66941	0.5	0.5	0.5	0.5	0	0
15957	CHCHD7	57125320	57125448	0.342663	0.598	1	0.899	0.729	0.569	0.361
15958	CHCHD7	57125320	57125468	0.442309	0.745	1	0.865	0.788	0.648	0.315
16072	SNRPB2	16719496	16719547	0.913733	1	1	1	1	0.967	0.948
16126	HM13	30154012	30154098	0.712488	1	1	1	1	0.241	0.219
16175	C20orf152	34611535	34611693	0.126702	0	-0.381	-0.5	0.5	-0.5	-0.5
16186	C20orf24	35236292	35236403	0.447334	-0.284	-0.468	-0.341	-0.298	-0.994	-0.947
16432	ANO10	43618183	43618753	0.347851	0.5	1	0.5	0.5	0.158	0
16495	CDC45	19502487	19502571	0.447234	1	0.795	0.969	0.99	0.5	0.5
16540	SNRPD3	24963951	24964144	0.520899	0.975	0.99	0.977	1	0.958	0.923
16591	HMGXB4	35659974	35660089	0.719512	0.314	0.449	0.658	0.644	0	-0.321
16597	TXN2	36872779	36872903	0.467989	0.454	0.795	0.988	0.831	0.237	0.122
16627	RPL3	39709638	39709734	0.751323	1	1	1	1	0.983	0.982
16672	AKAP11	42887182	42887266	0.236568	0.794	0.07	0.186	-0.597	-0.795	-1
16731	POLB	42196529	42196587	0.889979	0.848	0.929	0.933	0.942	0.448	0.357
16738	POLB	42220129	42220216	0.740975	0.925	0.899	0.876	0.885	0.744	0.682

## Sheet: mfuzz7
ID	geneSymbol	exonStart_0base	exonEnd	membership	GV	X1CELL	X2CELL	X4CELL	X8CELL	Morula
188	PQBP1	48759509	48759794	0.250316	-0.5	0.073	0.5	1	0.624	0.193
228	RPS6KA3	20185706	20185865	0.4574	0	1	1	1	0.672	0.5
332	EXOSC2	133573548	133573638	0.366219	0	0.5	0.5	0.5	0.438	0.789
371	STRBP	125901807	125901966	0.947922	0.5	1	0.98	0.992	0.855	0.984
662	PABPC1	101719114	101719225	0.981408	0.5	1	1	1	0.911	1
738	SNX16	82741664	82741751	0.404176	0	0.5	0.5	0.5	0.392	0.755
757	CSPP1	68030977	68031056	0.272497	0	1	1	0.5	0.541	0.5
854	PIWIL2	22211783	22211891	0.369191	0	0.76	0.401	0.555	0.509	0.597
1028	NAMPT	105894809	105894950	0.460322	0.5	1	1	1	0.727	1
1040	ARMC10	102737723	102737795	0.350098	0.619	0.891	0.869	1	1	0.879
1323	RSPH10B2	5967826	5968025	0.600805	0.5	1	1	1	0.758	1
1324	RSPH10B2	5972412	5972506	0.304865	0	0.5	1	1	0.433	1
1331	CCZ1	5952473	5952585	0.783631	0.895	0.985	1	1	1	1
1332	CCZ1	5958497	5958531	0.557917	0.981	0.994	1	1	1	1
1334	CCZ1	5963465	5963593	0.195023	0.769	0.981	1	1	1	0.804
1487	ORC5	103824570	103824619	0.371141	0.628	0.838	0.94	1	1	1
1595	DDX43	74125219	74125307	0.756607	0.772	0.963	1	0.996	1	1
1600	PTP4A1	64288802	64288933	0.969943	0.5	1	1	1	0.944	1
1615	CDC5L	44397449	44397647	0.898862	0.5	1	1	1	0.832	0.946
1653	C6orf130	41037814	41037873	0.410829	0.231	0.828	1	0.706	0.913	0.715
1663	KCTD20	36442565	36442839	0.205868	0	0.638	0.5	0.5	0.452	1
1698	PFDN6	33258102	33258227	0.69959	0.5	1	0.908	1	0.837	0.846
1910	C6orf62	24714545	24714668	0.929422	0	1	1	1	0.7	1
1964	C6orf52	10683419	10683465	0.884465	0.962	1	1	1	1	1
2008	CLK4	178035376	178035459	0.25208	0	0.5	1	0.5	0.86	0.725
2034	KIAA1191	175777615	175777740	0.289663	0	0.5	1	0.5	0.472	0.5
2099	FAM114A2	153409048	153409140	0.2319	0	1	0.5	0.5	0.671	0.5
2188	PHAX	125944055	125944176	0.976491	0.5	1	1	1	0.936	0.992
2221	DCP2	112343634	112343739	0.593954	0.227	0.86	0.928	0.864	1	1
2272	CKMT2	80552733	80552819	0.155474	-0.359	0.046	1	1	1	0
2463	PDCD6	272825	272887	0.347507	-1	0.805	0.404	0.413	1	1
2617	SNHG8	119200543	119200586	0.747498	0.959	1	1	0.994	1	1
2699	HNRPDL	83349430	83349599	0.981027	0.5	1	1	1	0.906	1
2751	GRSF1	71697255	71697391	0.953403	0.5	1	1	1	0.961	1
2902	RNF4	2514164	2514324	0.196224	0	0.5	0.5	1	0.938	0.5
2940	SENP5	196654666	196654750	0.743608	0.5	0.968	1	1	0.788	1
2960	LMBR1	156480723	156480885	0.266839	0	0.451	0.5	1	0.5	0.5
3125	U2SURP	142773784	142773961	0.524092	0.5	1	0.968	1	0.961	0.787
3144	MRPS22	139069818	139069902	0.772124	0	0.788	1	1	0.931	0.996
3231	GSK3B	119562101	119562200	0.552548	0.5	1	0.902	0.917	1	0.893
3307	CGGBP1	88106340	88106442	0.156569	-1	-0.598	-0.5	-0.109	-0.382	-0.897
3373	GNL3	52727202	52727345	0.779169	0	1	1	1	0.598	1
3493	KRBOX1	42982717	42982844	0.621567	0.5	1	1	1	0.78	0.862
3563	CLPX	65444767	65444874	0.802007	0.5	1	1	1	0.805	1
3567	CLPX	65449181	65449270	0.954713	0.5	1	0.996	1	0.866	1
3634	MFAP1	44101952	44102112	0.956908	0.5	1	1	1	0.958	1
3692	CASC5	40947106	40947175	0.947184	0	1	1	1	0.721	1
3881	BRDT	92457820	92457871	0.920545	0.5	1	1	1	0.964	0.945
3940	COX16	70809374	70809446	0.259296	0.331	0.555	1	1	0.646	0.786
4061	LRR1	50074117	50074839	0.279754	0.099	0.955	1	0.967	0.76	0.35
4114	BRD8	137499775	137499822	0.157779	0.5	1	1	1	0.722	0.539
4137	EIF4A3	78109802	78109930	0.978279	0.5	1	1	1	0.889	0.993
4138	EIF4A3	78110026	78110134	0.573985	0.5	1	1	0.852	0.96	1
4146	ARHGEF7	111932618	111932697	0.246474	-0.023	0.305	1	1	0.921	1
4238	SNRPA1	101825171	101825265	0.935211	0.5	1	1	1	0.974	1
4243	SUGT1	53237230	53237247	0.980331	0.5	1	1	1	0.922	1
4304	DNAJC15	43659903	43659974	0.959552	0.5	1	1	1	0.956	0.997
4375	SKA3	21746477	21746643	0.260853	0	0.5	1	0.5	0.698	0.935
4431	SETD8	123889430	123889621	0.228942	0	1	0.5	0.5	0.686	0.5
4468	BRIX1	34922799	34922873	0.966742	0.5	1	1	1	0.877	1
4470	BRIX1	34924951	34925080	0.953403	0.5	1	1	1	0.961	1
4483	RPLP0	120636356	120636542	0.300101	0.792	0.92	0.945	1	0.891	0.866
4502	CYTH2	48977438	48977587	0.312768	0	0.5	0.5	0.5	0.739	0.5
4503	CYTH2	48977438	48977587	0.291632	0	0.5	0.5	0.5	0.756	0.5
4592	AMBP	116823204	116823378	0.19818	-0.205	0.738	0.494	1	0.542	0
4807	C12orf45	105385489	105385626	0.924108	0.5	1	1	1	0.852	0.931
4814	MARS	57908932	57909119	0.974819	0.5	1	1	1	0.888	1
4965	USP16	30426122	30426279	0.922525	0.46	0.969	0.977	1	0.958	0.998
4985	ATF1	51203238	51203372	0.231089	0	0.5	0.5	1	0.588	1
5110	NASP	46083134	46083263	0.26032	0.967	0.994	0.988	0.995	0.99	0.975
5117	ZC3H14	89063077	89063152	0.767286	0	0.959	0.919	1	0.7	0.685
5156	LMO3	16747070	16747195	0.558646	-0.407	0.182	0	0	0	0
5162	TMPO	98938728	98938839	0.373905	0.5	0.758	0.858	0.976	0.797	1
5235	CLEC4C	7898926	7899019	0.571818	-0.049	0.724	0.721	0.912	0.5	0.5
5297	SASS6	100587935	100588040	0.147107	0.5	0.957	0.88	1	0.768	0.5
5350	TNIK	170824971	170824995	0.28738	-0.5	0.872	0.489	1	0.5	0
5363	ABCB4	87041208	87041349	0.252197	-0.338	0.063	0.237	0.53	0	0
5424	SNAPC1	62233593	62233753	0.311412	0	1	1	0.5	0.666	0.975
5456	N4BP2L2	33095509	33095586	0.980087	0.5	1	1	1	0.901	1
5482	PTEN	89685269	89685314	0.433512	0.166	1	1	0.971	0.532	1
5582	DDX10	108722879	108722936	0.452809	0.5	1	0.859	1	0.751	1
5628	NUDT7	77769724	77769883	0.250829	-0.653	-0.187	0.733	0.275	0	-0.019
5807	RBM4	66410920	66411611	0.263669	-0.667	0.246	0.39	0.723	0.552	-0.213
5926	NOL9	6589053	6589231	0.963372	0.5	1	1	1	0.88	0.943
5929	NOL9	6601889	6601987	0.711054	-0.5	0.5	0.5	0.5	0.065	0.5
6014	TMEM179B	62557072	62557151	0.435752	-0.239	0.507	0.817	0.927	1	0.799
6102	PICALM	85687665	85687725	0.214525	0	0.683	0.954	0.493	1	0.5
6103	PICALM	85687665	85687725	0.359026	0	0.628	0.942	0.989	0.818	0.44
6228	MPZL1	167745300	167745403	0.169853	-0.5	0	0	0.5	-0.157	0.617
6248	PSMD12	65340721	65340896	0.909171	0.5	1	1	1	0.966	0.939
6300	ATP5A1	43666352	43666460	0.371533	0.987	1	1	1	1	0.993
6303	MAGOH	53694543	53694626	0.884465	0.984	1	1	1	1	1
6304	MAGOH	53699213	53699324	0.884465	0.981	1	1	1	1	1
6369	PSME1	24607682	24607769	0.872048	0.79	0.993	1	1	1	1
6440	FLAD1	154962814	154963004	0.215829	0	1	0.5	0.5	0.347	0.741
6601	RPS3	75111737	75111868	0.712217	0.972	0.993	0.997	0.996	0.997	0.999
6659	MARK3	103958113	103958371	0.483717	0.5	1	1	1	0.801	0.777
6699	NDUFS2	161182140	161182270	0.637482	0.5	1	1	1	0.766	1
6702	CCNA1	37016307	37016441	0.871589	0.5	1	1	1	0.823	0.99
6733	CCT2	69992101	69992201	0.928731	0.5	1	1	1	0.978	0.998
6879	PPP2R5E	63856329	63856449	0.980885	0	1	1	1	0.838	1
6882	PPP2R5E	63858534	63858585	0.917262	0	1	1	1	0.688	1
6897	UHMK1	162469744	162470037	0.211919	0	1	0.5	0.5	0.762	0.5
6967	ZMYND8	45867639	45867882	0.281977	0	1	0.941	0.625	1	0.5
7036	MED6	71052472	71052500	0.207404	0.5	1	0.941	1	0.739	0.605
7177	C11orf74	36657600	36657667	0.624405	0.985	0.996	1	1	1	1
7238	SERBP1	67885691	67885869	0.890724	0.5	1	0.964	1	0.976	0.999
7289	PPIF	81112072	81112148	0.321484	0	1	1	1	0.618	0.37
7321	PRDX5	64087205	64087340	0.829387	0.291	0.912	0.967	0.892	0.935	0.96
7504	RBM8A	145508206	145508284	0.760732	0.81	0.953	1	1	0.981	0.982
7517	RACGAP1	50384466	50384575	0.947469	0.5	0.995	1	0.996	0.86	1
7572	RPS15A	18799384	18799464	0.205727	0.992	0.995	0.997	0.998	0.998	0.994
7576	PITPNC1	65683181	65683300	0.233876	0	1	0.5	0.5	0.5	0.44
7638	ARPC2	219104113	219104207	0.97642	0.5	1	1	1	0.891	1
7639	ARPC2	219110142	219110269	0.949053	0.5	1	0.973	1	0.949	0.979
7830	MDM4	204513662	204513812	0.473568	0	0.813	1	1	0.456	1
7978	ATG5	106696024	106696119	0.891051	0.5	1	1	1	0.833	1
8047	PSMD11	30806268	30806394	0.785419	0.5	0.936	0.995	0.984	1	1
8313	DNMT1	10290862	10290910	0.618694	-1	-0.708	-0.686	-0.729	-0.709	-0.794
8420	TMEM138	61131904	61131990	0.93208	0.5	1	0.986	1	0.843	0.965
8475	ZNF410	74376043	74376133	0.970861	0	1	1	1	0.764	1
8595	RER1	2332295	2332374	0.333691	0.57	1	1	1	1	0.748
8602	ZNHIT6	86123529	86123654	0.276985	0	1	1	0.5	0.721	0.5
8674	LBR	225592327	225592408	0.224938	0	1	1	0.5	0.369	0.5
8697	UXT	47516970	47517038	0.503039	0.955	0.987	0.986	1	0.976	0.991
8793	NLRP14	7078907	7079078	0.355638	-0.5	-0.033	0	0.384	0	0
8834	ATP6V0B	44442444	44442496	0.239772	0	1	0.5	0.5	0.659	0.755
8866	PTP4A2	32375638	32375713	0.840226	0.495	0.96	1	0.954	0.901	0.864
8867	PTP4A2	32377296	32377427	0.948742	0.473	1	1	1	0.96	0.974
8885	GOSR2	45012394	45012535	0.314721	0.5	0.974	1	0.963	0.944	0.674
8913	LGALS8	236706214	236706340	0.351948	-0.801	-0.131	0.163	0.047	0	0.5
8917	SYF2	25555488	25555614	0.882615	0.5	0.93	1	1	0.848	1
8924	HIATL1	97218521	97218619	0.971376	0	0.5	0.5	0.5	0.442	0.5
8944	MTMR14	9731647	9731827	0.634525	0.5	1	1	1	0.769	0.895
9031	PPIH	43130533	43130626	0.181355	0.813	0.959	1	0.918	1	0.861
9258	PAFAH1B1	2579798	2579900	0.937697	0.5	1	1	1	0.968	0.971
9273	MKRN1	140159506	140159736	0.944217	0	1	1	1	0.936	1
9327	PAPOLA	97014133	97014255	0.812975	0.5	1	1	1	0.808	1
9328	PAPOLA	97026985	97027048	0.95906	0	1	1	1	0.764	0.874
9371	SKA2	57196679	57196856	0.170338	0.23	1	1	0.979	0.741	0.272
9373	SKA2	57196679	57196856	0.692754	0.5	1	1	1	1	0.872
9502	PARP2	20825554	20825679	0.776983	0.481	1	1	1	0.785	0.953
9537	CACYBP	174973749	174973969	0.983304	0.5	1	1	1	0.907	0.993
9615	NPL	182787947	182787994	0.164811	-0.37	0	0.5	0.5	0.5	-0.191
9755	DDX3X	41206111	41206265	0.922489	0	1	1	1	0.963	1
9774	SRRT	100485877	100486004	0.797182	0.5	1	1	1	0.801	0.989
9789	ADIPOR2	1889616	1889803	0.246431	0	1	0.5	0.5	0.508	0.5
9837	TRIP4	64737204	64737307	0.893824	0	1	0.898	1	0.91	0.898
9857	NOP56	2637046	2637195	0.385232	0.5	1	1	1	0.709	0.999
9862	VMP1	57814813	57814904	0.246776	0	1	0.5	0.5	0.541	0.5
9912	ACTN1	69345705	69345786	0.191669	-0.5	-0.302	0.552	0.465	0	0.5
10037	UTP6	30192384	30192457	0.874593	0.5	0.945	0.936	1	0.947	0.967
10040	UTP6	30202252	30202432	0.634317	0.5	0.847	1	1	0.962	1
10078	RPS9	54710143	54710330	0.859335	0.761	1	1	0.998	0.993	0.968
10284	SNF8	47010566	47010708	0.498008	0.5	1	1	1	0.736	0.894
10306	PCBP2	53858543	53858636	0.660335	-0.091	0.331	0.33	0.42	0.407	0.406
10390	KIF22	29816435	29816495	0.397761	0.5	1	1	1	0.757	0.768
10435	RAD51AP1	4654947	4654998	0.385987	-1	-0.111	-0.363	-0.458	-0.597	-0.468
10465	RPS3A	152025328	152025438	0.724112	0.987	1	1	1	1	0.997
10526	MTHFD1	64921440	64921593	0.592494	0.5	1	0.94	0.891	1	0.979
10536	EIF3I	32692003	32692131	0.512879	0.5	1	1	1	0.736	0.921
10582	WAC	28884661	28884970	0.18741	0	0.872	0.983	0.882	0.917	0.118
10733	CNIH4	224558984	224559125	0.914864	0.5	0.951	0.926	1	0.888	0.983
10846	NUPL1	25911073	25911172	0.923831	0.5	0.974	1	1	0.847	1
10854	TRPM4	49714271	49714344	0.541135	-0.5	0.5	1	0.5	0.363	0.798
11154	RABL5	100961404	100961494	0.40492	0.5	1	1	0.928	0.706	0.926
11162	NSMCE4A	123722752	123722843	0.228594	0.987	0.992	0.997	1	1	1
11446	TMEM167A	82360826	82360936	0.847923	0.5	1	1	1	0.821	0.921
11452	MTMR3	30418017	30418128	0.586528	-0.192	0.625	0.897	0.86	0.762	0.5
11607	PRKCI	169999669	169999756	0.23413	0	1	0.5	0.5	0.659	0.5
11694	KIF23	69732242	69732416	0.748108	0.141	0.968	0.852	1	0.967	0.894
11718	MYO9A	72311379	72311436	0.528956	-0.5	0.351	0.817	1	0.5	0.901
11730	ARIH1	72873071	72873332	0.390002	0.955	1	0.988	1	0.975	1
11762	UBL7	74740818	74740941	0.617933	0.5	0.89	1	1	0.962	0.843
11871	FAM103A1	83657761	83657940	0.984385	0.5	1	1	1	0.91	0.987
11891	NFYC	41228559	41228718	0.967059	0.5	1	1	1	0.873	0.992
11892	NFYC	41228661	41228718	0.420169	0.5	1	1	1	0.716	0.982
11895	SIKE1	115318966	115319080	0.9371	0.5	1	1	1	0.968	0.97
11938	FANCI	89838145	89838325	0.170869	0	0.139	0.914	0.455	0.5	0.5
12117	KPNA7	98779505	98779688	0.884465	0.994	1	1	1	1	1
12119	KPNA7	98782551	98782785	0.869514	0.974	0.999	1	1	1	1
12249	CIRH1A	69196985	69197081	0.851404	0.5	0.971	1	1	0.818	1
12281	SMG1	18888452	18888554	0.81656	0.5	1	1	1	0.809	1
12321	POLR3E	22343380	22343506	0.979693	0	1	1	1	0.799	1
12455	CLK1	201722440	201722607	0.884465	0.839	1	1	1	1	1
12459	CLK1	201722695	201722812	0.884465	0.762	1	1	1	1	1
12574	MCM7	99693009	99693093	0.97642	0.5	1	1	1	0.891	1
12764	DCAF12	34106431	34106492	0.270742	0	1	0.5	1	0.643	0.5
12807	ZBTB24	109788855	109788937	0.767327	0	1	1	1	0.592	1
12834	CS	56668785	56668915	0.760771	0.5	1	0.899	1	0.95	1
12952	RBMS1	161133813	161133894	0.734518	0.5	1	1	1	0.788	1
13060	PPP2R2A	26221236	26221406	0.916245	0.5	1	1	1	0.837	0.963
13154	SRRD	26886009	26886164	0.909475	0	1	1	1	0.681	1
13275	MED12L	150877618	150877888	0.377293	0	0.413	0.398	0.5	0.199	0.5
13333	EFTUD2	42929776	42929930	0.881642	0	1	1	1	0.659	1
13359	PLEKHM1	43545574	43545959	0.151985	0	0.5	0.5	0.5	0.309	0
13388	RAB6A	73427295	73427407	0.282516	0	1	1	0.5	0.635	0.504
13551	DDX5	62498556	62498667	0.948328	0.5	1	1	1	0.965	1
13571	NOP58	203155045	203155180	0.981321	0.5	1	1	1	0.909	1
13620	CALN1	71868235	71868427	0.506797	-1	0.795	0.133	0.684	0.5	0.5
13643	SAP30BP	73699390	73699451	0.68375	0.5	1	1	1	0.773	0.929
13799	UBXN8	30612181	30612304	0.319704	0	1	1	0.5	0.802	0.771
13888	CCNE1	30311608	30311755	0.90598	0.5	1	1	1	0.839	1
13889	CCNE1	30312628	30312724	0.981374	0.5	1	1	1	0.914	1
13906	RNF125	29645864	29645972	0.974166	0	1	1	1	0.755	0.943
14023	KIAA0494	47154024	47154216	0.889167	0.5	0.926	0.916	1	0.897	0.961
14031	TIMM21	71825405	71825511	0.884465	0.664	1	1	1	1	1
14065	LRPPRC	44123772	44123847	0.918827	0.5	1	1	1	0.841	0.989
14184	MYNN	169501264	169501348	0.826525	0	0.938	1	0.922	0.652	0.745
14207	CLPP	6364462	6364650	0.66024	0.5	1	1	1	0.77	0.995
14210	CLPP	6366268	6366374	0.932155	0.5	0.945	0.975	1	0.928	0.998
14294	ATG4D	10659579	10659710	0.294124	0	0.5	1	0.5	0.6	0.5
14318	ASNA1	12856422	12856573	0.261426	-0.051	0.5	1	0.5	0.734	0.993
14422	HAUS8	17166670	17166812	0.880256	0	1	1	1	0.658	1
14575	SPINT2	38774266	38774437	0.306248	0.5	0.733	1	0.926	0.971	0.802
14582	SCYL1	65305740	65305795	0.187594	0.5	0.622	1	1	1	0.791
14648	ATG13	46678644	46678741	0.267193	0	0.5	1	0.5	0.732	0.5
14670	DAP3	155697398	155697529	0.970861	0	1	1	1	0.764	1
14683	HNRNPU	245018274	245018346	0.967598	0.5	1	1	1	0.947	1
14732	SNAPC3	15451317	15451400	0.228811	0	0.5	0.5	1	0.544	1
15029	EPB41L2	131179270	131179383	0.865322	0.5	0.889	1	0.991	0.867	0.939
15060	ACP1	272036	272065	0.332424	-0.5	1	0.5	0.5	0.894	0.442
15066	ACP1	275139	275201	0.898672	0	1	1	1	0.982	0.958
15187	YPEL5	30371110	30371407	0.666695	-0.039	0.801	0.799	0.908	0.937	0.968
15274	MSH2	47641407	47641557	0.771304	0.5	1	1	1	0.797	1
15345	XPO1	61710091	61710226	0.956045	0.5	1	1	1	0.867	1
15370	CASP3	185552190	185552311	0.239663	0	0.5	1	0.5	0.718	1
15420	BOLA3	74369398	74369487	0.263506	-0.5	0	0	0.5	0	0.369
15510	F2	46750929	46751111	0.232455	-0.575	0.52	0.233	1	0	0
15593	TSN	122520580	122520660	0.285305	0	1	1	0.5	0.526	0.992
15642	PLEKHB2	131888293	131888333	0.950533	0.5	1	1	1	0.862	0.946
15645	PLEKHB2	131890474	131890564	0.981349	0	1	1	1	0.829	1
15740	PPIG	170470973	170471003	0.977782	0.5	1	1	1	0.894	1
16162	IMP4	131103351	131103506	0.258322	0	1	0.5	1	0.462	0.942
16196	RPN2	35860698	35860794	0.645905	0.5	1	1	1	0.763	0.951
16214	RALGAPB	37198530	37198639	0.8546	0.5	1	1	1	0.852	0.89
16546	EIF3D	36908506	36908649	0.983514	0.5	1	1	1	0.918	0.988
16634	ADSL	40760883	40761060	0.228874	0.785	0.949	0.91	0.913	1	0.909
16705	THUMPD3	9419502	9419572	0.294004	0	0.5	1	0.5	0.49	0.8

## Sheet: mfuzz8
ID	geneSymbol	exonStart_0base	exonEnd	membership	GV	X1CELL	X2CELL	X4CELL	X8CELL	Morula
184	WDR45	48932794	48932940	0.456553	0	1	0	0.5	0.764	0.917
189	PQBP1	48759509	48759794	0.452809	0	1	0.5	1	0.883	0.986
361	GAPVD1	128104497	128104578	0.407566	-0.5	0.5	0	1	0.5	0.5
529	PLAA	26917094	26917163	0.519887	0.08	0.854	0.373	0.794	0.921	0.83
939	SSBP1	141438923	141438990	0.18225	0.5	0.5	0.5	1	0.783	0.992
1433	MAP7	136704808	136704919	0.149163	0	1	-0.028	0.865	0	0
1679	SNRPC	34725688	34725731	0.22352	0	1	0.5	0.5	0.966	0.92
2279	SCAMP1	77745756	77745857	0.258706	-0.181	0.132	-0.044	0.977	0.5	1
2553	ARHGAP10	148984298	148984451	0.20313	0	0.72	-0.248	0.213	0.5	0
2554	TMEM184C	148552543	148552656	0.377412	0	1	0	0.5	0.421	0.5
2808	RFC1	39324959	39325037	0.32731	0.289	1	0.051	0.968	1	0.5
2831	MED28	17623209	17623322	0.671258	0	1	0.02	1	0.964	0.955
2895	SETX	135145001	135145089	0.263733	0	1	0.5	1	0.785	0.5
2931	DLG1	196803456	196803556	0.121726	0	0.687	-0.113	-0.057	0	0
3104	EIF2A	150293435	150293549	0.173391	0.98	0.999	0.979	0.986	0.98	0.985
3161	DBR1	137885922	137886147	0.168558	0	0	0	1	0.271	0.5
3376	LYAR	4275309	4275396	0.686799	0.5	1	0.5	1	0.934	0.976
3483	CCDC12	46965096	46965158	0.225041	0	1	0.5	0.5	0.926	1
3495	NKTR	42672037	42672067	0.19365	-0.5	0.5	0.221	0.328	1	0.5
3724	YIPF1	54320673	54320724	0.263395	-0.614	-0.357	-0.758	-0.365	-0.421	-0.038
3781	OCRL	128718320	128718344	0.21215	-0.5	0.483	-0.5	-0.393	0	0
4121	WDR74	62601089	62601146	0.214237	0.5	1	0.245	0.5	0.625	0.776
4572	VPS29	110937339	110937351	0.221981	-1	-0.654	-1	-0.423	-1	-0.435
4621	DRAM1	102301963	102302141	0.320937	0	0.5	0	0.5	0.883	0.756
4626	DRAM1	102313886	102313979	0.352485	0	0.5	0	0.5	0.759	0.858
4878	HMMR	162905689	162905806	0.370418	0.5	1	0.5	1	0.617	1
5108	NASP	46072992	46074009	0.184752	-0.594	0.62	-0.538	0.062	0.146	-0.64
5124	FGFR1OP2	27107077	27107226	0.493487	0.5	1	0.5	1	0.707	1
5136	NIP7	69375082	69375223	0.642044	0	1	0.258	1	0.754	0.905
5470	RNF214	117153461	117153566	0.365728	0.5	1	0.123	1	1	0.886
5876	RCE1	66612970	66613033	0.190851	0	0.391	0.166	1	0.578	0.137
5931	NOL9	6605104	6605240	0.668746	0	0.5	0	0.5	0.487	0.5
6202	NUDT16L1	4743978	4744239	0.571225	0	0.5	0	0.5	0.519	0.379
6203	NUDT16L1	4743978	4744309	0.407474	0	0.5	0	0.5	0.185	0.292
6535	PPP1CA	67166410	67166634	0.582827	0.5	1	0.5	1	0.767	0.975
6568	HAUS4	23420763	23420898	0.240467	-0.575	0.339	0.191	0.928	0.972	0.392
6569	HAUS4	23421749	23421892	0.234245	0.5	1	0.5	1	0.481	1
6801	GLUL	182354491	182354691	0.225072	0	1	0.5	0.5	0.925	1
7004	NEK2	211840447	211840573	0.67218	0.5	1	0.565	1	1	1
7005	NEK2	211846824	211847065	0.453531	0.5	1	0.5	1	0.679	1
7208	G2E3	31071204	31071337	0.288475	0	0.5	0	0.5	0.388	1
7245	YME1L1	27404988	27405062	0.683649	0.5	1	0.5	1	0.952	0.987
7307	MFSD2A	40432757	40432841	0.221987	0.5	1	0.5	1	0.872	0.5
7322	PRDX5	64087205	64087340	0.167144	0.5	1	0.399	1	0.361	0.692
7417	SRSF10	24298062	24298113	0.409143	0	0.5	0	0.5	0.42	0.842
7548	EIF2B3	45347283	45347411	0.388211	0.5	1	0.5	1	1	0.71
7643	C8orf59	86131551	86131592	0.377575	-0.785	0	-0.965	-0.5	-0.275	-0.203
7919	TPM3	154148590	154148724	0.463213	0	1	0	1	0.877	0.5
7945	PITHD1	24112804	24112913	0.298888	-0.736	0.293	-0.046	0.634	0.992	0.98
8119	NARF	80430439	80430574	0.219474	0	1	0.5	1	0.815	0.352
8160	MLF1IP	185621973	185622035	0.227498	0.672	0.738	0.658	0.957	0.735	0.924
8291	LPCAT4	34654773	34654856	0.226316	0	0.056	-0.042	0.7	0.425	0.5
8491	MCL1	150550719	150550967	0.27568	0	1	0.5	1	0.489	1
8742	STYX	53224591	53224642	0.669183	0.5	1	0.5	1	0.858	1
8809	EIF4B	53421565	53421703	0.330447	0	0.5	-0.336	1	0.437	0.387
8943	MTMR14	9729504	9729575	0.435715	0	0.5	0	1	0.657	0.978
8980	EIF2C3	36520546	36520746	0.388576	0	1	0.5	1	0.706	1
9264	DCUN1D5	102953476	102953568	0.354817	0.838	0.978	0.706	1	1	1
9362	TFDP1	114292132	114292211	0.205676	0	0.45	-0.044	0.228	0.5	0.06
9369	TSR1	2232636	2232769	0.249792	0	0.5	0.5	1	0.941	0.903
9422	CSGALNACT2	43659313	43659492	0.244401	0.5	1	0.5	1	0.534	0.756
9559	RBFOX2	36152151	36152191	0.156591	0.5	0.825	0.628	0.976	1	0.5
9626	DPP8	65748562	65748709	0.259501	0.5	1	0.43	0.835	0.493	0.945
9788	ADIPOR2	1889616	1889803	0.211686	0	1	0.5	0.5	0.654	1
9790	ADIPOR2	1890054	1890242	0.225798	0	1	0.5	0.5	0.85	1
9812	CNBP	128890476	128890614	0.212887	0.5	1	0.5	1	0.765	0.5
9992	NANS	100840474	100840629	0.353299	0	0.5	0	0.5	0.595	0.938
10256	ZRANB2	71531360	71531435	0.347285	0	1	0	1	0.333	0.47
10273	C11orf85	64715259	64715291	0.434895	-0.5	0.5	-0.5	0	0.147	0.5
10285	SNF8	47013531	47013604	0.68445	0.5	1	0.5	1	0.952	1
10286	SNF8	47018285	47018424	0.183299	0.5	0.5	0.5	1	0.805	0.993
10326	LOC439949	6624099	6624163	0.16098	-0.675	-0.465	-0.182	0.5	0	0.228
10384	C12orf5	4458984	4459062	0.355093	0.727	1	0.5	1	0.862	1
10421	RPS24	79799961	79799983	0.433966	0.989	0.995	0.991	1	0.997	1
10570	CUL2	35300775	35300892	0.180945	0.5	0.5	0.5	1	0.915	1
10710	TFAM	60150524	60150620	0.415198	0	0.5	0	0.5	0.75	0.708
10719	PCNT	47862409	47862486	0.188999	0	1	0	0.5	-0.07	1
10737	CCAR1	70520763	70520949	0.382024	0.724	1	0.525	1	1	0.948
10924	RAD51	41022050	41022172	0.542786	0.5	1	0.652	1	0.816	0.939
11100	PIGF	46840832	46840924	0.428667	0.754	0.932	0.849	1	0.92	0.964
11101	PIGF	46842075	46842324	0.506759	0.518	0.798	0.497	1	0.829	0.96
11167	NFAT5	69602397	69602451	0.264464	-0.5	0.5	-0.5	0	0.693	0
11253	INPP5F	121551028	121551157	0.544754	0.5	1	0.5	1	0.91	0.804
11311	TRNAU1AP	28893805	28893925	0.457718	0	1	0	0.5	0.799	0.787
11501	MKNK1	47051545	47051646	0.141126	-0.973	0.109	-0.376	0.47	-0.19	-0.897
11803	AURKB	8111055	8111158	0.587384	0	0.5	0	0.5	0.275	0.5
11970	SBNO1	123832575	123832680	0.688868	0	0.5	0	0.5	0.413	0.5
11984	ANAPC10	146018839	146018912	0.19135	-0.825	-0.72	-1	-0.058	0.041	-0.476
12086	CBWD1	177722	177820	0.272029	0.128	0.241	0.224	0.393	0.37	0.401
12121	KPNA7	98782551	98782785	0.392701	0.998	1	0.998	0.999	1	1
12255	BCAR4	11922178	11922248	0.37036	0.979	0.996	0.99	1	1	1
12311	POLDIP3	42983511	42983578	0.679312	0	1	0	1	0.747	0.981
12397	TP53INP1	95944297	95944335	0.221841	0	0.794	-0.007	1	0	0.5
12471	TATDN2	10311814	10312699	0.306145	0	0.5	0	0.5	0.061	0.5
12583	ZMYM5	20436538	20436606	0.323532	0	1	0.5	1	0.581	1
12584	TRMT6	5921698	5921785	0.182387	0.5	1	0.5	1	0.629	0.5
13450	CLDN12	90041320	90041363	0.189049	-0.832	-0.775	-0.727	-0.447	-0.5	-0.5
13489	BZW2	16725529	16725665	0.402787	-0.5	1	0.14	1	0.377	1
13490	BZW2	16729421	16729531	0.656663	0.5	1	0.5	1	0.839	0.945
13732	GUF1	44690023	44690163	0.422337	0	1	-0.283	0.5	0.637	1
14050	MBP	74700450	74700483	0.245659	0	0.57	-0.276	0.2	0	0.5
14060	UBR7	93686594	93686757	0.224011	0	1	0.5	0.5	0.953	1
14333	MAT2A	85768951	85769095	0.249739	0	0.5	0.5	1	0.951	1
14633	ATP5SL	41939176	41939339	0.532839	0	0.5	0	0.5	0.335	0.664
14655	ATG13	46689322	46689437	0.264774	0	1	0.5	1	0.793	0.5
14737	SEPW1	48283981	48284006	0.175878	0.5	0.5	0.5	1	0.724	0.998
14986	FIP1L1	54280781	54280889	0.235537	-0.5	0.287	-0.5	0.646	1	-0.113
15185	YPEL5	30371110	30371171	0.337244	-0.503	0.012	-0.371	0.442	0.603	0.281
15214	CEBPZ	37439477	37439535	0.688441	0.5	1	0.5	1	0.933	1
15315	SMEK2	55805382	55805478	0.288367	-1	0.294	-0.354	0.056	0.836	0.5
15349	XPO1	61717776	61717911	0.223587	0	1	0.5	0.5	0.783	1
15520	MAZ	29820860	29821085	0.203847	-0.414	0.366	-0.157	0.68	0.5	-0.295
15602	MTDH	98711981	98712080	0.538882	0.294	0.751	0.173	0.843	0.577	0.784
15643	PLEKHB2	131890474	131890564	0.677655	0.5	1	0.5	1	0.87	0.964
15644	PLEKHB2	131890474	131890564	0.675284	0.5	1	0.5	1	0.933	0.941
15646	PLEKHB2	131890474	131890564	0.460788	0	1	0.5	1	0.917	1
15647	PLEKHB2	131897739	131897848	0.686314	0.5	1	0.5	1	0.945	1
15649	PLEKHB2	131897742	131897848	0.686543	0.5	1	0.5	1	0.944	1
15745	PHOSPHO2	170554402	170554492	0.1909	-0.949	-0.277	-1	-0.763	0	-0.5
16022	FAM104A	71208816	71208879	0.367725	0.895	1	0.842	0.962	0.929	1
16023	FAM104A	71223303	71223403	0.187732	0.974	1	0.965	0.989	0.966	1
16286	FMR1NB	147090137	147090231	0.288589	0	0.5	0	0.5	0.336	0.969
16342	CXADR	18933655	18933794	0.370418	0	0.5	0	0.5	0.78	0.788
16498	EDEM1	5251859	5251933	0.455438	0	1	-0.233	1	0.776	0.5
16594	SH3GLB1	87194085	87194172	0.112419	-0.994	-0.984	-1	-0.913	-1	-1
16662	ARHGAP8	45255610	45255714	0.565923	0.172	1	0.5	1	1	1
16706	THUMPD3	9422186	9422302	0.394895	0	1	0.02	0.5	1	0.953

## Sheet: mfuzz9
ID	GeneID	exonStart_0base	exonEnd	membership	GV	X1CELL	X2CELL	X4CELL	X8CELL	Morula
23	SSR4	153062912	153062987	0.975016	1	1	1	1	1	0.961
421	XPA	100444481	100444712	0.325528	0.103	0.218	0	-0.5	0.5	-1
482	CTSL1	90345295	90345413	0.975016	1	1	1	1	1	0.949
677	MTERFD1	97256146	97256308	0.729224	0.995	0.989	0.991	1	1	0.965
698	ESRP1	95704904	95705055	0.343186	0.729	0.835	0.887	0.559	0.556	0.115
736	SNX16	82727559	82727629	0.110635	1	0.5	0.5	0.5	0.582	0.432
764	SNHG6	67834848	67834960	0.747465	0.995	0.973	1	1	0.949	0.793
835	CCDC25	27614235	27614287	0.486485	0.889	0.825	0.886	0.845	0.607	0.068
868	SH2D4A	19231040	19231171	0.915447	1	0.985	0.927	0.958	1	0.5
877	MTUS1	17581180	17581342	0.306638	0.5	0.207	0.415	0.653	0.69	0
895	MSRA	10102613	10102733	0.968269	0.997	0.99	1	0.981	1	0.5
896	MSRA	10159043	10159148	0.81418	0.89	0.974	0.866	1	0.93	0.5
897	MSRA	10177392	10177499	0.899345	1	1	0.911	1	1	0.5
959	SVOPL	138305790	138305880	0.514086	0.455	0.68	0.844	0.801	0.962	0
993	CADPS2	122026348	122026363	0.458613	0.901	0.496	0.617	0.965	1	0
1044	POLR2J	102116627	102116717	0.969596	1	0.996	0.995	1	1	0.902
1053	PPP1R35	100033253	100033390	0.826012	0.892	0.954	0.996	0.991	0.896	0.5
1254	HOTAIRM1	27138716	27138985	0.503343	0	0	0	0	0.307	-0.5
1276	TOMM7	22857618	22857667	0.49164	0.986	0.985	0.994	0.982	1	0.96
1297	ISPD	16255690	16255822	0.229531	1	0.118	0.701	1	1	0
1300	ISPD	16348147	16348252	0.178972	0	1	1	1	1	0
1410	KATNA1	149918198	149918325	0.313496	0.975	0.983	0.979	1	1	0.957
1486	ORC5	103824390	103824481	0.805778	0.978	1	0.899	1	1	0.634
1675	RPL10A	35436723	35436804	0.615152	1	1	1	0.994	1	0.984
1754	BAG6	31607276	31607423	0.93753	0.909	0.929	1	1	1	0.379
1912	SYTL3	159184335	159184541	0.392245	1	1	1	0.712	1	0.5
1932	MYLIP	16143929	16144094	0.180535	0.5	0.952	0.991	0.999	1	0.5
1978	RIOK1	7413121	7413175	0.357749	1	1	0.97	1	1	0.954
2032	NOP16	175815235	175815344	0.137654	0.5	1	0.5	0.5	0.722	0.341
2052	BOD1	173040133	173040258	0.895535	1	0.9	0.99	0.983	0.981	0.5
2159	CAMLG	134079676	134079742	0.288359	0.896	0.883	0.942	0.917	0.957	0.843
2191	CSNK1G3	122941032	122941056	0.291034	0	1	-0.182	1	0.975	-0.927
2203	AP3S1	115230783	115230855	0.527507	1	1	1	1	0.856	0.533
2211	ATG12	115176514	115176631	0.92062	0	0	0	0	0.072	-0.42
2277	PAPD4	78952780	78952824	0.787338	0.954	1	0.937	1	0.974	0.77
2318	NAIP	70316485	70316611	0.550951	1	0.902	0.887	0.555	1	0
2338	CDK7	68550428	68550496	0.150078	0.806	0.979	0.857	0.941	0.866	0.778
2380	MIER3	56219517	56219660	0.167724	0	0.5	0.5	0.5	0.397	0
2616	SNHG8	119200098	119200292	0.523578	1	1	1	1	0.939	0.803
2777	PAICS	57319768	57319927	0.975016	1	1	1	1	1	0.833
2827	LCORL	17887690	17887784	0.45345	0.5	0.593	0	1	0.599	-0.733
2838	PROM1	15981017	15981086	0.975016	0	0	0	0	0	-0.007
3137	RNF7	141461485	141461749	0.259596	-0.422	-0.5	0	0	-0.219	-0.744
3151	ARMC8	137907296	137907372	0.179557	1	-1	0.925	0.063	0.869	-1
3268	HHLA2	108094596	108094647	0.839635	0.699	0.837	0.825	0.687	0.877	0
3300	GABRR3	97727799	97727882	0.491423	1	1	0.745	1	1	0.5
3353	CACNA1D	53707049	53707153	0.892531	1	0.929	0.808	1	1	0
3516	CTDSPL	37998601	37998634	0.452922	0.5	0.267	0.434	0.727	0.196	-0.5
3540	OSBPL10	31871531	31871723	0.823421	1	0.98	0.746	1	1	0
3655	EIF4A2	186502750	186502890	0.459658	0.385	0.542	0.334	0.655	0.543	0.03
3712	RNF17	25439010	25439136	0.48776	-0.179	0.231	0.305	0.736	0.5	-0.92
3759	MALT1	56378152	56378185	0.31463	1	0.925	0.817	0.264	0.5	-0.285
3789	ATP11C	138813809	138813914	0.293857	1	1	0.5	0.5	1	0.087
3811	PPP2R5C	102375925	102376027	0.174612	0.997	0.986	0.989	1	1	0.984
4038	TRAPPC6B	39627488	39627606	0.167936	0.5	1	1	1	0.902	0.501
4074	RPS2	2014276	2014366	0.951131	1	1	1	1	0.985	0.832
4099	LOC389906	3736697	3736744	0.913162	0	0	0	0	0.061	-0.334
4148	NLRP8	56485017	56485188	0.292285	0.5	1	1	0.415	1	0
4160	RPL17-C18ORF32	47017774	47017815	0.975016	1	1	1	1	1	0.908
4310	HIRIP3	30005226	30006164	0.396685	0.5	0.236	0.013	0.005	0.272	-0.488
4522	MRPL55	228296137	228296175	0.1849	0	1	-0.34	-0.256	0.264	-0.824
4530	MRPL55	228296655	228296722	0.224722	0.837	0.406	0.418	0.5	0.533	0.194
4555	CAMK2G	75585036	75585105	0.141931	0	0.812	0.5	0.916	0.5	0
4695	NR2C1	95434251	95434373	0.465797	0.924	0.905	0.849	0.989	1	0.71
4698	NR2C1	95442843	95443009	0.976744	0.965	1	1	1	1	0.114
4702	NR2C1	95453681	95453760	0.15423	0	0.5	0.5	1	0.75	0
4872	SUSD3	95841752	95841884	0.943497	1	0.885	0.989	0.961	0.914	-0.054
4896	SSX2IP	85116044	85116210	0.682531	0.976	0.982	0.989	1	0.969	0.903
5047	PPHLN1	42745686	42745851	0.384993	0.692	0.835	0.721	0.449	0.366	-0.297
5071	PABPN1L	88931970	88932038	0.153703	0.5	0.944	0.235	0.14	0.743	0
5257	NPM2	21883157	21883283	0.354234	0.5	1	0.864	0.5	1	0
5372	HYLS1	125761317	125761367	0.308197	0.5	1	0.04	0.865	0.645	-0.385
5500	REXO2	114314577	114314655	0.689952	0.767	0.915	1	0.989	1	0.393
5502	REXO2	114315262	114315374	0.942245	0.968	0.991	1	0.991	1	0.797
5579	SLC35B1	47780549	47780656	0.975016	1	1	1	1	1	0.927
5750	LDHC	18436730	18436848	0.765333	0.828	0.809	0.645	0.565	1	-0.5
5883	RBM4B	66436085	66436762	0.169761	0.198	0.891	0.824	1	1	0.216
6046	C9orf80	115451806	115451897	0.175428	0.5	0.506	0.78	1	0.79	0.382
6175	DPM1	49557401	49557470	0.769504	1	1	1	1	0.979	0.905
6269	MRPS15	36926292	36926377	0.573642	1	1	1	1	0.983	0.942
6291	UFC1	161127910	161128001	0.47757	1	1	1	1	0.911	0.726
6603	RPS3	75113395	75113490	0.697232	1	1	1	1	0.982	0.928
6751	NCOA6	33315062	33315211	0.289188	0.934	0.892	0.984	1	1	0.849
6829	WDR26	224599128	224599267	0.546781	1	1	1	1	0.849	0.5
6904	DNAL1	74119872	74119918	0.284517	0	0.5	0	0	0.147	-0.431
6919	PSMD9	122332644	122332747	0.4272	1	1	0.387	0.911	0.854	-0.076
6920	PSMD9	122337539	122337751	0.924193	1	1	0.956	0.954	0.909	0.238
6965	ZMYND8	45841286	45841370	0.387386	1	0.4	0.341	0.725	0.686	-0.211
6992	CASC1	25297298	25297611	0.969965	1	0.943	0.968	1	1	0
7022	NAP1L1	76461150	76461253	0.681588	0.997	1	0.997	0.999	0.946	0.794
7024	NAP1L1	76462688	76462774	0.887409	0.989	1	0.993	0.998	0.884	0.291
7091	IMMP1L	31477806	31477933	0.975016	1	1	1	1	1	0.479
7093	IMMP1L	31482172	31482261	0.975016	1	1	1	1	1	0.451
7139	IAH1	9624560	9624679	0.965503	1	0.977	1	0.981	1	0.5
7175	TPT1	45914846	45914920	0.560295	0.947	0.956	0.967	0.992	0.98	0.894
7176	C11orf74	36654833	36654988	0.722787	0.949	0.965	0.94	0.992	1	0.817
7228	HHLA3	70832615	70832667	0.93693	0	0	0	0	0.119	-0.826
7256	IL23R	67705861	67705964	0.701431	0.91	0.933	0.949	0.85	0.837	0.5
7312	PBX1	164789308	164789421	0.235656	0.5	0.725	0.834	0.225	0.5	0
7471	DSCR8	39526526	39526623	0.249046	-0.37	-0.55	-0.263	-0.522	-0.5	-0.729
7544	ALDH3A2	19576463	19576588	0.315424	-0.458	-0.603	-0.727	-0.295	-0.5	-0.936
7584	PIGP	38441851	38441924	0.976379	0.991	1	1	1	1	0.361
7606	KIAA0586	59006788	59006854	0.380564	0.5	0.518	0.923	1	0.5	-0.199
7630	THYN1	134118702	134118853	0.67202	-0.131	-0.067	-0.134	-0.082	-0.073	-0.273
7692	CMC2	81015410	81015482	0.546718	0.979	0.946	0.924	1	0.989	0.835
7693	CMC2	81030918	81031034	0.248243	0.976	0.912	0.87	1	0.988	0.829
7868	IQUB	123149954	123150089	0.352513	0.209	0.93	0.619	0.923	0.5	-0.334
8068	PDCD6IP	33906734	33906922	0.416221	0.5	1	1	1	0.914	0.148
8153	CD59	33752969	33753014	0.49661	0.659	0.512	0.846	0.512	0.719	0.074
8347	GAS5	173833812	173833842	0.807591	1	0.997	1	1	1	0.989
8353	GAS5	173834366	173834420	0.925861	0.999	1	0.996	0.998	1	0.972
8410	HRAS	533276	533358	0.333007	0	-0.5	-0.5	-0.5	-0.392	-1
8542	MTF2	93594834	93595005	0.463974	0.975	0.996	1	1	0.668	0.003
8550	MCMBP	121595051	121595216	0.655089	0.992	0.943	0.976	1	1	0.858
8642	SLC25A33	9630315	9630416	0.926219	1	1	0.969	1	0.95	0.585
8677	PDCL2	56428570	56428779	0.959193	0	0	0	0	0.073	-0.772
8736	CTBS	85035613	85035822	0.426007	0.5	1	0.5	1	0.57	-0.27
8773	EPB41	29386933	29386996	0.485834	0	-0.065	0.132	-0.185	0	-0.5
8835	ATP6V0B	44442697	44442888	0.74129	1	1	1	1	0.966	0.854
9108	ILF2	153636518	153636606	0.882874	1	1	1	1	0.992	0.95
9241	LOC100652770	29123064	29123358	0.841353	0.913	1	0.886	0.779	1	0
9242	LOC100652770	29125698	29125869	0.292619	0.255	1	0.785	0.85	1	0
9283	ATPAF1	47129504	47129595	0.308713	0	0	0	-0.5	0.507	-1
9532	NLRP9	56241196	56241358	0.962925	1	0.97	0.924	0.984	1	0
9557	PPP6C	127923119	127923185	0.851694	1	1	1	0.935	0.815	-0.048
9602	WEE2	141424825	141424996	0.280701	0.636	0.763	0.767	0.784	0.946	0.5
9611	SPIN1	91077410	91077664	0.550064	0	0.5	0.5	0.197	0.288	-0.692
9763	COPE	19014076	19014232	0.901356	1	0.937	1	0.978	1	0.644
9803	NUDT5	12212898	12212907	0.553725	0.978	0.98	1	0.987	1	0.944
9804	NUDT5	12215716	12215812	0.677201	0.989	0.963	1	1	0.972	0.881
9831	SLC7A7	23243562	23243712	0.960264	1	1	1	1	0.958	0.41
9865	SLC6A5	20648253	20648388	0.909358	0.992	0.902	0.983	0.983	0.97	0.5
9871	SLC6A5	20660004	20660104	0.955033	0.969	0.979	0.984	0.951	1	0.5
9892	PMM1	41980284	41980376	0.441438	0.5	1	0.5	1	0.878	-0.115
9929	P4HA1	74804738	74804809	0.147484	-1	0.886	0.125	-0.032	0.5	-1
10027	BAZ1A	35331249	35331528	0.172448	0.5	1	1	0.975	0.927	0.5
10116	B3GALNT2	235621910	235622094	0.485009	1	0.852	0.473	1	0.894	0
10133	NLRP11	56319218	56319380	0.933771	1	0.976	0.936	0.968	1	0.5
10214	HPS1	100189547	100189646	0.577254	0	-0.014	0.5	0.134	0	-1
10381	FERMT2	53327731	53327752	0.254423	0.302	0.536	0.195	-0.279	0.486	-0.528
10417	RPS24	79797722	79797740	0.576722	0.088	0.112	0.061	0.01	-0.037	-0.35
10751	VPS26A	70928244	70928387	0.489149	1	0.95	1	1	0.951	0.85
10817	FAU	64888452	64888508	0.975016	1	1	1	1	1	0.992
10946	CHEK2P2	20490503	20490588	0.285272	0.738	0.744	0.238	0.5	0.5	0
10980	RPS21	60962898	60962970	0.593681	1	0.998	0.999	0.999	0.998	0.994
11086	MFF	228211941	228212100	0.384553	0.87	-0.201	1	0.386	0.5	-1
11088	MFF	228217229	228217289	0.513329	0.939	0.323	1	0.743	1	-0.358
11160	NSMCE4A	123718838	123718925	0.418574	0.978	0.993	0.995	1	1	0.964
11250	MND1	154318370	154318485	0.866853	0.99	0.986	1	1	1	0.936
11310	TRNAU1AP	28887624	28887772	0.362885	0	-0.5	0	0.045	-0.355	-1
11399	C12orf35	32133811	32138891	0.549628	0.915	0.808	0.828	1	0.689	0.179
11438	SMARCA2	2191265	2191408	0.467685	0.5	0.922	1	0.9	1	0.105
11737	C15orf60	73832825	73832909	0.917742	1	1	0.927	0.972	1	0.5
11904	NDUFV2	9126828	9126905	0.975016	1	1	1	1	1	0.973
11987	BTG4	111367935	111368134	0.976506	0.958	0.986	0.983	0.987	1	0
12061	SNHG1	62622359	62622410	0.141681	-0.111	0.346	0.456	1	0.714	-0.083
12070	CCDC27	3670681	3670805	0.617889	1	0.637	0.904	0.722	1	0
12252	BCAR4	11915490	11915612	0.768106	0.695	0.89	0.77	1	1	0
12309	ZP2	21210890	21210987	0.977048	0.961	0.969	0.967	0.976	0.98	0.5
12502	RBMS2	56982715	56982802	0.448952	0.947	0.975	0.967	0.752	0.86	0.5
12590	NFATC3	68248231	68248335	0.225781	0.117	0.581	0.867	0.538	1	-0.091
12757	GAB1	144359151	144359753	0.322897	0	0.774	0.884	0.935	0.5	-0.5
12788	NEK1	170508709	170508764	0.435902	0.422	1	0.995	0.939	1	0
12789	NEK1	170520250	170520348	0.922907	1	1	0.956	0.888	0.925	0
12822	UBE2G1	4200011	4200109	0.147101	0.5	1	0.806	1	0.811	0.5
12933	H1FOO	129266233	129266523	0.905212	0.941	0.913	0.965	0.989	0.902	0.5
12968	CAPN7	15292437	15292530	0.526586	0.5	0.942	1	0.828	0.978	0
12984	HENMT1	109202485	109202584	0.251474	0.412	0.978	0.882	0.949	0.969	0.291
13138	RHOT1	30538134	30538257	0.20937	-0.386	0.302	-0.178	0.81	0	-0.811
13189	SYNRG	35889884	35889953	0.155141	-0.632	0.634	-0.346	-0.523	-0.174	-1
13368	FASTK	150773999	150774114	0.374331	0.5	1	0.5	1	0.5	-0.265
13403	DMKN	35996840	35996888	0.677661	0.777	0.662	0.615	0.947	1	-0.106
13459	SURF2	136226825	136227005	0.273856	0.5	1	0.5	1	0.685	0.112
13524	NLRP7	55438972	55439143	0.442164	0.357	0.477	0.506	0.389	0.797	-0.129
13540	GRB7	37902165	37902253	0.923944	0.792	0.898	0.898	0.917	1	0
13553	MTCH2	47647225	47647293	0.804162	1	0.946	1	1	1	0.804
13635	LLGL2	73570533	73570576	0.695441	1	0.73	0.706	0.765	0.5	-0.637
13679	KLK8	51503251	51503514	0.975016	0	0	0	0	0	-0.238
13702	ATXN2	111891480	111891649	0.791893	0.557	0.607	0.821	0.732	1	-0.502
13716	GATC	120892735	120892833	0.264199	-0.5	0	-0.5	-0.5	-0.521	-1
13846	SEH1L	12955461	12955608	0.350934	0.5	1	1	0.736	0.717	0.101
14006	CEP78	80880774	80880822	0.754896	0.998	0.965	1	0.986	0.705	-0.259
14117	CCT4	62099216	62099451	0.975016	1	1	1	1	1	0.959
14170	CHAF1A	4418016	4418073	0.201248	0.203	0.899	0.755	0.78	0.808	0.146
14301	ABCC6P1	18603860	18604038	0.969225	0.969	0.977	0.941	0.961	0.999	0
14421	HAUS8	17163634	17163776	0.168022	0.5	1	0.826	1	1	0.498
14600	EIF3K	39123240	39123318	0.715896	0.968	0.949	0.991	1	0.949	0.811
14714	AP2S1	47342721	47342835	0.657719	1	1	1	1	0.977	0.913
14719	CNOT7	17089935	17090046	0.969383	1	0.997	1	1	1	0.951
14765	PLA2G4C	48556253	48556404	0.438105	1	1	1	1	0.831	0.5
14862	RBX1	41360050	41360121	0.611633	0.989	0.998	1	1	1	0.975
15003	NLRP13	56413400	56413571	0.974142	0.973	1	0.992	0.991	1	0.5
15142	TAX1BP1	27855967	27856013	0.600267	0.716	0.73	0.696	0.994	1	0.129
15191	YPEL5	30378715	30378776	0.831768	1	0.917	1	0.965	0.681	-0.584
15268	LOC388948	47045318	47045370	0.774342	0.919	0.937	0.715	0.795	1	0
15269	LOC388948	47045318	47045370	0.968552	0.906	1	0.994	1	1	0
15398	DGUOK	74166036	74166149	0.181382	-0.124	-0.354	0.569	0.5	0	-0.565
15400	DGUOK	74173845	74174033	0.595904	0.777	0.743	0.929	1	1	0.347
15404	DGUOK	74184251	74184367	0.789679	0.866	0.81	0.872	1	1	0.33
15568	C2orf76	120078729	120078780	0.195593	0.5	0.932	0.984	0.687	0.82	0.404
15833	MOB4	198388347	198388410	0.648678	0.883	0.871	0.915	0.928	0.88	0.758
15870	TIMD4	156376661	156376742	0.191149	0.71	1	0.218	0.379	1	0
15933	WDR60	158677254	158677310	0.287281	0	0.589	0.102	0.93	0.5	-0.5
15961	CTAGE5	39790131	39790260	0.55604	0.459	0.166	0.177	0.153	0.5	-0.5
16039	DNAH10	124416487	124416655	0.356155	0.665	0.977	1	0.97	1	0.5
16040	DNAH10	124417877	124418058	0.867456	0.879	0.995	1	0.983	1	0.5
16141	MPRIP	17083920	17083983	0.661159	0.5	0.5	1	0.949	0.5	-0.85
16327	TPD52L2	62518916	62518958	0.216544	0	-0.5	-0.5	-0.5	-0.583	-0.919
16547	EIF3D	36913347	36913478	0.381972	0.5	1	1	1	0.938	0.203
16644	NHP2L1	42076247	42076368	0.958987	1	1	1	1	0.998	0.973

## Sheet: mfuzz10
ID	geneSymbol	exonStart_0base	exonEnd	membership	GV	X1CELL	X2CELL	X4CELL	X8CELL	Morula
27	SLC6A8	152958495	152958630	0.650192	0	0	0	0	0	0.5
46	MOSPD1	134025508	134025670	0.198746	0	0.5	-0.414	0	0.286	1
54	MBNL3	131515386	131515460	0.650192	0	0	0	0	0	0.138
79	ALG13	110929364	110929402	0.141801	-0.5	-1	-1	-1	-0.892	-0.681
119	TSPAN6	99885755	99885863	0.5059	0	0	0	0	0.144	0.941
136	PIN4	71406310	71406384	0.21509	0	0	0	0.5	0.108	0.595
153	IGBP1	69368610	69368690	0.569746	0	0	0	0	-0.5	1
236	PDHA1	19372608	19372701	0.397741	0.5	0.5	0.256	0.479	0.13	0.902
336	METTL11A	132394928	132395144	0.269109	0	0	0.5	0	0.298	0.964
574	GRINA	145066045	145066246	0.197724	0	-0.007	-0.068	0.356	-0.5	0.5
787	RNF170	42720558	42720632	0.160789	0.776	1	0.12	0.022	0	1
1152	LOC493754	66025565	66025662	0.154935	0	0.5	-0.5	0	-0.719	0.5
1218	CALU	128394582	128394776	0.175425	-0.5	-1	-1	-0.5	-0.734	-0.359
1473	SMPDL3A	123127377	123127502	0.241886	0.5	0	0.5	0	-0.344	0.832
1553	RARS2	88258308	88258364	0.23853	0	-0.5	0.5	0.5	-0.418	1
2000	ZFP62	180278987	180279060	0.320083	0.5	-0.108	-0.145	0.5	-0.267	1
2003	RNF130	179390470	179390564	0.499803	0.547	0.337	0.521	0.454	0.493	1
2241	RFESD	94988820	94988918	0.36792	-0.5	-1	-0.5	-0.5	-0.5	0.333
2378	NDUFAF2	60394818	60394859	0.14538	0.901	1	0.5	0.5	0.406	0.96
2609	EXOSC9	122737298	122737349	0.572865	-1	-1	-0.928	-0.904	-0.919	-0.32
2680	MRPS18C	84379498	84379582	0.494425	0.325	-0.114	0.002	-0.065	-0.197	0.825
3070	FYN	112020717	112020873	0.160718	0	-0.069	-0.371	-0.409	-0.5	0
3190	ISY1	128853674	128853797	0.21216	0	0.5	0.5	0.5	0.352	1
3213	KPNA1	122172716	122172848	0.344258	0	0	0	0	-0.47	0.5
3297	CLDND1	98240496	98240540	0.356129	-0.5	-1	-0.357	-1	-0.444	0.795
3299	CLDND1	98240496	98240547	0.333349	-0.5	-1	-0.363	-1	-0.375	0.832
3341	RPP14	58296035	58296133	0.290014	0	0	-0.363	0.5	-0.269	0.825
3992	KTN1	56130672	56130759	0.573561	-0.441	-0.337	-0.551	-0.578	-0.449	0.67
4026	HECTD1	31642730	31643012	0.268765	0	0.5	0	0.5	-0.252	1
4164	ZNFX1-AS1	47897439	47897501	0.16232	-0.649	-0.593	-0.416	-0.201	-0.325	-0.056
4216	DCT	95097972	95098015	0.161777	-0.5	-0.815	-0.446	0.057	-1	0
4230	SREK1	65454636	65454760	0.501581	-0.5	-1	-1	-0.438	-1	0.5
4394	ZNF140	133659688	133659815	0.174561	0	1	0	0	-0.195	1
4414	TAF1D	93469859	93469917	0.182423	0.5	0.5	1	0.5	0.333	0.989
4554	CAMK2G	75579289	75579403	0.202977	0.5	-0.551	-0.67	-0.604	-0.275	0.5
4622	DRAM1	102307951	102308010	0.660286	0	0	0	0	-0.017	1
4811	MARS	57906018	57906136	0.230294	0	0.5	0.5	0.5	0.254	1
4864	VPS36	52997708	52997774	0.262656	0	0.5	0.5	0	0.038	1
4865	VPS36	53001123	53001201	0.398198	0	0	0.5	0	-0.123	1
4892	NMU	56471441	56471516	0.650192	0	0	0	0	0	0.238
5074	NIPA2	23014437	23014528	0.160229	0.5	1	0.5	0.5	0.54	1
5077	NIPA2	23019799	23019856	0.222914	0	0	0.5	0.5	-0.21	0.83
5090	CCT6P1	65226632	65226735	0.332843	0.5	0	0	0	-0.173	0.699
5142	PQLC1	77679183	77679400	0.650192	0	0	0	0	0	0.5
5320	TPK1	144532652	144532711	0.388335	0.677	0.835	0.739	0.703	0.656	1
5492	HDC	50540441	50540540	0.191708	0.321	-0.201	-0.465	0.277	-0.699	0.5
5599	RPP40	4998949	4999075	0.185796	0.5	0	0	0.5	0.324	0.707
5633	LOC728190	89005871	89005969	0.450261	0	0	0	0	0.197	1
5813	ZFYVE19	41106140	41106268	0.424658	0.5	0.5	0.5	0.5	0.15	0.959
5857	ATF2	175957270	175957344	0.547617	-0.647	-0.858	-0.764	-0.823	-0.64	0.5
5982	NUDT22	63995039	63995138	0.180989	0	0.5	0	0	-0.5	0.621
6205	LRIF1	111493909	111495437	0.365461	0.5	0.093	0.007	0.023	0.265	1
6509	RRNAD1	156703800	156704285	0.300186	-0.5	0.114	-0.5	-0.5	-0.5	0.5
6545	SFT2D2	168205826	168205862	0.210048	0.447	0.174	-0.283	0.5	-0.749	0.929
6696	RAC1	6438292	6438349	0.125451	-0.997	-1	-0.991	-1	-1	-0.994
6908	DNAL1	74121549	74121588	0.670091	0	0	0	0	-0.018	0.5
6952	CCDC88A	55530204	55530288	0.238782	-0.5	0	-0.5	0.007	-0.273	0.5
6971	PPP1R12A	80199945	80200113	0.143153	0.058	-0.444	-0.586	0.257	-0.684	0.134
7033	ZDHHC17	77243155	77243250	0.290312	0	0.5	0.047	0.5	0	1
7199	CRYZ	75172786	75172888	0.379226	0.171	-0.008	-0.213	-0.058	-0.787	0.886
7641	C8orf59	86131464	86131589	0.464537	-1	-0.5	-1	-0.5	-1	0.542
7642	C8orf59	86131464	86131592	0.448597	-1	-0.5	-1	-0.5	-0.814	0.603
7742	VLDLR	2651414	2651498	0.258503	-0.133	-0.938	-1	-1	-0.852	0
7767	CCDC50	191092850	191093378	0.414706	-0.395	-0.8	-0.905	-0.924	-1	0
7778	TPM1	63356262	63356341	0.306444	-0.401	-0.564	-0.373	0.209	0	1
7779	TPM1	63356262	63356389	0.327315	-0.267	-0.435	-0.53	0.171	0	1
7958	CSDE1	115280091	115280184	0.362309	-0.5	-0.32	-0.679	-0.017	-0.506	0.5
8070	AURKA	54963742	54963840	0.33395	-0.5	-0.882	-0.833	-0.368	-0.5	0.224
8071	AURKA	54963742	54963840	0.30765	0	-0.643	-0.604	0.04	-0.5	0.5
8169	DPH5	101458192	101458296	0.236326	0.5	0.315	-0.217	0.5	0	0.874
8242	TOR1AIP1	179883132	179883189	0.38557	0	0	0	0	-0.422	0.5
8492	SYNE1	152451854	152451913	0.284598	0.5	0.144	0.624	0.34	0	0.894
8607	DHDDS	26772806	26772923	0.366409	0	0.5	0	0	0.025	1
8608	DHDDS	26774049	26774151	0.290723	0	0.5	0	0	0.052	0.818
8796	STAG3L4	66773563	66773639	0.53874	0	0	0	0	-0.277	0.5
8797	STAG3L4	66773921	66774126	0.297452	0	0	0.5	0	0.263	1
8853	S100A13	153599958	153600074	0.441264	0	0	0	0	-0.73	1
8899	NEO1	73567032	73567065	0.176591	0	-1	-0.729	-1	-0.5	0
8987	SPINK7	147693662	147693787	0.69781	0	0	0	0	-0.086	0.5
9175	EPSTI1	43463346	43463378	0.384761	-0.871	-0.824	-0.786	-0.798	-0.5	0.5
9724	C1D	68273475	68273542	0.26382	0.5	0.5	0	0	0.33	0.977
9895	RAB3IP	70193988	70194117	0.393119	0.5	0	0	0	0.175	1
9896	RAB3IP	70195388	70195501	0.271047	-0.5	0	0	0	0.148	1
9897	RAB3IP	70206557	70206657	0.606028	0	0	0	0	-0.435	1
9914	FXYD4	43868962	43869231	0.670405	0	0	0	0	-0.141	0.474
9915	FXYD4	43869098	43869231	0.697621	0	0	0	0	-0.125	0.711
9916	FXYD4	43870060	43870087	0.650192	0	0	0	0	0	0.82
9921	MARK1	220831131	220831176	0.151733	0.5	0	0.5	0	0	0.5
10024	BAZ1A	35255331	35255427	0.516127	-0.27	-0.597	-0.791	-0.214	-0.578	0.782
10035	EZH2	148512005	148512131	0.643668	0.5	0.5	0.5	0.5	0.505	1
10131	NLRP11	56300594	56300765	0.317211	0.825	0.866	0.91	0.912	0.857	1
10470	PPP4C	30094066	30094168	0.432717	0.5	0.5	0.5	0.5	0.17	0.942
10613	FMNL1	43323871	43323971	0.517715	-0.982	-1	-0.967	-0.802	-1	-0.5
10774	ASCC1	73862607	73862725	0.320984	0	0	0	0	-1	1
10799	USP54	75264607	75264748	0.181496	0.5	-0.221	-0.442	0.269	-0.5	0.5
10812	RUFY2	70123346	70123441	0.233593	0.5	0.5	0	0.5	0.462	1
10921	RAD51	40998374	40998492	0.148736	0.5	1	0.5	0	-0.126	1
10937	NLRP4	56382192	56382363	0.227172	0.998	0.995	0.994	0.995	0.997	1
10968	FBXO22	76196831	76196970	0.247304	0	0	0.5	0.5	0.356	1
11041	ANK3	61828394	61836206	0.191741	0.5	-0.445	-0.5	-1	-0.5	0.5
11314	TRNAU1AP	28898378	28898412	0.214654	1	0.5	0.5	0.5	0.614	1
11371	NPTN	73889362	73889710	0.186152	0	0.134	-0.5	-0.831	-0.755	0.324
11437	SMARCA2	2170418	2170472	0.242518	-0.072	-0.828	-0.507	-0.523	-0.847	0
11493	VPS52	33219294	33219413	0.193111	0	0.5	0.5	0.5	0.423	1
11669	UCHL5	192989436	192989511	0.24873	-0.175	-0.5	-1	0	-0.5	0.48
12018	LUC7L	240539	240569	0.254149	0	0	0	0.5	0.326	0.918
12193	STAU2	74621266	74621397	0.251071	-0.212	0.212	0	-0.246	-0.5	0.5
12201	RAB34	27041810	27041918	0.677158	0	0	0	0	-0.139	0.5
12212	RALGAPA1	36017713	36017744	0.244009	0.014	-0.344	-0.5	0	0	0.517
12254	BCAR4	11918383	11918596	0.53123	-0.613	-0.697	-0.724	-0.925	-0.994	0
12492	ALKBH3	43905532	43905567	0.345878	0.5	0.5	0.5	0.5	0.032	1
12507	MRPL2	43023282	43023356	0.207897	0.542	0.482	0.84	0.678	0.686	0.967
12593	NFATC3	68255098	68255187	0.446157	-0.286	-0.776	-0.951	-0.36	-1	0.5
12682	GCSH	81121205	81121269	0.292803	0.5	0.5	0.5	0.5	0.041	0.925
12706	C6orf48	31804200	31804294	0.417265	-0.762	-0.749	-0.322	-0.563	-0.78	0.162
13200	LOC440434	36358298	36358395	0.157536	0.5	1	0	0	0.292	1
13449	TMEM92	48356161	48356357	0.342343	0	0	0	-0.5	0.023	0.94
13755	LRRC17	102582736	102582789	0.279705	-0.957	-0.74	-0.679	-0.307	-1	0
13785	ASPSCR1	79974351	79974403	0.175235	0.5	1	0.5	0.5	0.366	1
13787	ASPSCR1	79974675	79974745	0.170363	0.5	1	0.5	0.5	0.252	1
13788	ASPSCR1	79974675	79974745	0.17182	0.5	1	0.5	0.5	0.449	1
13790	CSNK1D	80203851	80203915	0.199921	0	-0.223	0.234	-0.351	-0.04	0.401
14088	DOPEY1	83874378	83874438	0.25574	-0.5	-0.061	-0.171	-0.318	-1	0.5
14331	ITGB3BP	63975735	63975852	0.384633	-0.9	-0.997	-0.958	-0.822	-1	-0.702
14811	NAA25	112525486	112525605	0.696	0	0	0	0	-0.124	1
14896	CNOT10	32806541	32806669	0.650192	0	0	0	0	0	1
14963	NQO1	69746930	69747032	0.698096	0	0	0	0	-0.14	0.886
14999	CCT7	73476118	73476307	0.180295	0	0	1	0	0.062	0.995
15217	SRSF7	38973285	38973321	0.335052	0.598	0.478	0.624	0.415	0.481	0.796
15266	LOC388948	47044386	47044572	0.552238	-0.848	-0.729	-0.714	-0.643	-0.719	0
15477	ATP5B	57038954	57039137	0.168209	0.5	0.5	-0.104	0.762	-0.089	0.864
15679	RIF1	152324987	152325065	0.457915	-1	-0.599	-0.714	-0.79	-0.686	0.403
15759	PDK1	173433468	173433545	0.242764	0	-0.321	0.169	-0.837	0	1
15817	HIBCH	191073605	191073639	0.376371	0.384	0.337	0.427	0.714	0.204	1
15822	GLS	191819480	191819544	0.531683	0	0	0	0	0.058	0.442
16116	CALML4	68491878	68492019	0.301594	-0.171	-0.849	-0.721	-0.832	-0.864	0
16122	FRG1B	29625872	29625984	0.201728	0	-0.5	-0.5	0.5	-0.311	0.57
16146	EIF6	33868456	33868632	0.160847	0.5	0.5	0.771	0.5	0.4	0.737
16206	LOC388796	37054582	37054700	0.21682	-0.848	-0.93	-0.863	-0.727	-1	-0.693

[truncated: 4 more sheets: mfuzz11, mfuzz12, mfuzz13, mfuzz14]
