# Supplementary material for: Zygotic Splicing Activation of the Transcriptome is a Crucial Aspect of Maternal‐to‐Zygotic Transition and Required for the Conversion from Totipotency to Pluripotency
Source: Adv Sci (Weinh). 2024 Feb 2;11(14):2308496. doi: 10.1002/advs.202308496 (PMC11005748; doi:10.1002/advs.202308496)
Supplement: Supplementary file 4 — Supplemental Table 5 [file ADVS-11-2308496-s004.xls]

## Sheet: All splicing factors
All splicing factors(total number : 446)				Maternal splicing factors (total number : 46)						Zygotic splicing factors (total number : 81)
0610009D07RIK				BC005624						Acin1
2610101N10RIK				Bud31						Akt2
4930595M18RIK				Cirbp						Alyref
Aar2				Clk1						Bcas2
Acin1				Clk3						Bclaf1
Adar				Crnkl1						Bicc1
Aff2				Ctnnbl1						Casc3
Ahnak				Ddx39b						Cdc5l
Ahnak2				Dppa5a						Cdk12
Akap17B				Eftud2						Cdk13
Akr1C6				Eif4a3						Clp1
Akt2				Ern1						Cpsf6
Alyref				Gemin7						Dazap1
Alyref2				Gemin8						Dbr1
Api5				Hspa8						Ddx17
Aqr				Lsm10						Ddx20
Arl6Ip4				Lsm3						Dhx9
Bc005624				Lsm5						Elavl3
Bcas2				Naa38						Fmr1
Bclaf1				Pdcd7						Gemin5
Bicc1				Plrg1						Gpkow
Brdt				Ppie						Grsf1
Bud13				Ppil3						Hnrnpab
Bud31				Prpf8						Hnrnph3
C1Qbp				Rbm3						Hnrnpr
Cactin				Rbm7						Hnrnpul1
Casc3				Rnf113a1						Ivns1abp
Ccar2				Rnf219						Khdrbs1
Cd2Bp2				Rp9						Khsrp
Cdc40				Rps13						Lsm8
Cdc5L				Rtcb						Mbnl3
Cdk12				Sart3						Mex3c
Cdk13				Sf3a3						Msi1
Celf1				Smu1						Msi2
Celf2				Snrnp27						Ncbp1
Celf3				Snrnp40						Pabpc1
Celf4				Snrpb2						Pcbp3
Celf5				Snrpd1						Pik3r1
Celf6				Srsf3						Pnn
Cir1				Thoc6						Polr2a
Cirbp				Txnl4b						Ppil1
Clasrp				Usp39						Ppp1r8
Clk1				Usp4						Ppp4r2
Clk2				Xab2						Prmt5
Clk3				Zcchc8						Prpf4
Clk4				Zcrb1						Prpf40a
Clns1A										Psip1
Clp1										Ptbp3
Cpne1										Raver1
Cpsf6										Rbm10
Cpsf7										Rbm27
Crnkl1										Rbm34
Cstf2										Rbm38
Cstf2T										Rbm45
Ctnnbl1										Rbm47
Cugbp1										Rbm5
Cwc15										Rbm6
Cwc22										Rbmx
Cwc25										Rbmx2
Cwc27										Scaf1
Dazap1										Scaf11
Dbr1										Scaf4
Dcps										Setx
Ddx1										Smndc1
Ddx17										Snrnp35
Ddx20										Snrpb
Ddx23										Snrpg
Ddx39										Srsf1
Ddx39B										Srsf11
Ddx41										Srsf5
Ddx46										Strap
Ddx47										Syncrip
Ddx5										Thoc3
Dhx15										Tra2a
Dhx16										Ubl5
Dhx35										Uhmk1
Dhx38										Usb1
Dhx40										Wac
Dhx8										Wbp11
Dhx9										Ybx1
Dppa5A										Zbtb7a
Dyrk1A
Ecd
Eftud2
Eif4A3
Elavl1
Elavl2
Elavl3
Elavl4
Ern1
Esrp1
Esrp2
Ess2
Ewsr1
Exosc10
Fam172A
Fastk
Fmr1
Frg1
Fubp1
Fubp3
Fus
Gcfc2
Gemin2
Gemin4
Gemin5
Gemin6
Gemin7
Gemin8
Gm10352
Gm12355
Gm13691
Gm13695
Gm16381
Gm21693
Gm29289
Gm3376
Gm4064
Gm45140
Gm45213
Gpatch1
Gpkow
Grsf1
Habp4
Hmx2
Hnrnpa0
Hnrnpa1
Hnrnpa2B1
Hnrnpa3
Hnrnpab
Hnrnpc
Hnrnpd
Hnrnpf
Hnrnph1
Hnrnph2
Hnrnph3
Hnrnpk
Hnrnpl
Hnrnpll
Hnrnpm
Hnrnpr
Hnrnpu
Hnrnpul1
Hnrnpul2
Hnrpdl
Hnrpll
Hspa8
Htatsf1
Ik
Isy1
Ivns1Abp
Iws1
Jmjd6
Khdc4
Khdrbs1
Khdrbs2
Khdrbs3
Khsrp
Lgals3
Lmntd2
Lsm1
Lsm10
Lsm2
Lsm3
Lsm4
Lsm5
Lsm6
Lsm7
Lsm8
Lsmd1
Luc7L
Luc7L2
Luc7L3
Magoh
Magohb
Malat1
Mbnl1
Mbnl2
Mbnl3
Mettl14
Mettl16
Mettl3
Mex3B
Mex3C
Mex3D
Mfap1A
Mfap1B
Msi1
Msi2
Mtrex
Myef2
Myod1
Naa38
Ncbp1
Ncbp2
Nol3
Nono
Nova1
Nova2
Npm1
Nsrp1
Nup98
Pabpc1
Pcbp1
Pcbp2
Pcbp3
Pcbp4
Pdcd7
Phf5A
Pik3R1
Plrg1
Pnn
Polr2A
Ppie
Ppih
Ppil1
Ppil3
Ppp1R8
Ppp4R2
Ppwd1
Pqbp1
Prdx6
Prmt5
Prmt7
Prpf18
Prpf19
Prpf3
Prpf31
Prpf38A
Prpf38B
Prpf39
Prpf4
Prpf40A
Prpf40B
Prpf4B
Prpf6
Prpf8
Prx
Psip1
Ptbp1
Ptbp2
Ptbp3
Puf60
Qk
Raly
Ralyl
Raver1
Raver2
Rbfox1
Rbfox2
Rbfox3
Rbm10
Rbm11
Rbm12B
Rbm14
Rbm15
Rbm15B
Rbm17
Rbm18
Rbm19
Rbm20
Rbm22
Rbm24
Rbm25
Rbm26
Rbm27
Rbm28
Rbm3
Rbm31Y
Rbm33
Rbm34
Rbm38
Rbm39
Rbm4
Rbm41
Rbm42
Rbm43
Rbm44
Rbm45
Rbm47
Rbm4B
Rbm5
Rbm6
Rbm7
Rbm8A
Rbm8A2
Rbms1
Rbms2
Rbms3
Rbmx
Rbmx2
Rbmxl1
Rbmxl2
Rbmy
Rbpms
Rbpms2
Rdbp
Rest
Rheb
Rnf113A1
Rnf113A2
Rnf219
Rnpc3
Rnps1
Rnu2-8
Rod1
Rp9
Rps13
Rps26
Rrp1B
Rsrc1
Rtcb
Rtraf
Sart1
Sart3
Scaf1
Scaf11
Scaf4
Scaf8
Scnm1
Setx
Sf1
Sf3A1
Sf3A2
Sf3A3
Sf3B1
Sf3B2
Sf3B3
Sf3B4
Sf3B5
Sf3B6
Sfpq
Sfrs18
Sfswap
Slc39A5
Slu7
Smn1
Smndc1
Smu1
Snrnp200
Snrnp25
Snrnp27
Snrnp35
Snrnp40
Snrnp48
Snrnp70
Snrpa
Snrpa1
Snrpb
Snrpb2
Snrpc
Snrpd1
Snrpd2
Snrpd3
Snrpe
Snrpf
Snrpg
Snrpn
Snu13
Snw1
Son
Srek1
Srek1Ip1
Srpk1
Srpk2
Srpk3
Srrm1
Srrm2
Srrm4
Srsf1
Srsf10
Srsf11
Srsf12
Srsf2
Srsf3
Srsf4
Srsf5
Srsf6
Srsf7
Srsf9
Strap
Sugp1
Sugp2
Supt6
Syf2
Syncrip
Tardbp
Tex16
Tfip11
Thoc1
Thoc2
Thoc3
Thoc5
Thoc6
Thoc7
Thrap3
Tia1
Tial1
Tmbim6
Tra2A
Tra2B
Trpt1
Tsen15
Tsen2
Tsen34
Tsen54
Ttf2
Txnl4A
Txnl4B
U2Af1
U2Af1L4
U2Af2
Ubl5
Uhmk1
Upf1
Usb1
Usp39
Usp4
Usp49
Virma
Wac
Wbp11
Wbp4
Wdr83
Wt1
Wtap
Xab2
Ybx1
Yju2
Ythdc1
Zbtb7A
Zbtb8Os
Zc3H10
Zc3H13
Zcchc8
Zcrb1
Zfp326
Zfp638
Zfp64
Zfp830
Zmat2
Zmat5
Zpr1
Zranb2
Zrsr1
Zrsr2

## Sheet: FPKM of splicing factors
FPKM of maternal splicing factors in Btg4 datasets									FPKM of maternal splicing factors in Pabpn1l datasets
Gene	WT_GV	KO;GV	WT;zygote	KO;zygote	WT_2CELL	KO;2cell	FlodChange		Gene	WT_GV	KO_GV	WT_1CELL	KO_1CELL	WT_2CELL	KO_2CELL	FlodChange
BC005624	5.1239	5.26502	16.2233	17.1219	1.13522	2.80331	0.221555		BC005624	5.6076	5.03448	1.45157	1.60475	0.680041	0.758644	0.121271
Bud31	136.334	122.846	12.6711	92.4752	23.7113	47.8019	0.173921		Bud31	42.1031	51.2342	2.97435	9.7033	9.72355	4.92138	0.230946
Cirbp	92.5256	99.9059	71.2317	102.391	16.9727	129.131	0.183438		Cirbp	18.9394	17.0323	6.17868	10.0677	1.74292	1.34691	0.092026
Clk1	37.2992	67.8039	213.017	126.282	7.13298	26.2499	0.191237		Clk1	27.1071	27.141	31.172	30.7564	7.11929	3.45123	0.262635
Clk3	26.264	23.6666	25.5974	36.1248	9.65164	14.1991	0.367485		Clk3	2.69854	1.99818	2.33489	1.92703	0.937784	0.310788	0.347516
Crnkl1	39.5859	34.6491	180.358	46.5098	11.4096	23.6929	0.288225		Crnkl1	31.3679	32.6736	30.6433	42.8302	7.28373	4.99448	0.232203
Ctnnbl1	42.1375	29.7402	41.6296	40.014	7.09901	9.1224	0.168473		Ctnnbl1	1.62027	1.45046	0.49761	0.486905	0.459766	0.182816	0.283758
Ddx39b	74.1736	66.1124	5.93354	56.1894	1.57922	8.59357	0.0212909		Ddx39b	7.1766	6.93311	0.762107	1.64751	1.37011	0.55444	0.190914
Dppa5a	1652.8	906.164	16.8151	1301.06	62.8371	1174.94	0.0380186		Dppa5a	549.953	618.519	29.8869	263.997	106.903	289.962	0.194385
Eftud2	10.1992	8.06823	9.1033	36.6484	2.23083	6.05459	0.218725		Eftud2	1.52766	1.41481	0.360336	0.812756	0.072493	0.262701	0.0474537
Eif4a3	206.368	188.952	67.7752	180.058	67.7576	49.5742	0.328334		Eif4a3	33.6173	31.4274	9.07278	9.80511	14.7974	2.16749	0.440173
Ern1	53.9121	35.264	63.8194	33.2236	15.1238	37.7831	0.280528		Ern1	5.72894	5.70315	4.94335	7.43262	1.19176	1.55247	0.208025
Gemin7	468.3	534.256	98.6748	129.933	100.29	73.8898	0.214159		Gemin7	18.7352	19.3224	7.92709	3.79696	6.04041	3.37713	0.322409
Gemin8	8.22606	8.7702	14.488	8.66944	2.94537	8.19193	0.358054		Gemin8	1.75867	1.48366	1.2113	1.45971	0.746849	0.479014	0.424668
Hspa8	115.564	127.368	75.5752	655.933	41.3985	108.694	0.358232		Hspa8	226.319	248.353	21.3187	67.6122	50.7576	29.8974	0.224275
Lsm10	178.962	236.656	33.5272	32.1844	44.2055	31.9404	0.247011		Lsm10	98.7575	107.342	15.3963	9.96307	24.1956	8.71358	0.245001
Lsm3	646.826	774.099	72.7113	225.006	20.6388	134.733	0.0319077		Lsm3	24.2185	25.7172	5.05653	4.15304	2.65858	4.14497	0.109775
Lsm5	98.7319	123.145	29.8116	27.2171	21.855	1058.42	0.221357		Lsm5	29.6237	38.3712	8.42744	76.3747	5.45719	87.9275	0.184217
Naa38	160.042	148.087	6.8243	1.1175	20.1751	0.85894	0.126061		Naa38	24.6477	24.9147	1.31222	0.734657	6.68443	0.436038	0.271199
Pdcd7	171.221	102.746	210.424	222.278	34.4181	127.329	0.201015		Pdcd7	18.8017	21.4404	12.7625	27.8444	4.7903	4.40966	0.25478
Plrg1	102.812	98.8118	113.84	103.403	13.1725	26.8475	0.128122		Plrg1	17.3574	15.9747	15.4676	14.7369	3.96565	2.17519	0.22847
Ppie	182.168	185.059	1.33538	17.3871	4.66946	4.96678	0.0256327		Ppie	1.69802	1.53532	0.124424	0.136664	0.648108	0.290441	0.381684
Ppil3	100.373	135.019	3.02751	20.7107	1.94171	4.87272	0.0193448		Ppil3	9.83377	8.27543	0.322936	0.510521	0.367849	0.85363	0.0374067
Prpf8	5.50261	2.64131	13.9092	22.3097	2.4368	2.88808	0.442844		Prpf8	8.66834	8.35088	5.13037	7.63743	2.65639	1.18961	0.306448
Rbm3	436.393	430.274	78.4404	388.382	87.8925	1090.18	0.201407		Rbm3	21.6635	21.3266	9.01977	23.889	8.93574	31.8695	0.412479
Rbm7	165.938	258.682	76.8172	97.9201	37.7901	219.933	0.227737		Rbm7	54.7529	52.4076	31.6956	92.6807	18.382	106.198	0.335726
Rnf113a1	1.29218	2.04021	0	2.92301	0.517885	0.602865	0.400782		Rnf113a1	5.60126	6.01285	0	0.536577	1.81674	1.30495	0.324345
Rnf219	2.45115	1.23648	8.51544	1.56178	0.36153	1.52721	0.147494		Rnf219	1.50082	1.34137	1.82753	1.5492	0.223678	0.364466	0.149037
Rp9	60.7922	19.4356	26.2162	13.7134	8.65978	15.139	0.142449		Rp9	3.05527	3.11598	0.674929	2.33585	0.831541	1.10192	0.272166
Rps13	644.332	832.303	14.5524	202.683	119.912	110.462	0.186102		Rps13	139.514	158.333	4.8168	9.64723	55.0842	14.3571	0.394829
Rtcb	18.7763	15.7394	13.9621	32.1392	3.82902	8.84281	0.203929		Rtcb	1.88058	1.54998	0.420939	0.424749	0.367594	0.343176	0.195468
Sart3	16.7242	7.74573	110.033	73.2384	6.57935	13.9521	0.393403		Sart3	4.30206	3.68521	3.57936	3.14799	1.15244	0.557052	0.26788
Sf3a3	16.3006	11.7568	27.5438	51.2871	5.03958	24.3778	0.309166		Sf3a3	12.59	12.7832	3.64626	13.0016	3.28524	2.83653	0.26094
Smu1	243.079	349.833	250.933	109.523	29.8543	104.397	0.122817		Smu1	28.0813	26.7893	20.7925	43.2177	6.38181	2.71705	0.227262
Snrnp27	134.458	113.939	712.887	69.5413	41.4736	341.717	0.30845		Snrnp27	27.4068	26.8559	44.7215	61.3441	12.326	23.97	0.449741
Snrnp40	234.387	184.286	47.6535	124.54	22.9621	95.2215	0.0979664		Snrnp40	4.96771	4.54048	1.65505	5.24673	1.91301	1.00658	0.385088
Snrpb2	56.2876	97.8099	197.841	38.5244	22.3306	177.184	0.396724		Snrpb2	27.3007	28.7534	53.1713	60.4758	7.55634	25.3268	0.276782
Snrpd1	285.163	320.519	250.517	292.049	58.4523	202.817	0.204978		Snrpd1	35.9221	37.3048	41.4361	40.0223	12.0424	6.06461	0.335237
Srsf3	47.7371	37.3994	97.8287	43.4971	13.7239	102.051	0.287488		Srsf3	16.1116	15.0984	26.1713	28.2538	6.63759	12.4129	0.411975
Thoc6	51.6223	54.9474	26.692	34.993	4.49428	21.0442	0.0870608		Thoc6	6.1485	5.59579	4.04339	6.75274	1.72348	1.48648	0.280309
Txnl4b	22.1012	15.6094	4.61266	11.1464	3.3763	2.76597	0.152766		Txnl4b	6.9939	6.99304	4.44918	5.05377	1.42771	1.01391	0.204137
Usp39	28.9677	40.2632	17.4043	20.1795	11.033	19.7405	0.380874		Usp39	5.18443	4.55363	1.04372	2.11262	2.3396	1.05423	0.451274
Usp4	37.1398	28.3439	17.439	50.9508	12.412	17.4609	0.334197		Usp4	3.55144	3.31874	0.799211	1.32456	0.703716	0.806258	0.198149
Xab2	12.0877	10.6884	1.74145	5.05842	0.980468	0.381629	0.0811129		Xab2	2.10422	1.95918	0.217093	0.245907	0.84393	0.168348	0.401066
Zcchc8	39.1619	31.3331	148.822	76.3173	11.528	27.0789	0.294367		Zcchc8	9.18998	8.84582	19.8412	14.6703	3.04257	2.54298	0.331075
Zcrb1	136.413	100.166	1176.15	115.956	35.6979	343.368	0.261689		Zcrb1	28.5983	29.7274	10.3655	41.7992	6.22131	70.4831	0.217541
FPKM of zygotic splicing factors in Btg4 datasets									FPKM of zygotic splicing factors in Pabpn1l datasets
Gene	WT_GV	KO;GV	WT;zygote	KO;zygote	WT_2CELL	KO;2cell	FlodChange		Gene	WT_GV	KO_GV	WT_1CELL	KO_1CELL	WT_2CELL	KO_2CELL	FlodChange
Acin1	0.962861	0.7832	17.9818	2.41006	4.06047	1.53398	4.21709		Acin1	0.0510866	0.0357187	0.0595368	0.0401398	0.261288	0.230298	5.11461
Akt2	8.12194	4.22644	39.2605	45.0892	60.345	31.7648	7.42988		Akt2	0.402641	0.423041	0.906278	0.711036	1.96538	1.32475	4.88123
Alyref	13.9219	9.72569	11.0091	36.8606	64.7643	13.96	4.65198		Alyref	1.58099	2.12055	0.882593	1.21409	11.7936	1.81304	7.45961
Bcas2	7.80132	11.6544	1.60988	2.96199	27.8912	53.2365	3.5752		Bcas2	8.04461	9.35657	16.4984	15.4273	22.8068	20.5895	2.83504
Bclaf1	0.248524	0.792481	16.0174	0.263975	2.52144	1.68012	10.1457		Bclaf1	2.46275	2.46625	2.86745	2.42244	6.57873	2.77798	2.6713
Bicc1	0.585211	0.0741545	14.4522	2.07827	9.16063	2.73404	15.6535		Bicc1	0.0532551	0.0517315	0.0569023	0.0342952	0.232588	0.248685	4.36742
Casc3	0.88687	0.22456	2.11023	1.91993	6.42664	0.400849	7.24643		Casc3	0.182735	0.168867	0.100392	0.0710767	1.78656	0.260481	9.77683
Cdc5l	1.58516	1.15407	0.067084	5.40802	15.6417	2.02553	9.86757		Cdc5l	0.0959053	0.0813997	0.0784854	0.0346635	1.56894	0.480313	16.3593
Cdk12	1.35628	0.775308	16.4178	4.18825	6.33723	3.43908	4.67251		Cdk12	1.44157	1.45878	2.08195	1.92777	2.93662	2.02942	2.0371
Cdk13	0.34379	0.181037	1.89773	0.622298	1.73302	1.27472	5.04091		Cdk13	0.195262	0.237734	0.363112	0.290619	0.999361	0.67208	5.11804
Clp1	1.45342	1.7346	0	1.29996	41.2636	2.15537	28.3906		Clp1	1.39713	1.56254	0.22833	0.339391	18.3003	8.87992	13.0985
Cpsf6	2.16464	2.11558	5.57241	1.1959	4.5922	2.08315	2.12146		Cpsf6	1.32415	1.14884	1.2057	1.39905	5.15577	3.38675	3.89363
Dazap1	8.26117	10.0107	18.6531	18.8603	16.949	21.5312	2.05165		Dazap1	0.187884	0.158288	0.289477	0.307858	0.644818	0.7723	3.432
Dbr1	0.81629	0.644171	1.00137	1.08805	10.3924	0.803937	12.7312		Dbr1	0.572735	0.653681	0.614607	0.260452	5.14352	2.51438	8.98063
Ddx17	5.56698	5.8952	22.3425	7.81128	16.6373	11.389	2.98856		Ddx17	0.809752	0.909091	1.52189	1.00996	2.73065	2.32739	3.3722
Ddx20	1.05833	2.34578	1.23394	4.01652	12.3341	1.5434	11.6543		Ddx20	1.69206	1.54905	0.767688	1.04288	11.9426	4.12901	7.05799
Dhx9	0.466624	0.616775	2.99793	0.371783	9.63926	0.247118	20.6574		Dhx9	0.12112	0.16446	0.152817	0.0971933	1.33146	0.94435	10.9929
Elavl3	0.594017	0.773669	38.7629	7.00049	5.95573	4.14707	10.0262		Elavl3	0.671206	0.50319	1.62491	0.809459	1.66435	1.25853	2.47964
Fmr1	0.574535	0.800265	1.6985	0.985553	5.52151	1.5999	9.6104		Fmr1	0.752913	0.58719	0.475286	0.433676	2.46456	2.31892	3.27337
Gemin5	0.0873035	0.120546	0.740614	0.289254	1.22937	0	14.0816		Gemin5	0.110823	0.0864629	0.0709614	0.0666422	0.921859	0.212424	8.31827
Gpkow	0.480339	0.638223	0.521208	1.21772	3.09654	0	6.44659		Gpkow	0.405727	0.672781	0.195453	0.182175	2.48324	1.15743	6.12048
Grsf1	14.6083	9.33131	33.322	34.3269	53.3343	29.8719	3.65095		Grsf1	5.4339	5.48185	7.36633	7.55489	12.9212	10.3158	2.37789
Hnrnpab	30.8678	28.0806	41.9731	23.2418	134.995	53.8944	4.37333		Hnrnpab	2.39521	1.92171	1.27681	1.95964	6.53341	1.57452	2.72769
Hnrnph3	2.19246	3.69693	11.7275	2.25271	5.88368	5.86737	2.6836		Hnrnph3	1.22551	1.10792	1.67063	1.6896	3.2555	1.04632	2.65645
Hnrnpr	0.393784	0.324134	1.22359	0.339725	3.33019	1.74988	8.4569		Hnrnpr	0.530213	0.498187	0.990265	0.764768	2.49521	1.80809	4.70606
Hnrnpul1	1.49957	1.13178	9.99329	8.02917	12.1233	6.62603	8.08454		Hnrnpul1	0.26244	0.22193	0.34576	0.292333	1.23732	0.615211	4.71467
Ivns1abp	5.95711	7.51325	5.87399	2.57949	15.7158	5.51963	2.63816		Ivns1abp	1.11442	0.803565	0.824997	0.747981	3.31958	2.29046	2.97875
Khdrbs1	8.49945	4.91017	5.5807	1.09563	29.12	2.76658	3.42611		Khdrbs1	0.677041	0.594476	0.88678	0.789183	6.26407	1.87586	9.25213
Khsrp	8.48511	6.09429	50.9635	8.73117	27.6586	19.5597	3.25966		Khsrp	2.42939	2.95178	5.1067	6.16312	7.30018	6.38297	3.00495
Lsm8	5.56095	8.51281	2.67923	4.38907	22.5597	9.63058	4.05681		Lsm8	2.71321	2.77012	1.35821	1.72458	12.4821	2.79943	4.60049
Mbnl3	0.0288815	0.127408	0.0656175	0.132029	0.0992135	0.340593	3.43519		Mbnl3	0.042121	0.0425928	0.0184375	0.018548	0.133096	0.252084	3.15986
Mex3c	12.4321	7.67537	11.4239	8.3229	42.7482	15.8236	3.43853		Mex3c	5.08053	5.43364	3.65223	3.96898	10.7061	8.88345	2.10728
Msi1	0.109747	0.212616	0.403778	0	0.496277	0.645085	4.52201		Msi1	0.00357438	0.00212122	0.0189978	0	0.0431974	0.114385	12.0853
Msi2	0.490461	0.789476	9.37901	0.928321	1.23198	1.80176	2.51188		Msi2	0.0183514	0.0179249	0.0454238	0.0361836	0.0631726	0.133913	3.44239
Ncbp1	2.90342	2.23956	0.444904	0.746975	24.7655	1.49402	8.52977		Ncbp1	0.1008	0.0717779	0.100822	0.0745195	1.57013	0.361859	15.5768
Pabpc1	9.52484	8.22	20.3136	9.70001	80.409	5.27933	8.44203		Pabpc1	1.85594	1.77261	0.443274	0.633539	16.8254	4.04544	9.06569
Pcbp3	2.67016	1.16548	16.1476	17.821	34.0662	11.3081	12.7581		Pcbp3	0.15215	0.128056	0.215475	0.145031	0.435752	0.273496	2.86397
Pik3r1	2.07428	1.85773	17.2395	4.25688	15.2551	8.62284	7.35438		Pik3r1	0.861383	0.934232	1.59014	1.29612	2.01558	2.09696	2.33993
Pnn	0.916319	1.03565	29.0183	1.6462	10.4138	5.67588	11.3648		Pnn	8.86812	8.95086	19.4308	15.4247	17.8695	15.2157	2.01503
Polr2a	1.55866	0.857143	5.97889	2.33979	5.8398	1.032	3.74668		Polr2a	0.502995	0.555406	1.08669	0.543243	2.51357	0.634323	4.99721
Ppil1	5.73373	2.35339	3.27481	2.95317	29.2336	0.569812	5.09852		Ppil1	0.577359	0.536396	0.135366	0.108625	4.72246	0.260216	8.17942
Ppp1r8	2.02167	0.897517	3.60288	2.27497	86.843	3.9009	42.9562		Ppp1r8	0.269572	0.215279	0.347216	0.321741	5.24333	1.7398	19.4506
Ppp4r2	9.59365	9.12556	14.9405	4.21837	80.4437	50.3392	8.3851		Ppp4r2	3.73652	4.09158	7.49347	6.83407	14.299	19.7939	3.82683
Prmt5	4.07135	2.20714	19.4503	12.8435	13.2318	2.0744	3.24999		Prmt5	0.954778	1.00197	1.00886	1.08359	5.69146	0.940865	5.96102
Prpf4	0.70535	0.372231	0.906807	0.96142	3.71614	0.842106	5.2685		Prpf4	0.498715	0.595398	0.29256	0.251293	3.64374	1.23366	7.30625
Prpf40a	1.89375	2.1289	44.4196	3.03465	5.99567	2.16585	3.16604		Prpf40a	2.10091	2.05909	4.06618	2.96097	4.40762	2.49641	2.09796
Psip1	7.73583	4.83308	44.7969	7.84917	29.2813	22.5286	3.78516		Psip1	0.950263	0.980939	3.04874	1.89779	4.20597	2.90269	4.42611
Ptbp3	6.14456	6.17251	7.87314	6.19127	14.0191	17.3878	2.28155		Ptbp3	0.912457	0.770122	1.35338	1.63608	2.1597	4.74253	2.3669
Raver1	10.3682	5.39388	4.2889	1.48094	33.1833	10.8274	3.20049		Raver1	1.37245	1.12037	3.80624	2.23843	7.85038	2.6021	5.71997
Rbm10	0.169493	0.597174	0.216141	0.132059	3.95309	0.184137	23.323		Rbm10	0.152397	0.157402	0.0604984	0.0448106	2.43645	1.65294	15.9875
Rbm27	1.07817	0.708318	20.8376	3.97026	9.85061	5.26779	9.13646		Rbm27	1.95471	1.88598	4.97361	3.486	4.51287	4.36632	2.30872
Rbm34	0.227959	0.707349	4.34948	0.374881	1.60861	0.92035	7.05655		Rbm34	0.557167	0.525968	0.356298	0.536185	1.6953	0.746103	3.04271
Rbm38	319.532	146.982	386.62	48.0433	1124.1	751.909	3.51794		Rbm38	4.15117	3.39267	12.4051	5.42978	12.1421	3.06778	2.92498
Rbm45	0.741746	0.720803	3.94821	1.38755	4.07181	3.708	5.48949		Rbm45	0.121247	0.181065	0.176694	0.252709	0.47186	0.406154	3.89172
Rbm47	0.103715	0.483717	4.01728	0.595919	1.52208	0.52291	14.6757		Rbm47	0.0388118	0.0601654	0.0831192	0.0667525	0.158164	0.277605	4.07514
Rbm5	0.468205	0.816591	1.33139	1.09561	6.35499	0.088987	13.5731		Rbm5	0.58028	0.531295	0.14621	0.0974909	4.84723	0.987693	8.35326
Rbm6	1.68548	1.03229	33.7362	8.67217	17.7172	8.90406	10.5117		Rbm6	1.07565	1.01867	1.43368	1.57153	3.22774	1.99691	3.00073
Rbmx	0.33285	0.22474	0.368359	0.507665	6.17903	0.748861	18.564		Rbmx	0.231818	0.0305546	0.0791485	0.103342	9.25912	1.93675	39.9413
Rbmx2	0.896999	0.840577	1.41992	0.920349	17.7004	2.3947	19.7329		Rbmx2	0.779676	0.896507	0.748344	0.4626	3.43833	1.0021	4.40995
Scaf1	6.94394	3.59985	47.0995	17.8221	13.9319	6.80194	2.00634		Scaf1	2.07832	1.71175	7.86167	3.59863	5.23574	1.40653	2.51922
Scaf11	0.426088	0.473959	8.7966	0.523358	4.14206	2.33087	9.72113		Scaf11	0.889257	0.854521	1.78232	1.4031	2.49049	2.44244	2.80064
Scaf4	1.04737	0.648285	18.39	2.65177	8.85534	3.00293	8.45481		Scaf4	0.766347	0.631388	1.69324	1.20859	3.05676	0.897367	3.98874
Setx	0.197554	0.178982	3.96002	1.66534	3.63484	1.97811	18.3992		Setx	2.21126	2.31752	3.38802	3.05091	7.14285	4.60066	3.23022
Smndc1	5.49522	9.1903	15.7683	10.6883	26.0677	21.9277	4.7437		Smndc1	4.29033	4.13021	8.39097	5.56058	12.9584	7.31535	3.02037
Snrnp35	0.923622	0	0.730019	0.510223	10.4121	0.178298	11.2732		Snrnp35	0.180883	0.145449	0.0280012	0.0338244	2.40176	0.448406	13.2779
Snrpb	9.76172	7.33861	1.81152	7.34943	30.8754	7.41623	3.16291		Snrpb	3.63358	3.55811	0.699151	0.54236	8.90675	1.21037	2.45123
Snrpg	296.223	281.663	71.4	70.8765	690.745	1780	2.33185		Snrpg	11.8133	13.4539	32.2913	31.8101	56.0368	57.8057	4.74353
Srsf1	12.4018	12.6717	7.71859	18.2883	47.1827	24.8071	3.80449		Srsf1	9.04728	9.36983	6.19691	15.6906	40.6399	23.3095	4.49195
Srsf11	3.47715	3.43056	5.39283	1.85791	8.29993	1.7169	2.38699		Srsf11	1.22558	1.16648	1.15877	0.876275	4.82048	2.22666	3.93323
Srsf5	10.0071	9.25103	56.5824	12.3704	47.9778	29.1374	4.79436		Srsf5	9.62316	7.70143	15.604	19.4394	35.1676	8.04155	3.65447
Strap	12.6834	12.4849	23.5525	17.5048	72.8524	38.1202	5.74394		Strap	5.58967	5.74622	5.69856	6.47187	15.5481	13.9843	2.78158
Syncrip	1.15508	0.762382	0.049579	0	13.418	0.46476	11.6165		Syncrip	0.0654496	0.051584	0.0424428	0.0207489	1.87959	1.34688	28.718
Thoc3	8.43355	4.92905	57.6173	23.037	37.1388	29.883	4.4037		Thoc3	6.78695	6.41147	10.999	10.0559	13.9549	6.79759	2.05614
Tra2a	5.58323	5.51246	10.0459	10.4375	14.6527	5.83584	2.62442		Tra2a	0.50208	0.679791	0.402171	0.507664	2.42581	2.66925	4.83152
Ubl5	20.4017	22.8766	28.9025	32.6153	52.2805	83.6303	2.56256		Ubl5	30.3675	35.1695	59.495	54.5348	92.2284	82.1584	3.03707
Uhmk1	8.55922	7.66871	18.8917	15.9307	51.0095	51.4367	5.95959		Uhmk1	4.16718	4.21154	10.8108	8.56028	19.8851	20.6931	4.77183
Usb1	6.28777	6.1887	0.40346	0.039988	14.6113	7.14704	2.32377		Usb1	0.486598	0.391526	0.403748	0.454177	1.84622	0.440717	3.79414
Wac	0.516454	0.379024	3.98101	1.73815	9.73248	2.10898	18.8448		Wac	0.389682	0.371767	0.3962	0.416808	1.79932	1.12534	4.61741
Wbp11	10.3844	5.68975	66.6209	64.1364	38.2469	30.1885	3.6831		Wbp11	3.54946	4.18193	5.75691	2.90777	7.43841	6.13348	2.09564
Ybx1	94.1003	68.4648	164.375	141.744	255.447	184.846	2.71462		Ybx1	5.96945	5.07387	7.85567	7.40185	15.9691	20.9866	2.67514
Zbtb7a	0.345751	0.042213	0.870657	0.553638	2.30841	0.606783	6.6765		Zbtb7a	0.102034	0.103847	0.0873794	0.0705989	1.23039	0.402448	12.0587
